# Supplementary material for: Assembly of a pangenome uncovers novel non-reference unique insertion sequences in cattle highlighting their genetic diversity
Source: J Anim Sci Biotechnol. 2026 Mar 9;17:47. doi: 10.1186/s40104-026-01373-3 (PMC12969903; doi:10.1186/s40104-026-01373-3)
Supplement: Supplementary file 2 — Additional file 2: Table S1. The estimated mash distance of haplotype-resolved assemblies to the reference genome and the order of integrating the assemblies during pangenome construction. Table S2. The predicted genotype of each sample to the two NRUIs derived from alignment of LR sequences to the genome followed SV calling. Table S3. Effect of the two NRUIs on cattle key traits. Table S4. The list of public RNA-Seq data used for expression validation of the novel genes predicted by Augustus. Table S5. Significant enrichment of molecular function terms of cattle genes harboring NRUIs using the Panther enrichment system. Table S6. Significant enrichment of protein class terms of cattle genes harboring NRUIs using the Panther enrichment system. Table S7. Significant enrichment of pathway terms of cattle genes harboring NRUIs using the Panther enrichment system. Table S8. Repeats annotated by RepeatMasker. Table S9. The list of novel genes predicted by Augustus. Table S10. The average TPM estimated from RNA-Seq sequence alignment to the Augustus-predicted novel gene sequences. Table S11. The average TPM estimated from RNA-Seq sequence alignment to the 5 genes without detectable homology. [file 40104_2026_1373_MOESM2_ESM.xlsx]

## Sheet: S1
Table S1 The estimated mash distance of haplotype-resolved assemblies to the reference genome and the order of integrating the assemblies during pangenome construction
Trio*	Haplotype**	Size	Mash distance to the reference	Sample distance	Order of incorporation
HOLxNMD	NMD_hap1	2,521,125,385	0.00170624	0.0018924	1
	HOL_hap2	2,536,520,100	0.00197282	0.0018924	2
VOS	VOS_hap2	2,524,116,155	0.00170624	0.00194597	3
	VOS_hap1	2,391,763,269	0.0028554	0.00194597	4
AUB	AUB_hap2	2,592,577,315	0.00194597	0.00197282	5
	AUB_hap1	2,539,270,504	0.00218918	0.00197282	6
BAQ	BAQ_hap2	2,567,143,579	0.00194597	0.00205363	7
	BAQ_hap1	2,434,947,462	0.00274254	0.00205363	8
CHA	CHA_hap2	2,540,389,290	0.00178577	0.00216198	9
	CHA_hap1	2,539,545,853	0.00213483	0.00216198	10
TAR	TAR_hap1	2,510,925,816	0.00218918	0.00218918	11
	TAR_hap2	2,410,002,748	0.00328537	0.00218918	12
ABO	ABO_hap2	2,475,585,718	0.0024636	0.00232584	13
	ABO_hap1	2,395,699,745	0.00366686	0.00232584	14
YAKxMON	MON_hap2	2,594,683,448	0.00208065	0.00594242	15
	YAK_hap1	2,600,049,021	0.0106545	0.00594242	16
* ABO=Abondance, AUB=Aubrac, BAQ=Blonde d’Aquitaine, CHA=Charolais, HOL=Holstein, MON=Montbéliarde, NMD=Normande, TAR=Tarentaise, VOS=Vosgienne.
** hap1: haplotype 1, hap2: haplotype 2

## Sheet: S2
Table S2 The predicted genotype of each sample to the two NRUIs derived from alignment of LR sequences to the genome followed SV calling
Sample ID	European Nucleotide Archive project accession number	European Nucleotide Archive sample accession number	Genomic positions
			BTA6 : 81086499	BTA26 : 22672080
			Genotype format : GT:AD:DP:SAC*
40965	PRJEB68295	SAMEA117655799	1/1:0,11:11:0,0,5,6	1/1:1,18:19:1,0,8,10
40512	PRJEB68295	SAMEA117655709	0/1:30,10:40:17,13,5,5	0/0
40513	PRJEB68295	SAMEA117655710	0/1:19,24:43:9,10,15,9	0/1:20,30:50:8,12,14,16
40514	PRJEB68295	SAMEA117655711	1/1:0,51:51:0,0,25,26	0/1:17,33:50:10,7,17,16
40515	PRJEB68295	SAMEA117655712	1/1:3,23:26:2,1,11,12	1/1:1,44:45:1,0,22,22
40516	PRJEB68295	SAMEA117655713	0/1:15,15:30:5,10,9,6	0/1:17,15:32:12,5,7,8
40517	PRJEB68295	SAMEA117655714	0/1:9,6:15:4,5,4,2	0/0
40581	PRJEB68295	SAMEA117655734	0/0	0/1:19,13:32:11,8,5,8
42539	PRJEB102897	SAMEA120530035	0/0	1/1:2,82:84:1,1,40,42
42541	PRJEB59364	SAMEA112445286	0/1:15,14:29:7,8,8,6	0/1:20,10:30:10,10,6,4
40518	PRJEB68295	SAMEA117655715	1/1:1,18:19:1,0,6,12	0/0
40585	PRJEB68295	SAMEA117655735	0/1:26,19:45:14,12,10,9	1/1:1,27:28:1,0,16,11
41047	PRJEB68295	SAMEA117655816	0/1:17,20:37:9,8,12,8	0/1:17,21:38:7,10,8,13
40522	PRJEB68295	SAMEA117655716	0/1:19,19:38:8,11,9,10	0/1:14,16:30:7,7,7,9
40523	PRJEB68295	SAMEA117655717	0/1:8,8:16:2,6,4,4	1/1:2,31:33:1,1,15,16
40589	PRJEB68295	SAMEA117655736	0/1:26,31:57:14,12,16,15	0/1:25,22:47:14,11,11,11
40524	PRJEB68295	SAMEA117655718	1/1:0,42:42:0,0,22,20	0/1:27,32:59:17,10,15,17
40525	PRJEB68295	SAMEA117655719	0/1:15,12:27:7,8,8,4	0/1:24,26:50:13,11,13,13
40528	PRJEB68295	SAMEA117655720	0/1:34,31:65:17,17,15,16	0/1:10,16:26:7,3,8,8
40529	PRJEB68295	SAMEA117655721	0/1:26,11:37:11,15,5,6	0/0
40530	PRJEB68295	SAMEA117655722	0/1:33,15:48:16,17,8,7	0/1:42,21:63:22,20,6,15
40591	PRJEB68295	SAMEA117655737	0/1:18,11:29:8,10,7,4	0/0
40592	PRJEB68295	SAMEA117655738	0/1:20,9:29:10,10,4,5	0/1:22,16:38:12,10,9,7
40593	PRJEB68295	SAMEA117655739	0/1:18,25:43:11,7,13,12	0/1:13,45:58:8,5,20,25
40962	PRJEB68295	SAMEA117655798	0/0	0/1:31,27:58:15,16,12,15
40597	PRJEB68295	SAMEA117655740	0/0	0/1:32,15:47:17,15,7,8
40597	PRJEB68295	SAMEA117655740	1/1:3,20:23:0,3,11,9	0/1:29,18:47:17,12,7,11
40598	PRJEB68295	SAMEA117655741	0/1:51,18:69:25,26,8,10	0/1:21,27:48:10,11,13,14
* GT : Genotype ; AD : read depth per allele ; DP : Read depth at this position for this sample ; SAC : Number of reads on the forward and reverse strand supporting each allele including reference

## Sheet: S3
Table S3 Effect of the two NRUIs on cattle key traits
Variant	Trait	Statut	Nb_cows_carrier	Nb_wt_cows	Effect	SE_effect	Effect in GSD	P_value	Adj_P_value
NRUI in ARMH3 gene	AI_calving_interval	1	57514	34766	0.2178	0.559	0.04355	0.784	0.993
NRUI in ARMH3 gene	AI_calving_interval	2	22743	34766	0.02493	0.5723	0.004985	0.975	0.993
NRUI in ARMH3 gene	Balance	1	39091	23162	-0.05074	0.03722	-0.1159	0.333	0.993
NRUI in ARMH3 gene	Balance	2	15700	23162	-0.02008	0.03663	-0.04586	0.699	0.993
NRUI in ARMH3 gene	Behaviour	1	37408	22199	0.09816	0.03508	0.2802	0.0467	0.534
NRUI in ARMH3 gene	Behaviour	2	15173	22199	0.05303	0.03446	0.1514	0.278	0.993
NRUI in ARMH3 gene	Body_condition	1	37408	22199	-0.01488	0.03787	-0.04019	0.78	0.993
NRUI in ARMH3 gene	Body_condition	2	15173	22199	-0.006947	0.0372	-0.01876	0.895	0.993
NRUI in ARMH3 gene	Body_depth	1	37408	22199	-0.01324	0.02831	-0.05661	0.739	0.993
NRUI in ARMH3 gene	Body_depth	2	15173	22199	-0.004154	0.02775	-0.01776	0.916	0.993
NRUI in ARMH3 gene	Breeches	1	39091	23162	0.02538	0.04427	0.04675	0.684	0.993
NRUI in ARMH3 gene	Breeches	2	15700	23162	0.007984	0.04357	0.0147	0.897	0.993
NRUI in ARMH3 gene	Chest_depth	1	39091	23162	0.6327	0.1077	0.3622	3.03e-05	0.000835
NRUI in ARMH3 gene	Chest_depth	2	15700	23162	0.3059	0.1062	0.1751	0.0423	0.52
NRUI in ARMH3 gene	Chest_width	1	39091	23162	0.3264	0.1328	0.2113	0.0806	0.645
NRUI in ARMH3 gene	Chest_width	2	15700	23162	0.1619	0.1306	0.1048	0.382	0.993
NRUI in ARMH3 gene	Clinical_mastisis	1	38222	23105	-0.005836	0.002411	-0.1241	0.0696	0.593
NRUI in ARMH3 gene	Clinical_mastisis	2	15298	23105	-0.001069	0	-0.02275	0.615	0.993
NRUI in ARMH3 gene	Conception_rate_cattle	1	53845	32483	-0.01496	0.008636	-0.2115	0.217	0.993
NRUI in ARMH3 gene	Conception_rate_cattle	2	21386	32483	-0.006663	0.008415	-0.09422	0.577	0.993
NRUI in ARMH3 gene	Conception_rate_heifer	1	68858	42229	-0.003632	0.01038	-0.05137	0.803	0.993
NRUI in ARMH3 gene	Conception_rate_heifer	2	27335	42229	0.001501	0.01011	0.02122	0.917	0.993
NRUI in ARMH3 gene	Fillet	1	39091	23162	0.03169	0.04814	0.05798	0.64	0.993
NRUI in ARMH3 gene	Fillet	2	15700	23162	0.01187	0.04736	0.02171	0.86	0.993
NRUI in ARMH3 gene	Foot_angle	1	37408	22199	0.05562	0.04768	0.1249	0.407	0.993
NRUI in ARMH3 gene	Foot_angle	2	15173	22199	0.02618	0.04681	0.0588	0.694	0.993
NRUI in ARMH3 gene	Fore_udder_attachment	1	39091	23162	0.02246	0.05637	0.03336	0.777	0.993
NRUI in ARMH3 gene	Fore_udder_attachment	2	15700	23162	0.008135	0.05548	0.01208	0.918	0.993
NRUI in ARMH3 gene	Front_teat_distance	1	39091	23162	0.01685	0.05081	0.02369	0.815	0.993
NRUI in ARMH3 gene	Front_teat_distance	2	15700	23162	0.01247	0.05157	0.01753	0.864	0.993
NRUI in ARMH3 gene	Hock_angle	1	39091	23162	0.02626	0.04307	0.05784	0.665	0.993
NRUI in ARMH3 gene	Hock_angle	2	15700	23162	0.01953	0.04234	0.04301	0.745	0.993
NRUI in ARMH3 gene	Interval_first_last_AI	1	53436	32209	3.192	1.408	0.3192	0.106	0.747
NRUI in ARMH3 gene	Interval_first_last_AI	2	21204	32209	1.396	1.375	0.1396	0.475	0.993
NRUI in ARMH3 gene	Legs	1	39091	23162	-0.009267	0.04939	-0.01786	0.894	0.993
NRUI in ARMH3 gene	Legs	2	15700	23162	0.000183	0.04856	0.0003527	0.998	0.998
NRUI in ARMH3 gene	Ligament	1	39091	23162	0.02827	0.05795	0.03761	0.729	0.993
NRUI in ARMH3 gene	Ligament	2	15700	23162	0.01099	0.05707	0.01462	0.892	0.993
NRUI in ARMH3 gene	Locomotion	1	37408	22199	-0.05024	0.04257	-0.1347	0.401	0.993
NRUI in ARMH3 gene	Locomotion	2	15173	22199	-0.02199	0.04176	-0.05895	0.711	0.993
NRUI in ARMH3 gene	Milk_fat_content	1	58259	35215	-0.6829	0.1166	-0.2497	3.13e-05	0.000835
NRUI in ARMH3 gene	Milk_fat_content	2	23148	35215	-0.3341	0.1149	-0.1222	0.0402	0.52
NRUI in ARMH3 gene	Milk_fat_yield	1	58259	35215	-0.3964	1.422	-0.01453	0.843	0.993
NRUI in ARMH3 gene	Milk_fat_yield	2	23148	35215	0.2889	1.401	0.01059	0.884	0.993
NRUI in ARMH3 gene	Milk_protein_content	1	58259	35215	-0.5357	0.06299	-0.3603	1.52e-09	6.08e-08
NRUI in ARMH3 gene	Milk_protein_content	2	23149	35215	-0.254	0.06211	-0.1709	0.00389	0.0692
NRUI in ARMH3 gene	Milk_protein_yield	1	58259	35215	0.3443	1.011	0.01745	0.81	0.993
NRUI in ARMH3 gene	Milk_protein_yield	2	23149	35215	-0.1015	1.026	-0.005142	0.944	0.993
NRUI in ARMH3 gene	Milk_yield	1	58370	35276	88.72	33.63	0.15	0.0608	0.593
NRUI in ARMH3 gene	Milk_yield	2	23184	35276	53.8	33.19	0.09097	0.253	0.993
NRUI in ARMH3 gene	Milking_speed	1	39091	23162	0.008653	0.03643	0.02083	0.866	0.993
NRUI in ARMH3 gene	Milking_speed	2	15700	23162	0.00291	0.03584	0.007005	0.954	0.993
NRUI in ARMH3 gene	Quality_of_the_joint	1	37408	22199	-0.04266	0.04878	-0.07705	0.534	0.993
NRUI in ARMH3 gene	Quality_of_the_joint	2	15173	22199	-0.01778	0.04798	-0.03212	0.794	0.993
NRUI in ARMH3 gene	Rear_legs_rear_view	1	37408	22199	0.03367	0.05121	0.06826	0.64	0.993
NRUI in ARMH3 gene	Rear_legs_rear_view	2	15173	22199	0.01752	0.05029	0.03552	0.806	0.993
NRUI in ARMH3 gene	Rear_teat_placement	1	14179	8391	0.02698	0.0549	0.0432	0.73	0.993
NRUI in ARMH3 gene	Rear_teat_placement	2	5569	8391	0.01402	0.05686	0.02245	0.86	0.993
NRUI in ARMH3 gene	Rear_udder	1	39090	23162	-0.01385	0.04489	-0.03038	0.826	0.993
NRUI in ARMH3 gene	Rear_udder	2	15700	23162	-0.005589	0.04412	-0.01226	0.929	0.993
NRUI in ARMH3 gene	Rump_angle	1	39091	23162	-0.01189	0.03852	-0.02311	0.826	0.993
NRUI in ARMH3 gene	Rump_angle	2	15700	23162	-0.004686	0.03794	-0.009109	0.931	0.993
NRUI in ARMH3 gene	Rump_width_ischiums	1	39091	23162	0.2457	0.0943	0.1727	0.0642	0.593
NRUI in ARMH3 gene	Rump_width_ischiums	2	15700	23162	0.1088	0.09297	0.07646	0.409	0.993
NRUI in ARMH3 gene	Somatic_cell_score	1	59560	36093	-0.02868	0.03349	-0.05736	0.542	0.993
NRUI in ARMH3 gene	Somatic_cell_score	2	23609	36093	-0.01392	0.03293	-0.02783	0.766	0.993
NRUI in ARMH3 gene	Stature	1	39091	23162	1.484	0.1679	0.4943	3.57e-10	2.85e-08
NRUI in ARMH3 gene	Stature	2	15700	23162	0.7293	0.1657	0.2429	0.00191	0.0382
NRUI in ARMH3 gene	Teat_length	1	14179	8391	0.01067	0.05058	0.01796	0.882	0.993
NRUI in ARMH3 gene	Teat_length	2	5569	8391	0.009398	0.05231	0.01582	0.898	0.993
NRUI in ARMH3 gene	Teat_orientation	1	39091	23162	-0.002809	0.04775	-0.004453	0.967	0.993
NRUI in ARMH3 gene	Teat_orientation	2	15700	23162	0.001132	0.04703	0.001794	0.986	0.993
NRUI in ARMH3 gene	Top	1	39091	23162	-0.08149	0.05557	-0.1161	0.297	0.993
NRUI in ARMH3 gene	Top	2	15700	23162	-0.04329	0.05471	-0.06165	0.577	0.993
NRUI in ARMH3 gene	Udder_depth	1	39091	23162	0.1169	0.03664	0.2543	0.0235	0.353
NRUI in ARMH3 gene	Udder_depth	2	15700	23162	0.04358	0.03608	0.09486	0.394	0.993
NRUI in ARMH3 gene	non_return_rate_cattle	1	55654	33658	-0.004909	0.008927	-0.08962	0.694	0.993
NRUI in ARMH3 gene	non_return_rate_cattle	2	22080	33658	-0.001676	0.008649	-0.03061	0.892	0.993
NRUI in ARMH3 gene	non_return_rate_heifer	1	70580	43501	0.005389	0.009428	0.1078	0.688	0.993
NRUI in ARMH3 gene	non_return_rate_heifer	2	27841	43501	-0.0009176	0.009735	-0.01835	0.946	0.993
NRUI in EPHA5 gene	AI_calving_interval	1	54092	44194	-0.4159	0.5787	-0.08317	0.611	0.993
NRUI in EPHA5 gene	AI_calving_interval	2	16737	44194	-0.3759	0.5979	-0.07517	0.651	0.993
NRUI in EPHA5 gene	Balance	1	36628	30180	0.03902	0.03654	0.08913	0.444	0.993
NRUI in EPHA5 gene	Balance	2	11145	30180	0.0128	0.0356	0.02923	0.799	0.993
NRUI in EPHA5 gene	Behaviour	1	35402	28407	0.01061	0.03539	0.03029	0.83	0.993
NRUI in EPHA5 gene	Behaviour	2	10971	28407	-0.003807	0.0344	-0.01087	0.938	0.993
NRUI in EPHA5 gene	Body_condition	1	35402	28407	0.08196	0.0382	0.2213	0.124	0.762
NRUI in EPHA5 gene	Body_condition	2	10971	28407	0.04442	0.03711	0.12	0.397	0.993
NRUI in EPHA5 gene	Body_depth	1	35402	28407	-0.01696	0.02851	-0.07252	0.669	0.993
NRUI in EPHA5 gene	Body_depth	2	10971	28407	-0.01028	0.0276	-0.04397	0.792	0.993
NRUI in EPHA5 gene	Breeches	1	36628	30180	0.09586	0.04337	0.1765	0.113	0.747
NRUI in EPHA5 gene	Breeches	2	11145	30180	0.05201	0.04227	0.09578	0.384	0.993
NRUI in EPHA5 gene	Chest_depth	1	36628	30180	0.2385	0.104	0.1366	0.101	0.747
NRUI in EPHA5 gene	Chest_depth	2	11145	30180	0.1295	0.1017	0.07411	0.368	0.993
NRUI in EPHA5 gene	Chest_width	1	36628	30180	0.2546	0.1304	0.1649	0.162	0.924
NRUI in EPHA5 gene	Chest_width	2	11145	30180	0.1236	0.127	0.08	0.491	0.993
NRUI in EPHA5 gene	Clinical_mastisis	1	35321	31024	0.005513	0.002859	0.1173	0.117	0.747
NRUI in EPHA5 gene	Clinical_mastisis	2	10280	31024	0.0001524	0	0.003243	0.941	0.993
NRUI in EPHA5 gene	Conception_rate_cattle	1	50360	42221	-0.007888	0.008931	-0.1115	0.525	0.993
NRUI in EPHA5 gene	Conception_rate_cattle	2	15133	42221	-0.000834	0.008601	-0.01179	0.945	0.993
NRUI in EPHA5 gene	Conception_rate_heifer	1	65718	51469	-0.003534	0.0103	-0.04998	0.808	0.993
NRUI in EPHA5 gene	Conception_rate_heifer	2	21235	51469	-0.003294	0.01072	-0.04659	0.824	0.993
NRUI in EPHA5 gene	Fillet	1	36628	30180	0.1056	0.04735	0.1931	0.11	0.747
NRUI in EPHA5 gene	Fillet	2	11145	30180	0.05131	0.04611	0.09389	0.431	0.993
NRUI in EPHA5 gene	Foot_angle	1	35402	28407	0.02836	0.04807	0.06368	0.672	0.993
NRUI in EPHA5 gene	Foot_angle	2	10971	28407	0.01797	0.04667	0.04036	0.785	0.993
NRUI in EPHA5 gene	Fore_udder_attachment	1	36628	30180	0.07919	0.0553	0.1176	0.305	0.993
NRUI in EPHA5 gene	Fore_udder_attachment	2	11145	30180	0.01459	0.05388	0.02166	0.848	0.993
NRUI in EPHA5 gene	Front_teat_distance	1	36628	30180	0.02915	0.05022	0.04098	0.678	0.993
NRUI in EPHA5 gene	Front_teat_distance	2	11145	30180	0.01531	0.049	0.02153	0.825	0.993
NRUI in EPHA5 gene	Hock_angle	1	36628	30180	0.03672	0.04252	0.08088	0.536	0.993
NRUI in EPHA5 gene	Hock_angle	2	11145	30180	0.008805	0.04136	0.01939	0.88	0.993
NRUI in EPHA5 gene	Interval_first_last_AI	1	49971	41863	1.036	1.365	0.1036	0.581	0.993
NRUI in EPHA5 gene	Interval_first_last_AI	2	15015	41863	0.1077	1.302	0.01077	0.953	0.993
NRUI in EPHA5 gene	Legs	1	36628	30180	0.01343	0.04877	0.02587	0.843	0.993
NRUI in EPHA5 gene	Legs	2	11145	30180	0.002884	0.04744	0.005557	0.966	0.993
NRUI in EPHA5 gene	Ligament	1	36628	30180	0.02532	0.05661	0.03368	0.749	0.993
NRUI in EPHA5 gene	Ligament	2	11145	30180	0.01802	0.05521	0.02397	0.817	0.993
NRUI in EPHA5 gene	Locomotion	1	35402	28407	0.009105	0.04289	0.02441	0.879	0.993
NRUI in EPHA5 gene	Locomotion	2	10971	28407	-0.003298	0.04159	-0.008843	0.955	0.993
NRUI in EPHA5 gene	Milk_fat_content	1	54646	45343	0.3808	0.1209	0.1392	0.0243	0.353
NRUI in EPHA5 gene	Milk_fat_content	2	16633	45343	0.1501	0.1184	0.05489	0.37	0.993
NRUI in EPHA5 gene	Milk_fat_yield	1	54646	45343	0.6687	1.476	0.0245	0.746	0.993
NRUI in EPHA5 gene	Milk_fat_yield	2	16633	45343	0.2719	1.444	0.009963	0.894	0.993
NRUI in EPHA5 gene	Milk_protein_content	1	54647	45343	1.084	0.06532	0.7291	0	0
NRUI in EPHA5 gene	Milk_protein_content	2	16633	45343	0.552	0.06401	0.3713	1.04e-09	5.55e-08
NRUI in EPHA5 gene	Milk_protein_yield	1	54647	45343	4.894	1.065	0.248	0.00101	0.0231
NRUI in EPHA5 gene	Milk_protein_yield	2	16633	45343	2.664	1.042	0.135	0.0704	0.593
NRUI in EPHA5 gene	Milk_yield	1	54751	45392	-37.72	29.82	-0.06378	0.364	0.993
NRUI in EPHA5 gene	Milk_yield	2	16687	45392	-14.76	29.02	-0.02496	0.719	0.993
NRUI in EPHA5 gene	Milking_speed	1	36628	30180	0.01054	0.03583	0.02538	0.833	0.993
NRUI in EPHA5 gene	Milking_speed	2	11145	30180	-0.001121	0.03489	-0.002698	0.982	0.993
NRUI in EPHA5 gene	Quality_of_the_joint	1	35402	28407	-0.034	0.048	-0.06141	0.616	0.993
NRUI in EPHA5 gene	Quality_of_the_joint	2	10971	28407	-0.02745	0.04929	-0.04958	0.69	0.993
NRUI in EPHA5 gene	Rear_legs_rear_view	1	35402	28407	-0.00592	0.05016	-0.012	0.933	0.993
NRUI in EPHA5 gene	Rear_legs_rear_view	2	10971	28407	-0.005949	0.05164	-0.01206	0.934	0.993
NRUI in EPHA5 gene	Rear_teat_placement	1	14021	8642	0.0285	0.05716	0.04564	0.721	0.993
NRUI in EPHA5 gene	Rear_teat_placement	2	5476	8642	-0.007359	0.05523	-0.01178	0.925	0.993
NRUI in EPHA5 gene	Rear_udder	1	36627	30180	-0.02316	0.0444	-0.05081	0.708	0.993
NRUI in EPHA5 gene	Rear_udder	2	11145	30180	-0.02116	0.04317	-0.04641	0.729	0.993
NRUI in EPHA5 gene	Rump_angle	1	36628	30180	0.02161	0.03758	0.04201	0.68	0.993
NRUI in EPHA5 gene	Rump_angle	2	11145	30180	0.00878	0.03666	0.01707	0.865	0.993
NRUI in EPHA5 gene	Rump_width_ischiums	1	36628	30180	0.09999	0.09141	0.07027	0.434	0.993
NRUI in EPHA5 gene	Rump_width_ischiums	2	11145	30180	0.0589	0.08928	0.04139	0.641	0.993
NRUI in EPHA5 gene	Somatic_cell_score	1	55979	46071	-0.0441	0.03386	-0.08819	0.351	0.993
NRUI in EPHA5 gene	Somatic_cell_score	2	17212	46071	-0.03366	0.03302	-0.06731	0.471	0.993
NRUI in EPHA5 gene	Stature	1	36628	30180	0.1915	0.1614	0.06379	0.396	0.993
NRUI in EPHA5 gene	Stature	2	11145	30180	0.09575	0.1579	0.03189	0.668	0.993
NRUI in EPHA5 gene	Teat_length	1	14021	8642	-0.0509	0.05265	-0.08566	0.489	0.993
NRUI in EPHA5 gene	Teat_length	2	5476	8642	-0.01275	0.05095	-0.02147	0.86	0.993
NRUI in EPHA5 gene	Teat_orientation	1	36628	30180	0.0584	0.0466	0.09259	0.369	0.993
NRUI in EPHA5 gene	Teat_orientation	2	11145	30180	0.02828	0.04546	0.04483	0.66	0.993
NRUI in EPHA5 gene	Top	1	36628	30180	0.141	0.05436	0.2008	0.0631	0.593
NRUI in EPHA5 gene	Top	2	11145	30180	0.06491	0.05299	0.09243	0.386	0.993
NRUI in EPHA5 gene	Udder_depth	1	36628	30180	-0.002962	0.03496	-0.006447	0.952	0.993
NRUI in EPHA5 gene	Udder_depth	2	11145	30180	0.001849	0.03586	0.004024	0.971	0.993
NRUI in EPHA5 gene	non_return_rate_cattle	1	52217	43215	-0.01062	0.009208	-0.1938	0.401	0.993
NRUI in EPHA5 gene	non_return_rate_cattle	2	15960	43215	-0.0009776	0.008729	-0.01785	0.937	0.993
NRUI in EPHA5 gene	non_return_rate_heifer	1	67487	52355	-0.006209	0.004206	-0.1242	0.14	0.829
NRUI in EPHA5 gene	non_return_rate_heifer	2	22080	52355	-0.003165	0.002948	-0.06329	0.283	0.993

## Sheet: S4
Table S4 The list of public RNA-Seq data used for expression validation of the novel genes predicted by Augustus
run_accession	sample_accession	study_accession	scientific_name	instrument_platform	library_name	library_strategy	read_count	fastq_ftp
SRR11445142	SAMN14482779	PRJNA616134	Bos taurus	ILLUMINA	604-Heat-Milk-RNA	RNA-Seq	123468897	ftp.sra.ebi.ac.uk/vol1/fastq/SRR114/042/SRR11445142/SRR11445142_1.fastq.gz;ftp.sra.ebi.ac.uk/vol1/fastq/SRR114/042/SRR11445142/SRR11445142_2.fastq.gz
SRR11445144	SAMN14482778	PRJNA616134	Bos taurus	ILLUMINA	604-Base-Milk-RNA	RNA-Seq	85441797	ftp.sra.ebi.ac.uk/vol1/fastq/SRR114/044/SRR11445144/SRR11445144_1.fastq.gz;ftp.sra.ebi.ac.uk/vol1/fastq/SRR114/044/SRR11445144/SRR11445144_2.fastq.gz
SRR11445147	SAMN14482817	PRJNA616134	Bos taurus	ILLUMINA	9569-Heat-Milk-RNA	RNA-Seq	67592183	ftp.sra.ebi.ac.uk/vol1/fastq/SRR114/047/SRR11445147/SRR11445147_1.fastq.gz;ftp.sra.ebi.ac.uk/vol1/fastq/SRR114/047/SRR11445147/SRR11445147_2.fastq.gz
SRR11445149	SAMN14482815	PRJNA616134	Bos taurus	ILLUMINA	9523-Base-Milk-RNA	RNA-Seq	77675936	ftp.sra.ebi.ac.uk/vol1/fastq/SRR114/049/SRR11445149/SRR11445149_1.fastq.gz;ftp.sra.ebi.ac.uk/vol1/fastq/SRR114/049/SRR11445149/SRR11445149_2.fastq.gz
SRR11445151	SAMN14482813	PRJNA616134	Bos taurus	ILLUMINA	8465-Base-Milk-RNA	RNA-Seq	88686359	ftp.sra.ebi.ac.uk/vol1/fastq/SRR114/051/SRR11445151/SRR11445151_1.fastq.gz;ftp.sra.ebi.ac.uk/vol1/fastq/SRR114/051/SRR11445151/SRR11445151_2.fastq.gz
SRR11445152	SAMN14482812	PRJNA616134	Bos taurus	ILLUMINA	8465-Base-Blood-RNA	RNA-Seq	57889995	ftp.sra.ebi.ac.uk/vol1/fastq/SRR114/052/SRR11445152/SRR11445152_1.fastq.gz;ftp.sra.ebi.ac.uk/vol1/fastq/SRR114/052/SRR11445152/SRR11445152_2.fastq.gz
SRR11445156	SAMN14482809	PRJNA616134	Bos taurus	ILLUMINA	809-Heat-Blood-RNA	RNA-Seq	55550639	ftp.sra.ebi.ac.uk/vol1/fastq/SRR114/056/SRR11445156/SRR11445156_1.fastq.gz;ftp.sra.ebi.ac.uk/vol1/fastq/SRR114/056/SRR11445156/SRR11445156_2.fastq.gz
SRR11445157	SAMN14482808	PRJNA616134	Bos taurus	ILLUMINA	809-Base-Milk-RNA	RNA-Seq	59877608	ftp.sra.ebi.ac.uk/vol1/fastq/SRR114/057/SRR11445157/SRR11445157_1.fastq.gz;ftp.sra.ebi.ac.uk/vol1/fastq/SRR114/057/SRR11445157/SRR11445157_2.fastq.gz
SRR11445158	SAMN14482807	PRJNA616134	Bos taurus	ILLUMINA	809-Base-Blood-RNA	RNA-Seq	57635759	ftp.sra.ebi.ac.uk/vol1/fastq/SRR114/058/SRR11445158/SRR11445158_1.fastq.gz;ftp.sra.ebi.ac.uk/vol1/fastq/SRR114/058/SRR11445158/SRR11445158_2.fastq.gz
SRR11445160	SAMN14482805	PRJNA616134	Bos taurus	ILLUMINA	7308-Base-Milk-RNA	RNA-Seq	86108110	ftp.sra.ebi.ac.uk/vol1/fastq/SRR114/060/SRR11445160/SRR11445160_1.fastq.gz;ftp.sra.ebi.ac.uk/vol1/fastq/SRR114/060/SRR11445160/SRR11445160_2.fastq.gz
SRR11445167	SAMN14482799	PRJNA616134	Bos taurus	ILLUMINA	1130-Base-Milk-RNA	RNA-Seq	68600504	ftp.sra.ebi.ac.uk/vol1/fastq/SRR114/067/SRR11445167/SRR11445167_1.fastq.gz;ftp.sra.ebi.ac.uk/vol1/fastq/SRR114/067/SRR11445167/SRR11445167_2.fastq.gz
SRR11445170	SAMN14482796	PRJNA616134	Bos taurus	ILLUMINA	9569-Base-Milk-RNA	RNA-Seq	80243083	ftp.sra.ebi.ac.uk/vol1/fastq/SRR114/070/SRR11445170/SRR11445170_1.fastq.gz;ftp.sra.ebi.ac.uk/vol1/fastq/SRR114/070/SRR11445170/SRR11445170_2.fastq.gz
SRR11445171	SAMN14482794	PRJNA616134	Bos taurus	ILLUMINA	9523-Heat-Milk-RNA	RNA-Seq	79476700	ftp.sra.ebi.ac.uk/vol1/fastq/SRR114/071/SRR11445171/SRR11445171_1.fastq.gz;ftp.sra.ebi.ac.uk/vol1/fastq/SRR114/071/SRR11445171/SRR11445171_2.fastq.gz
SRR11445173	SAMN14482793	PRJNA616134	Bos taurus	ILLUMINA	8465-Heat-Milk-RNA	RNA-Seq	100315731	ftp.sra.ebi.ac.uk/vol1/fastq/SRR114/073/SRR11445173/SRR11445173_1.fastq.gz;ftp.sra.ebi.ac.uk/vol1/fastq/SRR114/073/SRR11445173/SRR11445173_2.fastq.gz
SRR11445174	SAMN14482792	PRJNA616134	Bos taurus	ILLUMINA	8465-Heat-Blood-RNA	RNA-Seq	57311104	ftp.sra.ebi.ac.uk/vol1/fastq/SRR114/074/SRR11445174/SRR11445174_1.fastq.gz;ftp.sra.ebi.ac.uk/vol1/fastq/SRR114/074/SRR11445174/SRR11445174_2.fastq.gz
SRR11445175	SAMN14482791	PRJNA616134	Bos taurus	ILLUMINA	8461-Base-Milk-RNA	RNA-Seq	108449091	ftp.sra.ebi.ac.uk/vol1/fastq/SRR114/075/SRR11445175/SRR11445175_1.fastq.gz;ftp.sra.ebi.ac.uk/vol1/fastq/SRR114/075/SRR11445175/SRR11445175_2.fastq.gz
SRR11445176	SAMN14482772	PRJNA616134	Bos taurus	ILLUMINA	445-Base-Milk-RNA	RNA-Seq	108489750	ftp.sra.ebi.ac.uk/vol1/fastq/SRR114/076/SRR11445176/SRR11445176_1.fastq.gz;ftp.sra.ebi.ac.uk/vol1/fastq/SRR114/076/SRR11445176/SRR11445176_2.fastq.gz
SRR11445178	SAMN14482789	PRJNA616134	Bos taurus	ILLUMINA	8430-Heat-Milk-RNA	RNA-Seq	96919829	ftp.sra.ebi.ac.uk/vol1/fastq/SRR114/078/SRR11445178/SRR11445178_1.fastq.gz;ftp.sra.ebi.ac.uk/vol1/fastq/SRR114/078/SRR11445178/SRR11445178_2.fastq.gz
SRR11445180	SAMN14482787	PRJNA616134	Bos taurus	ILLUMINA	8430-Base-Milk-RNA	RNA-Seq	80737363	ftp.sra.ebi.ac.uk/vol1/fastq/SRR114/080/SRR11445180/SRR11445180_1.fastq.gz;ftp.sra.ebi.ac.uk/vol1/fastq/SRR114/080/SRR11445180/SRR11445180_2.fastq.gz
SRR11445183	SAMN14482784	PRJNA616134	Bos taurus	ILLUMINA	7308-Heat-Milk-RNA	RNA-Seq	71314886	ftp.sra.ebi.ac.uk/vol1/fastq/SRR114/083/SRR11445183/SRR11445183_1.fastq.gz;ftp.sra.ebi.ac.uk/vol1/fastq/SRR114/083/SRR11445183/SRR11445183_2.fastq.gz
SRR11445185	SAMN14482782	PRJNA616134	Bos taurus	ILLUMINA	6890-Heat-Milk-RNA	RNA-Seq	108523468	ftp.sra.ebi.ac.uk/vol1/fastq/SRR114/085/SRR11445185/SRR11445185_1.fastq.gz;ftp.sra.ebi.ac.uk/vol1/fastq/SRR114/085/SRR11445185/SRR11445185_2.fastq.gz
SRR11445186	SAMN14482780	PRJNA616134	Bos taurus	ILLUMINA	6890-Base-Milk-RNA	RNA-Seq	102179378	ftp.sra.ebi.ac.uk/vol1/fastq/SRR114/086/SRR11445186/SRR11445186_1.fastq.gz;ftp.sra.ebi.ac.uk/vol1/fastq/SRR114/086/SRR11445186/SRR11445186_2.fastq.gz
SRR11445189	SAMN14482770	PRJNA616134	Bos taurus	ILLUMINA	1130-Heat-Milk-RNA	RNA-Seq	74405582	ftp.sra.ebi.ac.uk/vol1/fastq/SRR114/089/SRR11445189/SRR11445189_1.fastq.gz;ftp.sra.ebi.ac.uk/vol1/fastq/SRR114/089/SRR11445189/SRR11445189_2.fastq.gz
SRR22952538	SAMN32537080	PRJNA917329	Bos taurus	ILLUMINA	213012862-W2-Milk-RNA	PolyA	56741632	ftp.sra.ebi.ac.uk/vol1/fastq/SRR229/038/SRR22952538/SRR22952538_1.fastq.gz;ftp.sra.ebi.ac.uk/vol1/fastq/SRR229/038/SRR22952538/SRR22952538_2.fastq.gz
SRR22952540	SAMN32537079	PRJNA917329	Bos taurus	ILLUMINA	213012852-W2-Milk-RNA	PolyA	60509313	ftp.sra.ebi.ac.uk/vol1/fastq/SRR229/040/SRR22952540/SRR22952540_1.fastq.gz;ftp.sra.ebi.ac.uk/vol1/fastq/SRR229/040/SRR22952540/SRR22952540_2.fastq.gz
SRR22952554	SAMN32537044	PRJNA917329	Bos taurus	ILLUMINA	214016657-W2-Blood-RNA	PolyA	71372815	ftp.sra.ebi.ac.uk/vol1/fastq/SRR229/054/SRR22952554/SRR22952554_1.fastq.gz;ftp.sra.ebi.ac.uk/vol1/fastq/SRR229/054/SRR22952554/SRR22952554_2.fastq.gz
SRR22952566	SAMN32537297	PRJNA917329	Bos taurus	ILLUMINA	YL382-BM-W-Blood-RNA	PolyA	55115662	ftp.sra.ebi.ac.uk/vol1/fastq/SRR229/066/SRR22952566/SRR22952566_1.fastq.gz;ftp.sra.ebi.ac.uk/vol1/fastq/SRR229/066/SRR22952566/SRR22952566_2.fastq.gz
SRR22952567	SAMN32537296	PRJNA917329	Bos taurus	ILLUMINA	YL362-BM-W-Blood-RNA	PolyA	61079211	ftp.sra.ebi.ac.uk/vol1/fastq/SRR229/067/SRR22952567/SRR22952567_1.fastq.gz;ftp.sra.ebi.ac.uk/vol1/fastq/SRR229/067/SRR22952567/SRR22952567_2.fastq.gz
SRR22952568	SAMN32537295	PRJNA917329	Bos taurus	ILLUMINA	YL355-BM-W-Blood-RNA	PolyA	103005667	ftp.sra.ebi.ac.uk/vol1/fastq/SRR229/068/SRR22952568/SRR22952568_1.fastq.gz;ftp.sra.ebi.ac.uk/vol1/fastq/SRR229/068/SRR22952568/SRR22952568_2.fastq.gz
SRR22952573	SAMN32537291	PRJNA917329	Bos taurus	ILLUMINA	YL203-BM-W-Blood-RNA	PolyA	60612488	ftp.sra.ebi.ac.uk/vol1/fastq/SRR229/073/SRR22952573/SRR22952573_1.fastq.gz;ftp.sra.ebi.ac.uk/vol1/fastq/SRR229/073/SRR22952573/SRR22952573_2.fastq.gz
SRR22952576	SAMN32537289	PRJNA917329	Bos taurus	ILLUMINA	YL110-BM-W-Blood-RNA	PolyA	56237745	ftp.sra.ebi.ac.uk/vol1/fastq/SRR229/076/SRR22952576/SRR22952576_1.fastq.gz;ftp.sra.ebi.ac.uk/vol1/fastq/SRR229/076/SRR22952576/SRR22952576_2.fastq.gz
SRR22952577	SAMN32537275	PRJNA917329	Bos taurus	ILLUMINA	215037144-W2-Blood-RNA	PolyA	70004866	ftp.sra.ebi.ac.uk/vol1/fastq/SRR229/077/SRR22952577/SRR22952577_1.fastq.gz;ftp.sra.ebi.ac.uk/vol1/fastq/SRR229/077/SRR22952577/SRR22952577_2.fastq.gz
SRR22952579	SAMN32537273	PRJNA917329	Bos taurus	ILLUMINA	215037130-W2-Blood-RNA	PolyA	56750468	ftp.sra.ebi.ac.uk/vol1/fastq/SRR229/079/SRR22952579/SRR22952579_1.fastq.gz;ftp.sra.ebi.ac.uk/vol1/fastq/SRR229/079/SRR22952579/SRR22952579_2.fastq.gz
SRR22952580	SAMN32537274	PRJNA917329	Bos taurus	ILLUMINA	215037136-W2-Blood-RNA	PolyA	61573529	ftp.sra.ebi.ac.uk/vol1/fastq/SRR229/080/SRR22952580/SRR22952580_1.fastq.gz;ftp.sra.ebi.ac.uk/vol1/fastq/SRR229/080/SRR22952580/SRR22952580_2.fastq.gz
SRR22952581	SAMN32537272	PRJNA917329	Bos taurus	ILLUMINA	215037124-W2-Blood-RNA	PolyA	66697726	ftp.sra.ebi.ac.uk/vol1/fastq/SRR229/081/SRR22952581/SRR22952581_1.fastq.gz;ftp.sra.ebi.ac.uk/vol1/fastq/SRR229/081/SRR22952581/SRR22952581_2.fastq.gz
SRR22952584	SAMN32537270	PRJNA917329	Bos taurus	ILLUMINA	214016695-W2-Blood-RNA	PolyA	63340534	ftp.sra.ebi.ac.uk/vol1/fastq/SRR229/084/SRR22952584/SRR22952584_1.fastq.gz;ftp.sra.ebi.ac.uk/vol1/fastq/SRR229/084/SRR22952584/SRR22952584_2.fastq.gz
SRR22952585	SAMN32537269	PRJNA917329	Bos taurus	ILLUMINA	214016682-W2-Blood-RNA	PolyA	89852934	ftp.sra.ebi.ac.uk/vol1/fastq/SRR229/085/SRR22952585/SRR22952585_1.fastq.gz;ftp.sra.ebi.ac.uk/vol1/fastq/SRR229/085/SRR22952585/SRR22952585_2.fastq.gz
SRR22952586	SAMN32537267	PRJNA917329	Bos taurus	ILLUMINA	214016674-W2-Blood-RNA	PolyA	61049322	ftp.sra.ebi.ac.uk/vol1/fastq/SRR229/086/SRR22952586/SRR22952586_1.fastq.gz;ftp.sra.ebi.ac.uk/vol1/fastq/SRR229/086/SRR22952586/SRR22952586_2.fastq.gz
SRR22952591	SAMN32537263	PRJNA917329	Bos taurus	ILLUMINA	214016646-W2-Blood-RNA	PolyA	67352900	ftp.sra.ebi.ac.uk/vol1/fastq/SRR229/091/SRR22952591/SRR22952591_1.fastq.gz;ftp.sra.ebi.ac.uk/vol1/fastq/SRR229/091/SRR22952591/SRR22952591_2.fastq.gz
SRR22952603	SAMN32537229	PRJNA917329	Bos taurus	ILLUMINA	914000381-W-Blood-RNA	PolyA	59822331	ftp.sra.ebi.ac.uk/vol1/fastq/SRR229/003/SRR22952603/SRR22952603_1.fastq.gz;ftp.sra.ebi.ac.uk/vol1/fastq/SRR229/003/SRR22952603/SRR22952603_2.fastq.gz
SRR22952614	SAMN32537219	PRJNA917329	Bos taurus	ILLUMINA	215033161-W-Blood-RNA	PolyA	56331697	ftp.sra.ebi.ac.uk/vol1/fastq/SRR229/014/SRR22952614/SRR22952614_1.fastq.gz;ftp.sra.ebi.ac.uk/vol1/fastq/SRR229/014/SRR22952614/SRR22952614_2.fastq.gz
SRR22952621	SAMN32537187	PRJNA917329	Bos taurus	ILLUMINA	215037150-W2-Milk-RNA	PolyA	64413109	ftp.sra.ebi.ac.uk/vol1/fastq/SRR229/021/SRR22952621/SRR22952621_1.fastq.gz;ftp.sra.ebi.ac.uk/vol1/fastq/SRR229/021/SRR22952621/SRR22952621_2.fastq.gz
SRR22952650	SAMN32537138	PRJNA917329	Bos taurus	ILLUMINA	214016650-W2-Milk-RNA	PolyA	77925738	ftp.sra.ebi.ac.uk/vol1/fastq/SRR229/050/SRR22952650/SRR22952650_1.fastq.gz;ftp.sra.ebi.ac.uk/vol1/fastq/SRR229/050/SRR22952650/SRR22952650_2.fastq.gz
SRR22952652	SAMN32537136	PRJNA917329	Bos taurus	ILLUMINA	214016634-W2-Milk-RNA	PolyA	71267768	ftp.sra.ebi.ac.uk/vol1/fastq/SRR229/052/SRR22952652/SRR22952652_1.fastq.gz;ftp.sra.ebi.ac.uk/vol1/fastq/SRR229/052/SRR22952652/SRR22952652_2.fastq.gz
SRR22952653	SAMN32537135	PRJNA917329	Bos taurus	ILLUMINA	214016633-W2-Milk-RNA	PolyA	59135571	ftp.sra.ebi.ac.uk/vol1/fastq/SRR229/053/SRR22952653/SRR22952653_1.fastq.gz;ftp.sra.ebi.ac.uk/vol1/fastq/SRR229/053/SRR22952653/SRR22952653_2.fastq.gz
SRR22952654	SAMN32537134	PRJNA917329	Bos taurus	ILLUMINA	214016617-W2-Milk-RNA	PolyA	70554760	ftp.sra.ebi.ac.uk/vol1/fastq/SRR229/054/SRR22952654/SRR22952654_1.fastq.gz;ftp.sra.ebi.ac.uk/vol1/fastq/SRR229/054/SRR22952654/SRR22952654_2.fastq.gz
SRR22952655	SAMN32537133	PRJNA917329	Bos taurus	ILLUMINA	214016616-W2-Milk-RNA	PolyA	59272659	ftp.sra.ebi.ac.uk/vol1/fastq/SRR229/055/SRR22952655/SRR22952655_1.fastq.gz;ftp.sra.ebi.ac.uk/vol1/fastq/SRR229/055/SRR22952655/SRR22952655_2.fastq.gz
SRR22952658	SAMN32537131	PRJNA917329	Bos taurus	ILLUMINA	214016595-W2-Milk-RNA	PolyA	66937824	ftp.sra.ebi.ac.uk/vol1/fastq/SRR229/058/SRR22952658/SRR22952658_1.fastq.gz;ftp.sra.ebi.ac.uk/vol1/fastq/SRR229/058/SRR22952658/SRR22952658_2.fastq.gz
SRR22952662	SAMN32537127	PRJNA917329	Bos taurus	ILLUMINA	214016584-W2-Milk-RNA	PolyA	57106611	ftp.sra.ebi.ac.uk/vol1/fastq/SRR229/062/SRR22952662/SRR22952662_1.fastq.gz;ftp.sra.ebi.ac.uk/vol1/fastq/SRR229/062/SRR22952662/SRR22952662_2.fastq.gz
SRR22952663	SAMN32537078	PRJNA917329	Bos taurus	ILLUMINA	213012833-W2-Milk-RNA	PolyA	62726483	ftp.sra.ebi.ac.uk/vol1/fastq/SRR229/063/SRR22952663/SRR22952663_1.fastq.gz;ftp.sra.ebi.ac.uk/vol1/fastq/SRR229/063/SRR22952663/SRR22952663_2.fastq.gz
SRR22952664	SAMN32537077	PRJNA917329	Bos taurus	ILLUMINA	210005496-W2-Milk-RNA	PolyA	56467639	ftp.sra.ebi.ac.uk/vol1/fastq/SRR229/064/SRR22952664/SRR22952664_1.fastq.gz;ftp.sra.ebi.ac.uk/vol1/fastq/SRR229/064/SRR22952664/SRR22952664_2.fastq.gz
SRR22952666	SAMN32537075	PRJNA917329	Bos taurus	ILLUMINA	214016621-W2-Blood-RNA	PolyA	62887403	ftp.sra.ebi.ac.uk/vol1/fastq/SRR229/066/SRR22952666/SRR22952666_1.fastq.gz;ftp.sra.ebi.ac.uk/vol1/fastq/SRR229/066/SRR22952666/SRR22952666_2.fastq.gz
SRR22952713	SAMN32537260	PRJNA917329	Bos taurus	ILLUMINA	217039924-W-Blood-RNA	PolyA	73437082	ftp.sra.ebi.ac.uk/vol1/fastq/SRR229/013/SRR22952713/SRR22952713_1.fastq.gz;ftp.sra.ebi.ac.uk/vol1/fastq/SRR229/013/SRR22952713/SRR22952713_2.fastq.gz
SRR22952714	SAMN32537259	PRJNA917329	Bos taurus	ILLUMINA	217027013-W-Blood-RNA	PolyA	62407249	ftp.sra.ebi.ac.uk/vol1/fastq/SRR229/014/SRR22952714/SRR22952714_1.fastq.gz;ftp.sra.ebi.ac.uk/vol1/fastq/SRR229/014/SRR22952714/SRR22952714_2.fastq.gz
SRR22952723	SAMN32537251	PRJNA917329	Bos taurus	ILLUMINA	211018820-W-Blood-RNA	PolyA	59931589	ftp.sra.ebi.ac.uk/vol1/fastq/SRR229/023/SRR22952723/SRR22952723_1.fastq.gz;ftp.sra.ebi.ac.uk/vol1/fastq/SRR229/023/SRR22952723/SRR22952723_2.fastq.gz
SRR22952731	SAMN32537243	PRJNA917329	Bos taurus	ILLUMINA	218044882-W-Blood-RNA	PolyA	54866040	ftp.sra.ebi.ac.uk/vol1/fastq/SRR229/031/SRR22952731/SRR22952731_1.fastq.gz;ftp.sra.ebi.ac.uk/vol1/fastq/SRR229/031/SRR22952731/SRR22952731_2.fastq.gz
SRR22952765	SAMN32537110	PRJNA917329	Bos taurus	ILLUMINA	215014030-W2-Milk-RNA	PolyA	55886898	ftp.sra.ebi.ac.uk/vol1/fastq/SRR229/065/SRR22952765/SRR22952765_1.fastq.gz;ftp.sra.ebi.ac.uk/vol1/fastq/SRR229/065/SRR22952765/SRR22952765_2.fastq.gz
SRR22952766	SAMN32537109	PRJNA917329	Bos taurus	ILLUMINA	215013253-W2-Milk-RNA	PolyA	71828816	ftp.sra.ebi.ac.uk/vol1/fastq/SRR229/066/SRR22952766/SRR22952766_1.fastq.gz;ftp.sra.ebi.ac.uk/vol1/fastq/SRR229/066/SRR22952766/SRR22952766_2.fastq.gz
SRR22952767	SAMN32537108	PRJNA917329	Bos taurus	ILLUMINA	215014028-W2-Milk-RNA	PolyA	54982030	ftp.sra.ebi.ac.uk/vol1/fastq/SRR229/067/SRR22952767/SRR22952767_1.fastq.gz;ftp.sra.ebi.ac.uk/vol1/fastq/SRR229/067/SRR22952767/SRR22952767_2.fastq.gz
SRR22952768	SAMN32537107	PRJNA917329	Bos taurus	ILLUMINA	215014026-W2-Milk-RNA	PolyA	56952199	ftp.sra.ebi.ac.uk/vol1/fastq/SRR229/068/SRR22952768/SRR22952768_1.fastq.gz;ftp.sra.ebi.ac.uk/vol1/fastq/SRR229/068/SRR22952768/SRR22952768_2.fastq.gz
SRR22952769	SAMN32537106	PRJNA917329	Bos taurus	ILLUMINA	215013251-W2-Milk-RNA	PolyA	64804828	ftp.sra.ebi.ac.uk/vol1/fastq/SRR229/069/SRR22952769/SRR22952769_1.fastq.gz;ftp.sra.ebi.ac.uk/vol1/fastq/SRR229/069/SRR22952769/SRR22952769_2.fastq.gz
SRR22952770	SAMN32537105	PRJNA917329	Bos taurus	ILLUMINA	215013250-W2-Milk-RNA	PolyA	69184598	ftp.sra.ebi.ac.uk/vol1/fastq/SRR229/070/SRR22952770/SRR22952770_1.fastq.gz;ftp.sra.ebi.ac.uk/vol1/fastq/SRR229/070/SRR22952770/SRR22952770_2.fastq.gz
SRR22952773	SAMN32537102	PRJNA917329	Bos taurus	ILLUMINA	214016577-W2-Milk-RNA	PolyA	65996841	ftp.sra.ebi.ac.uk/vol1/fastq/SRR229/073/SRR22952773/SRR22952773_1.fastq.gz;ftp.sra.ebi.ac.uk/vol1/fastq/SRR229/073/SRR22952773/SRR22952773_2.fastq.gz
SRR22952777	SAMN32537099	PRJNA917329	Bos taurus	ILLUMINA	214016562-W2-Milk-RNA	PolyA	57279667	ftp.sra.ebi.ac.uk/vol1/fastq/SRR229/077/SRR22952777/SRR22952777_1.fastq.gz;ftp.sra.ebi.ac.uk/vol1/fastq/SRR229/077/SRR22952777/SRR22952777_2.fastq.gz
SRR22952778	SAMN32537098	PRJNA917329	Bos taurus	ILLUMINA	214016772-W2-Milk-RNA	PolyA	68096119	ftp.sra.ebi.ac.uk/vol1/fastq/SRR229/078/SRR22952778/SRR22952778_1.fastq.gz;ftp.sra.ebi.ac.uk/vol1/fastq/SRR229/078/SRR22952778/SRR22952778_2.fastq.gz
SRR22952782	SAMN32537283	PRJNA917329	Bos taurus	ILLUMINA	215037234-W2-Blood-RNA	PolyA	59183570	ftp.sra.ebi.ac.uk/vol1/fastq/SRR229/082/SRR22952782/SRR22952782_1.fastq.gz;ftp.sra.ebi.ac.uk/vol1/fastq/SRR229/082/SRR22952782/SRR22952782_2.fastq.gz
SRR22952789	SAMN32537279	PRJNA917329	Bos taurus	ILLUMINA	215037199-W2-Blood-RNA	PolyA	59247667	ftp.sra.ebi.ac.uk/vol1/fastq/SRR229/089/SRR22952789/SRR22952789_1.fastq.gz;ftp.sra.ebi.ac.uk/vol1/fastq/SRR229/089/SRR22952789/SRR22952789_2.fastq.gz
SRR22952813	SAMN32537146	PRJNA917329	Bos taurus	ILLUMINA	215037114-W2-Milk-RNA	PolyA	55941096	ftp.sra.ebi.ac.uk/vol1/fastq/SRR229/013/SRR22952813/SRR22952813_1.fastq.gz;ftp.sra.ebi.ac.uk/vol1/fastq/SRR229/013/SRR22952813/SRR22952813_2.fastq.gz
SRR22952814	SAMN32537145	PRJNA917329	Bos taurus	ILLUMINA	215037110-W2-Milk-RNA	PolyA	59624041	ftp.sra.ebi.ac.uk/vol1/fastq/SRR229/014/SRR22952814/SRR22952814_1.fastq.gz;ftp.sra.ebi.ac.uk/vol1/fastq/SRR229/014/SRR22952814/SRR22952814_2.fastq.gz
SRR22952839	SAMN32537093	PRJNA917329	Bos taurus	ILLUMINA	214016525-W2-Milk-RNA	PolyA	54918321	ftp.sra.ebi.ac.uk/vol1/fastq/SRR229/039/SRR22952839/SRR22952839_1.fastq.gz;ftp.sra.ebi.ac.uk/vol1/fastq/SRR229/039/SRR22952839/SRR22952839_2.fastq.gz
SRR22952832	SAMN32537114	PRJNA917329	Bos taurus	ILLUMINA	215014052-W2-Milk-RNA	PolyA	134591058	ftp.sra.ebi.ac.uk/vol1/fastq/SRR229/032/SRR22952832/SRR22952832_1.fastq.gz;ftp.sra.ebi.ac.uk/vol1/fastq/SRR229/032/SRR22952832/SRR22952832_2.fastq.gz

## Sheet: S5
Table S5 Significant enrichment of molecular function terms of cattle genes harboring NRUIs using the Panther enrichment system
Category name (Accession)	# genes	Percent of gene hit against total # genes	Percent of gene hit against total # Function hits
UNCLASSIFIED	1712	40.9%	33.8%
binding (GO:0005488)	1127	26.9%	22.2%
catalytic activity (GO:0003824)	988	23.6%	19.5%
transporter activity (GO:0005215)	282	6.7%	5.6%
molecular function regulator activity (GO:0098772)	228	5.5%	4.5%
transcription regulator activity (GO:0140110)	219	5.2%	4.3%
molecular transducer activity (GO:0060089)	200	4.8%	3.9%
ATP-dependent activity (GO:0140657)	130	3.1%	2.6%
molecular adaptor activity (GO:0060090)	73	1.7%	1.4%
structural molecule activity (GO:0005198)	49	1.2%	1.0%
cytoskeletal motor activity (GO:0003774)	38	0.9%	0.7%
translation regulator activity (GO:0045182)	12	0.3%	0.2%
antioxidant activity (GO:0016209)	6	0.1%	0.1%
cargo receptor activity (GO:0038024)	2	0.0%	0.0%
electron transfer activity (GO:0009055)	1	0.0%	0.0%

## Sheet: S6
Table S6 Significant enrichment of protein class terms of cattle genes harboring NRUIs using the Panther enrichment system
Category name (Accession)	# genes	Percent of gene hit against total # genes	Percent of gene hit against total # Function hits
UNCLASSIFIED	1118	26.7%	26.7%
metabolite interconversion enzyme (PC00262)	484	11.6%	11.6%
protein modifying enzyme (PC00260)	413	9.9%	9.9%
transporter (PC00227)	310	7.4%	7.4%
protein-binding activity modulator (PC00095)	236	5.6%	5.6%
gene-specific transcriptional regulator (PC00264)	233	5.6%	5.6%
scaffold/adaptor protein (PC00226)	208	5.0%	5.0%
transmembrane signal receptor (PC00197)	185	4.4%	4.4%
cytoskeletal protein (PC00085)	179	4.3%	4.3%
RNA metabolism protein (PC00031)	139	3.3%	3.3%
membrane traffic protein (PC00150)	106	2.5%	2.5%
defense/immunity protein (PC00090)	91	2.2%	2.2%
cell adhesion molecule (PC00069)	87	2.1%	2.1%
chromatin/chromatin regulatory protein (PC00077)	60	1.4%	1.4%
extracellular matrix protein (PC00102)	59	1.4%	1.4%
DNA metabolism protein (PC00009)	53	1.3%	1.3%
intercellular signal molecule (PC00207)	52	1.2%	1.2%
translational protein (PC00263)	47	1.1%	1.1%
structural protein (PC00211)	44	1.1%	1.1%
chaperone (PC00072)	31	0.7%	0.7%
calcium-binding protein (PC00060)	20	0.5%	0.5%
transfer/carrier protein (PC00219)	19	0.5%	0.5%
cell junction protein (PC00070)	5	0.1%	0.1%
viral or transposable element protein (PC00237)	3	0.1%	0.1%

## Sheet: S7
Table S7 Significant enrichment of pathway terms of cattle genes harboring NRUIs using the Panther enrichment system
Category name (Accession)	# genes	Percent of gene hit against total # genes	Percent of gene hit against total # Function hits
Wnt signaling pathway (P00057)	74	1.8%	4.3%
Gonadotropin-releasing hormone receptor pathway (P06664)	70	1.7%	4.1%
Integrin signalling pathway (P00034)	68	1.6%	3.9%
Inflammation mediated by chemokine and cytokine signaling pathway (P00031)	62	1.5%	3.6%
CCKR signaling map (P06959)	50	1.2%	2.9%
EGF receptor signaling pathway (P00018)	49	1.2%	2.8%
Heterotrimeric G-protein signaling pathway-Gi alpha and Gs alpha mediated pathway (P00026)	46	1.1%	2.7%
Heterotrimeric G-protein signaling pathway-Gq alpha and Go alpha mediated pathway (P00027)	45	1.1%	2.6%
PDGF signaling pathway (P00047)	44	1.1%	2.6%
Angiogenesis (P00005)	41	1.0%	2.4%
FGF signaling pathway (P00021)	37	0.9%	2.1%
Cadherin signaling pathway (P00012)	37	0.9%	2.1%
Endothelin signaling pathway (P00019)	34	0.8%	2.0%
Apoptosis signaling pathway (P00006)	30	0.7%	1.7%
Huntington disease (P00029)	30	0.7%	1.7%
Alzheimer disease-presenilin pathway (P00004)	28	0.7%	1.6%
Thyrotropin-releasing hormone receptor signaling pathway (P04394)	28	0.7%	1.6%
5HT2 type receptor mediated signaling pathway (P04374)	28	0.7%	1.6%
Alzheimer disease-amyloid secretase pathway (P00003)	26	0.6%	1.5%
Nicotinic acetylcholine receptor signaling pathway (P00044)	26	0.6%	1.5%
Oxytocin receptor mediated signaling pathway (P04391)	26	0.6%	1.5%
Metabotropic glutamate receptor group III pathway (P00039)	25	0.6%	1.5%
Muscarinic acetylcholine receptor 1 and 3 signaling pathway (P00042)	23	0.5%	1.3%
B cell activation (P00010)	23	0.5%	1.3%
VEGF signaling pathway (P00056)	22	0.5%	1.3%
TGF-beta signaling pathway (P00052)	22	0.5%	1.3%
Histamine H1 receptor mediated signaling pathway (P04385)	22	0.5%	1.3%
T cell activation (P00053)	21	0.5%	1.2%
Parkinson disease (P00049)	21	0.5%	1.2%
Ras Pathway (P04393)	21	0.5%	1.2%
Interleukin signaling pathway (P00036)	19	0.5%	1.1%
p53 pathway (P00059)	18	0.4%	1.0%
PI3 kinase pathway (P00048)	18	0.4%	1.0%
Muscarinic acetylcholine receptor 2 and 4 signaling pathway (P00043)	17	0.4%	1.0%
Ionotropic glutamate receptor pathway (P00037)	17	0.4%	1.0%
Dopamine receptor mediated signaling pathway (P05912)	16	0.4%	0.9%
Ubiquitin proteasome pathway (P00060)	15	0.4%	0.9%
Oxidative stress response (P00046)	15	0.4%	0.9%
Beta2 adrenergic receptor signaling pathway (P04378)	15	0.4%	0.9%
Beta1 adrenergic receptor signaling pathway (P04377)	15	0.4%	0.9%
Axon guidance mediated by netrin (P00009)	14	0.3%	0.8%
Metabotropic glutamate receptor group II pathway (P00040)	14	0.3%	0.8%
Toll receptor signaling pathway (P00054)	13	0.3%	0.8%
GABA-B receptor II signaling (P05731)	13	0.3%	0.8%
p53 pathway feedback loops 2 (P04398)	13	0.3%	0.8%
Angiotensin II-stimulated signaling through G proteins and beta-arrestin (P05911)	12	0.3%	0.7%
Metabotropic glutamate receptor group I pathway (P00041)	11	0.3%	0.6%
Insulin/IGF pathway-protein kinase B signaling cascade (P00033)	11	0.3%	0.6%
Heterotrimeric G-protein signaling pathway-rod outer segment phototransduction (P00028)	11	0.3%	0.6%
Cortocotropin releasing factor receptor signaling pathway (P04380)	11	0.3%	0.6%
Cytoskeletal regulation by Rho GTPase (P00016)	11	0.3%	0.6%
5HT1 type receptor mediated signaling pathway (P04373)	11	0.3%	0.6%
Axon guidance mediated by semaphorins (P00007)	10	0.2%	0.6%
Adrenaline and noradrenaline biosynthesis (P00001)	10	0.2%	0.6%
Notch signaling pathway (P00045)	10	0.2%	0.6%
Enkephalin release (P05913)	10	0.2%	0.6%
5HT4 type receptor mediated signaling pathway (P04376)	10	0.2%	0.6%
Transcription regulation by bZIP transcription factor (P00055)	9	0.2%	0.5%
Endogenous cannabinoid signaling (P05730)	9	0.2%	0.5%
Insulin/IGF pathway-mitogen activated protein kinase kinase/MAP kinase cascade (P00032)	9	0.2%	0.5%
Hypoxia response via HIF activation (P00030)	9	0.2%	0.5%
p38 MAPK pathway (P05918)	9	0.2%	0.5%
Nicotine pharmacodynamics pathway (P06587)	9	0.2%	0.5%
Axon guidance mediated by Slit/Robo (P00008)	8	0.2%	0.5%
Synaptic vesicle trafficking (P05734)	8	0.2%	0.5%
Opioid proopiomelanocortin pathway (P05917)	8	0.2%	0.5%
Opioid proenkephalin pathway (P05915)	8	0.2%	0.5%
Histamine H2 receptor mediated signaling pathway (P04386)	8	0.2%	0.5%
Beta3 adrenergic receptor signaling pathway (P04379)	8	0.2%	0.5%
5-Hydroxytryptamine degredation (P04372)	8	0.2%	0.5%
Alpha adrenergic receptor signaling pathway (P00002)	7	0.2%	0.4%
Opioid prodynorphin pathway (P05916)	7	0.2%	0.4%
FAS signaling pathway (P00020)	7	0.2%	0.4%
Blood coagulation (P00011)	7	0.2%	0.4%
Interferon-gamma signaling pathway (P00035)	6	0.1%	0.3%
Vitamin D metabolism and pathway (P04396)	6	0.1%	0.3%
Hedgehog signaling pathway (P00025)	6	0.1%	0.3%
De novo purine biosynthesis (P02738)	5	0.1%	0.3%
JAK/STAT signaling pathway (P00038)	5	0.1%	0.3%
Glycolysis (P00024)	5	0.1%	0.3%
Pyrimidine Metabolism (P02771)	5	0.1%	0.3%
DNA replication (P00017)	5	0.1%	0.3%
Androgen/estrogene/progesterone biosynthesis (P02727)	4	0.1%	0.2%
p53 pathway by glucose deprivation (P04397)	4	0.1%	0.2%
General transcription regulation (P00023)	4	0.1%	0.2%
Salvage pyrimidine ribonucleotides (P02775)	4	0.1%	0.2%
Pyruvate metabolism (P02772)	4	0.1%	0.2%
Gamma-aminobutyric acid synthesis (P04384)	4	0.1%	0.2%
Pentose phosphate pathway (P02762)	4	0.1%	0.2%
Heme biosynthesis (P02746)	3	0.1%	0.2%
De novo pyrimidine ribonucleotides biosythesis (P02740)	3	0.1%	0.2%
Xanthine and guanine salvage pathway (P02788)	3	0.1%	0.2%
Adenine and hypoxanthine salvage pathway (P02723)	3	0.1%	0.2%
Thiamin metabolism (P02780)	3	0.1%	0.2%
Purine metabolism (P02769)	3	0.1%	0.2%
Circadian clock system (P00015)	3	0.1%	0.2%
5HT3 type receptor mediated signaling pathway (P04375)	3	0.1%	0.2%
Ornithine degradation (P02758)	2	0.0%	0.1%
Methylmalonyl pathway (P02755)	2	0.0%	0.1%
Fructose galactose metabolism (P02744)	2	0.0%	0.1%
Formyltetrahydrofolate biosynthesis (P02743)	2	0.0%	0.1%
Plasminogen activating cascade (P00050)	2	0.0%	0.1%
Asparagine and aspartate biosynthesis (P02730)	2	0.0%	0.1%
Arginine biosynthesis (P02728)	2	0.0%	0.1%
Aminobutyrate degradation (P02726)	2	0.0%	0.1%
Vasopressin synthesis (P04395)	2	0.0%	0.1%
P53 pathway feedback loops 1 (P04392)	2	0.0%	0.1%
Sulfate assimilation (P02778)	2	0.0%	0.1%
Cholesterol biosynthesis (P00014)	2	0.0%	0.1%
Cell cycle (P00013)	2	0.0%	0.1%
Toll pathway-drosophila (P06217)	1	0.0%	0.1%
O-antigen biosynthesis (P02757)	1	0.0%	0.1%
N-acetylglucosamine metabolism (P02756)	1	0.0%	0.1%
Methylcitrate cycle (P02754)	1	0.0%	0.1%
Mannose metabolism (P02752)	1	0.0%	0.1%
Leucine biosynthesis (P02749)	1	0.0%	0.1%
Isoleucine biosynthesis (P02748)	1	0.0%	0.1%
mRNA splicing (P00058)	1	0.0%	0.1%
Tetrahydrofolate biosynthesis (P02742)	1	0.0%	0.1%
TCA cycle (P00051)	1	0.0%	0.1%
De novo pyrimidine deoxyribonucleotide biosynthesis (P02739)	1	0.0%	0.1%
Carnitine metabolism (P02733)	1	0.0%	0.1%
Coenzyme A linked carnitine metabolism (P02732)	1	0.0%	0.1%
Ascorbate degradation (P02729)	1	0.0%	0.1%
Alanine biosynthesis (P02724)	1	0.0%	0.1%
Acetate utilization (P02722)	1	0.0%	0.1%
ATP synthesis (P02721)	1	0.0%	0.1%
Valine biosynthesis (P02785)	1	0.0%	0.1%
Triacylglycerol metabolism (P02782)	1	0.0%	0.1%
2-arachidonoylglycerol biosynthesis (P05726)	1	0.0%	0.1%
Succinate to proprionate conversion (P02777)	1	0.0%	0.1%
General transcription by RNA polymerase I (P00022)	1	0.0%	0.1%
Salvage pyrimidine deoxyribonucleotides (P02774)	1	0.0%	0.1%
5-Hydroxytryptamine biosynthesis (P04371)	1	0.0%	0.1%

## Sheet: S8
Table S8 Repeats annotated by RepeatMasker
total length: 33742494 bp
GC level: 40.37 %
bases masked: 15297658 bp ( 45.34 %)
		# elemnts	Length occupied (bp)	% of sequences
SINEs		1220	171283	0.51
	Alu/B1	0	0	0.00
	MIRs	1206	169101	0.50
LINEs		12141	12317939	36.51
	LINE1	10239	11809955	35.00
	LINE2	886	224706	0.67
	L3/CR1	351	43455	0.13
	RTE	662	238916	0.71
LTR elemnts		1742	760797	2.25
	ERVL	462	148861	0.44
	ERVL-MaLRs	624	168513	0.50
	ERV_classI	563	415170	1.23
	ERV_classII	0	0	0.00
DNA elements		1290	237303	0.70
	hAT-Charlie	693	118218	0.35
	TcMar-Tigger	238	48971	0.15
Unclassified:		9	1472	0.00
Total interspersed repeats		-	13488794	39.98
Small RNA		2162	153070	0.45
Satellites:		0	0	0.00
Simple repeats		22800	1201298	3.56
Low complexity		9108	453126	1.34

## Sheet: s9
Table S9 The list of novel genes predicted by Augustus
# start gene g1
trio_s182442	AUGUSTUS	gene	276	1683	1	+	.	ID=g1
trio_s182442	AUGUSTUS	transcript	276	1683	.	+	.	ID=g1.t1;Parent=g1
trio_s182442	AUGUSTUS	transcription_start_site	276	276	.	+	.	Parent=g1.t1
trio_s182442	AUGUSTUS	exon	276	1683	.	+	.	Parent=g1.t1
trio_s182442	AUGUSTUS	start_codon	364	366	.	+	0	Parent=g1.t1
trio_s182442	AUGUSTUS	CDS	364	945	.	+	0	ID=g1.t1.cds;Parent=g1.t1
trio_s182442	AUGUSTUS	stop_codon	943	945	.	+	0	Parent=g1.t1
trio_s182442	AUGUSTUS	transcription_end_site	1683	1683	.	+	.	Parent=g1.t1
# start gene g2
trio_s182453	AUGUSTUS	gene	1	1655	1	-	.	ID=g2
trio_s182453	AUGUSTUS	transcript	1	1655	.	-	.	ID=g2.t1;Parent=g2
trio_s182453	AUGUSTUS	transcription_end_site	1	1	.	-	.	Parent=g2.t1
trio_s182453	AUGUSTUS	exon	1	638	.	-	.	Parent=g2.t1
trio_s182453	AUGUSTUS	stop_codon	578	580	.	-	0	Parent=g2.t1
trio_s182453	AUGUSTUS	CDS	578	638	.	-	1	ID=g2.t1.cds;Parent=g2.t1
trio_s182453	AUGUSTUS	CDS	1345	1601	.	-	0	ID=g2.t1.cds;Parent=g2.t1
trio_s182453	AUGUSTUS	exon	1345	1655	.	-	.	Parent=g2.t1
trio_s182453	AUGUSTUS	start_codon	1599	1601	.	-	0	Parent=g2.t1
trio_s182453	AUGUSTUS	transcription_start_site	1655	1655	.	-	.	Parent=g2.t1
# end gene g2
# start gene g3
trio_s182547	AUGUSTUS	gene	1	585	1	-	.	ID=g3
trio_s182547	AUGUSTUS	transcript	1	585	.	-	.	ID=g3.t1;Parent=g3
trio_s182547	AUGUSTUS	transcription_end_site	1	1	.	-	.	Parent=g3.t1
trio_s182547	AUGUSTUS	exon	1	585	.	-	.	Parent=g3.t1
trio_s182547	AUGUSTUS	stop_codon	18	20	.	-	0	Parent=g3.t1
trio_s182547	AUGUSTUS	CDS	18	398	.	-	0	ID=g3.t1.cds;Parent=g3.t1
trio_s182547	AUGUSTUS	start_codon	396	398	.	-	0	Parent=g3.t1
trio_s182547	AUGUSTUS	transcription_start_site	585	585	.	-	.	Parent=g3.t1
# start gene g4
trio_s182558	AUGUSTUS	gene	1	621	1	+	.	ID=g4
trio_s182558	AUGUSTUS	transcript	1	621	.	+	.	ID=g4.t1;Parent=g4
trio_s182558	AUGUSTUS	CDS	1	207	.	+	0	ID=g4.t1.cds;Parent=g4.t1
trio_s182558	AUGUSTUS	exon	1	621	.	+	.	Parent=g4.t1
trio_s182558	AUGUSTUS	stop_codon	205	207	.	+	0	Parent=g4.t1
trio_s182558	AUGUSTUS	transcription_end_site	621	621	.	+	.	Parent=g4.t1
# start gene g5
trio_s182587	AUGUSTUS	gene	11	867	1	-	.	ID=g5
trio_s182587	AUGUSTUS	transcript	11	867	.	-	.	ID=g5.t1;Parent=g5
trio_s182587	AUGUSTUS	transcription_end_site	11	11	.	-	.	Parent=g5.t1
trio_s182587	AUGUSTUS	exon	11	867	.	-	.	Parent=g5.t1
trio_s182587	AUGUSTUS	stop_codon	459	461	.	-	0	Parent=g5.t1
trio_s182587	AUGUSTUS	CDS	459	833	.	-	0	ID=g5.t1.cds;Parent=g5.t1
trio_s182587	AUGUSTUS	start_codon	831	833	.	-	0	Parent=g5.t1
# start gene g6
trio_s182971	AUGUSTUS	gene	76	458	1	+	.	ID=g6
trio_s182971	AUGUSTUS	transcript	76	458	.	+	.	ID=g6.t1;Parent=g6
trio_s182971	AUGUSTUS	transcription_start_site	76	76	.	+	.	Parent=g6.t1
trio_s182971	AUGUSTUS	exon	76	458	.	+	.	Parent=g6.t1
trio_s182971	AUGUSTUS	start_codon	127	129	.	+	0	Parent=g6.t1
trio_s182971	AUGUSTUS	CDS	127	458	.	+	0	ID=g6.t1.cds;Parent=g6.t1
# start gene g7
trio_s182983	AUGUSTUS	gene	1	1532	1	+	.	ID=g7
trio_s182983	AUGUSTUS	transcript	1	1532	.	+	.	ID=g7.t1;Parent=g7
trio_s182983	AUGUSTUS	CDS	1097	1446	.	+	2	ID=g7.t1.cds;Parent=g7.t1
trio_s182983	AUGUSTUS	exon	1097	1532	.	+	.	Parent=g7.t1
trio_s182983	AUGUSTUS	stop_codon	1444	1446	.	+	0	Parent=g7.t1
trio_s182983	AUGUSTUS	transcription_end_site	1532	1532	.	+	.	Parent=g7.t1
# start gene g8
trio_s183010	AUGUSTUS	gene	1	8094	1	-	.	ID=g8
trio_s183010	AUGUSTUS	transcript	1	8094	.	-	.	ID=g8.t1;Parent=g8
trio_s183010	AUGUSTUS	transcription_end_site	1	1	.	-	.	Parent=g8.t1
trio_s183010	AUGUSTUS	exon	1	2214	.	-	.	Parent=g8.t1
trio_s183010	AUGUSTUS	stop_codon	1988	1990	.	-	0	Parent=g8.t1
trio_s183010	AUGUSTUS	CDS	1988	2214	.	-	2	ID=g8.t1.cds;Parent=g8.t1
# start gene g9
trio_s183015	AUGUSTUS	gene	24	1114	1	+	.	ID=g9
trio_s183015	AUGUSTUS	transcript	24	1114	.	+	.	ID=g9.t1;Parent=g9
trio_s183015	AUGUSTUS	start_codon	24	26	.	+	0	Parent=g9.t1
trio_s183015	AUGUSTUS	CDS	24	104	.	+	0	ID=g9.t1.cds;Parent=g9.t1
trio_s183015	AUGUSTUS	exon	24	104	.	+	.	Parent=g9.t1
# start gene g10
trio_s183030	AUGUSTUS	gene	134	11175	1	-	.	ID=g10
trio_s183030	AUGUSTUS	transcript	134	11175	.	-	.	ID=g10.t1;Parent=g10
trio_s183030	AUGUSTUS	transcription_end_site	134	134	.	-	.	Parent=g10.t1
trio_s183030	AUGUSTUS	exon	134	3132	.	-	.	Parent=g10.t1
trio_s183030	AUGUSTUS	stop_codon	3009	3011	.	-	0	Parent=g10.t1
trio_s183030	AUGUSTUS	CDS	3009	3132	.	-	1	ID=g10.t1.cds;Parent=g10.t1
trio_s183030	AUGUSTUS	CDS	5678	5768	.	-	2	ID=g10.t1.cds;Parent=g10.t1
trio_s183030	AUGUSTUS	exon	5678	5768	.	-	.	Parent=g10.t1
trio_s183030	AUGUSTUS	CDS	6346	6536	.	-	1	ID=g10.t1.cds;Parent=g10.t1
trio_s183030	AUGUSTUS	exon	6346	6536	.	-	.	Parent=g10.t1
trio_s183030	AUGUSTUS	CDS	11109	11137	.	-	0	ID=g10.t1.cds;Parent=g10.t1
trio_s183030	AUGUSTUS	exon	11109	11175	.	-	.	Parent=g10.t1
trio_s183030	AUGUSTUS	start_codon	11135	11137	.	-	0	Parent=g10.t1
trio_s183030	AUGUSTUS	transcription_start_site	11175	11175	.	-	.	Parent=g10.t1
# start gene g11
trio_s183266	AUGUSTUS	gene	1	4429	1	+	.	ID=g11
trio_s183266	AUGUSTUS	transcript	1	4429	.	+	.	ID=g11.t1;Parent=g11
trio_s183266	AUGUSTUS	CDS	2830	3536	.	+	2	ID=g11.t1.cds;Parent=g11.t1
trio_s183266	AUGUSTUS	exon	2830	4429	.	+	.	Parent=g11.t1
trio_s183266	AUGUSTUS	stop_codon	3534	3536	.	+	0	Parent=g11.t1
trio_s183266	AUGUSTUS	transcription_end_site	4429	4429	.	+	.	Parent=g11.t1
# start gene g12
trio_s183382	AUGUSTUS	gene	1	1645	1	-	.	ID=g12
trio_s183382	AUGUSTUS	transcript	1	1645	.	-	.	ID=g12.t1;Parent=g12
trio_s183382	AUGUSTUS	transcription_end_site	1	1	.	-	.	Parent=g12.t1
trio_s183382	AUGUSTUS	exon	1	1645	.	-	.	Parent=g12.t1
trio_s183382	AUGUSTUS	stop_codon	1176	1178	.	-	0	Parent=g12.t1
trio_s183382	AUGUSTUS	CDS	1176	1613	.	-	0	ID=g12.t1.cds;Parent=g12.t1
trio_s183382	AUGUSTUS	start_codon	1611	1613	.	-	0	Parent=g12.t1
trio_s183382	AUGUSTUS	transcription_start_site	1645	1645	.	-	.	Parent=g12.t1
# start gene g13
trio_s183396	AUGUSTUS	gene	1	8586	1	-	.	ID=g13
trio_s183396	AUGUSTUS	transcript	1	8586	.	-	.	ID=g13.t1;Parent=g13
trio_s183396	AUGUSTUS	transcription_end_site	1	1	.	-	.	Parent=g13.t1
trio_s183396	AUGUSTUS	exon	1	3330	.	-	.	Parent=g13.t1
trio_s183396	AUGUSTUS	stop_codon	3222	3224	.	-	0	Parent=g13.t1
trio_s183396	AUGUSTUS	CDS	3222	3330	.	-	1	ID=g13.t1.cds;Parent=g13.t1
# start gene g14
trio_s183527	AUGUSTUS	gene	5496	8797	1	-	.	ID=g14
trio_s183527	AUGUSTUS	transcript	5496	8797	.	-	.	ID=g14.t1;Parent=g14
trio_s183527	AUGUSTUS	transcription_end_site	5496	5496	.	-	.	Parent=g14.t1
trio_s183527	AUGUSTUS	exon	5496	7554	.	-	.	Parent=g14.t1
trio_s183527	AUGUSTUS	stop_codon	7467	7469	.	-	0	Parent=g14.t1
trio_s183527	AUGUSTUS	CDS	7467	7554	.	-	1	ID=g14.t1.cds;Parent=g14.t1
# start gene g15
trio_s183596	AUGUSTUS	gene	682	1861	1	+	.	ID=g15
trio_s183596	AUGUSTUS	transcript	682	1861	.	+	.	ID=g15.t1;Parent=g15
trio_s183596	AUGUSTUS	exon	682	1861	.	+	.	Parent=g15.t1
trio_s183596	AUGUSTUS	start_codon	697	699	.	+	0	Parent=g15.t1
trio_s183596	AUGUSTUS	CDS	697	1602	.	+	0	ID=g15.t1.cds;Parent=g15.t1
trio_s183596	AUGUSTUS	stop_codon	1600	1602	.	+	0	Parent=g15.t1
trio_s183596	AUGUSTUS	transcription_end_site	1861	1861	.	+	.	Parent=g15.t1
# start gene g16
trio_s183781	AUGUSTUS	gene	23	1313	1	-	.	ID=g16
trio_s183781	AUGUSTUS	transcript	23	1313	.	-	.	ID=g16.t1;Parent=g16
trio_s183781	AUGUSTUS	transcription_end_site	23	23	.	-	.	Parent=g16.t1
trio_s183781	AUGUSTUS	exon	23	718	.	-	.	Parent=g16.t1
trio_s183781	AUGUSTUS	stop_codon	172	174	.	-	0	Parent=g16.t1
trio_s183781	AUGUSTUS	CDS	172	718	.	-	1	ID=g16.t1.cds;Parent=g16.t1
# start gene g17
trio_s183957	AUGUSTUS	gene	19	1185	1	+	.	ID=g17
trio_s183957	AUGUSTUS	transcript	19	1185	.	+	.	ID=g17.t1;Parent=g17
trio_s183957	AUGUSTUS	start_codon	19	21	.	+	0	Parent=g17.t1
trio_s183957	AUGUSTUS	CDS	19	900	.	+	0	ID=g17.t1.cds;Parent=g17.t1
trio_s183957	AUGUSTUS	exon	19	1185	.	+	.	Parent=g17.t1
trio_s183957	AUGUSTUS	stop_codon	898	900	.	+	0	Parent=g17.t1
trio_s183957	AUGUSTUS	transcription_end_site	1185	1185	.	+	.	Parent=g17.t1
# start gene g18
trio_s184142	AUGUSTUS	gene	395	1015	1	-	.	ID=g18
trio_s184142	AUGUSTUS	transcript	395	1015	.	-	.	ID=g18.t1;Parent=g18
trio_s184142	AUGUSTUS	transcription_end_site	395	395	.	-	.	Parent=g18.t1
trio_s184142	AUGUSTUS	exon	395	1015	.	-	.	Parent=g18.t1
trio_s184142	AUGUSTUS	stop_codon	687	689	.	-	0	Parent=g18.t1
trio_s184142	AUGUSTUS	CDS	687	956	.	-	0	ID=g18.t1.cds;Parent=g18.t1
trio_s184142	AUGUSTUS	start_codon	954	956	.	-	0	Parent=g18.t1
trio_s184142	AUGUSTUS	transcription_start_site	1015	1015	.	-	.	Parent=g18.t1
# start gene g19
trio_s184299	AUGUSTUS	gene	1	422	1	-	.	ID=g19
trio_s184299	AUGUSTUS	transcript	1	422	.	-	.	ID=g19.t1;Parent=g19
trio_s184299	AUGUSTUS	transcription_end_site	1	1	.	-	.	Parent=g19.t1
trio_s184299	AUGUSTUS	exon	1	422	.	-	.	Parent=g19.t1
trio_s184299	AUGUSTUS	stop_codon	109	111	.	-	0	Parent=g19.t1
trio_s184299	AUGUSTUS	CDS	109	420	.	-	0	ID=g19.t1.cds;Parent=g19.t1
trio_s184299	AUGUSTUS	start_codon	418	420	.	-	0	Parent=g19.t1
# start gene g20
trio_s184867	AUGUSTUS	gene	1	8598	1	-	.	ID=g20
trio_s184867	AUGUSTUS	transcript	1	8598	.	-	.	ID=g20.t1;Parent=g20
trio_s184867	AUGUSTUS	transcription_end_site	1	1	.	-	.	Parent=g20.t1
trio_s184867	AUGUSTUS	exon	1	3297	.	-	.	Parent=g20.t1
trio_s184867	AUGUSTUS	stop_codon	3189	3191	.	-	0	Parent=g20.t1
trio_s184867	AUGUSTUS	CDS	3189	3297	.	-	1	ID=g20.t1.cds;Parent=g20.t1
# end gene g20
# start gene g21
trio_s184936	AUGUSTUS	gene	1	8570	1	-	.	ID=g21
trio_s184936	AUGUSTUS	transcript	1	8570	.	-	.	ID=g21.t1;Parent=g21
trio_s184936	AUGUSTUS	transcription_end_site	1	1	.	-	.	Parent=g21.t1
trio_s184936	AUGUSTUS	exon	1	3316	.	-	.	Parent=g21.t1
trio_s184936	AUGUSTUS	stop_codon	3208	3210	.	-	0	Parent=g21.t1
trio_s184936	AUGUSTUS	CDS	3208	3316	.	-	1	ID=g21.t1.cds;Parent=g21.t1
# end gene g21
# start gene g22
trio_s185020	AUGUSTUS	gene	1	2207	1	+	.	ID=g22
trio_s185020	AUGUSTUS	transcript	1	2207	.	+	.	ID=g22.t1;Parent=g22
trio_s185020	AUGUSTUS	CDS	945	1785	.	+	1	ID=g22.t1.cds;Parent=g22.t1
trio_s185020	AUGUSTUS	exon	945	2207	.	+	.	Parent=g22.t1
trio_s185020	AUGUSTUS	stop_codon	1783	1785	.	+	0	Parent=g22.t1
trio_s185020	AUGUSTUS	transcription_end_site	2207	2207	.	+	.	Parent=g22.t1
# end gene g22
# start gene g23
trio_s185055	AUGUSTUS	gene	3130	7295	1	-	.	ID=g23
trio_s185055	AUGUSTUS	transcript	3130	7295	.	-	.	ID=g23.t1;Parent=g23
trio_s185055	AUGUSTUS	transcription_end_site	3130	3130	.	-	.	Parent=g23.t1
trio_s185055	AUGUSTUS	exon	3130	7295	.	-	.	Parent=g23.t1
trio_s185055	AUGUSTUS	stop_codon	6752	6754	.	-	0	Parent=g23.t1
trio_s185055	AUGUSTUS	CDS	6752	6958	.	-	0	ID=g23.t1.cds;Parent=g23.t1
trio_s185055	AUGUSTUS	start_codon	6956	6958	.	-	0	Parent=g23.t1
trio_s185055	AUGUSTUS	transcription_start_site	7295	7295	.	-	.	Parent=g23.t1
# end gene g23
# start gene g24
trio_s185298	AUGUSTUS	gene	687	2215	1	-	.	ID=g24
trio_s185298	AUGUSTUS	transcript	687	2215	.	-	.	ID=g24.t1;Parent=g24
trio_s185298	AUGUSTUS	transcription_end_site	687	687	.	-	.	Parent=g24.t1
trio_s185298	AUGUSTUS	exon	687	2215	.	-	.	Parent=g24.t1
trio_s185298	AUGUSTUS	stop_codon	1279	1281	.	-	0	Parent=g24.t1
trio_s185298	AUGUSTUS	CDS	1279	1959	.	-	0	ID=g24.t1.cds;Parent=g24.t1
trio_s185298	AUGUSTUS	start_codon	1957	1959	.	-	0	Parent=g24.t1
trio_s185298	AUGUSTUS	transcription_start_site	2215	2215	.	-	.	Parent=g24.t1
# end gene g24
# start gene g25
trio_s185366	AUGUSTUS	gene	1	8578	1	-	.	ID=g25
trio_s185366	AUGUSTUS	transcript	1	8578	.	-	.	ID=g25.t1;Parent=g25
trio_s185366	AUGUSTUS	transcription_end_site	1	1	.	-	.	Parent=g25.t1
trio_s185366	AUGUSTUS	exon	1	3304	.	-	.	Parent=g25.t1
trio_s185366	AUGUSTUS	stop_codon	3196	3198	.	-	0	Parent=g25.t1
trio_s185366	AUGUSTUS	CDS	3196	3304	.	-	1	ID=g25.t1.cds;Parent=g25.t1
# end gene g25
# start gene g26
trio_s185401	AUGUSTUS	gene	6340	15245	1	-	.	ID=g26
trio_s185401	AUGUSTUS	transcript	6340	15245	.	-	.	ID=g26.t1;Parent=g26
trio_s185401	AUGUSTUS	transcription_end_site	6340	6340	.	-	.	Parent=g26.t1
trio_s185401	AUGUSTUS	exon	6340	10220	.	-	.	Parent=g26.t1
trio_s185401	AUGUSTUS	stop_codon	9534	9536	.	-	0	Parent=g26.t1
trio_s185401	AUGUSTUS	CDS	9534	10220	.	-	0	ID=g26.t1.cds;Parent=g26.t1
trio_s185401	AUGUSTUS	CDS	10464	10487	.	-	0	ID=g26.t1.cds;Parent=g26.t1
trio_s185401	AUGUSTUS	exon	10464	10631	.	-	.	Parent=g26.t1
trio_s185401	AUGUSTUS	start_codon	10485	10487	.	-	0	Parent=g26.t1
trio_s185401	AUGUSTUS	exon	14803	15245	.	-	.	Parent=g26.t1
trio_s185401	AUGUSTUS	transcription_start_site	15245	15245	.	-	.	Parent=g26.t1
# end gene g26
# start gene g27
trio_s185462	AUGUSTUS	gene	4590	5660	1	+	.	ID=g27
trio_s185462	AUGUSTUS	transcript	4590	5660	.	+	.	ID=g27.t1;Parent=g27
trio_s185462	AUGUSTUS	exon	4590	5660	.	+	.	Parent=g27.t1
trio_s185462	AUGUSTUS	start_codon	4791	4793	.	+	0	Parent=g27.t1
trio_s185462	AUGUSTUS	CDS	4791	5552	.	+	0	ID=g27.t1.cds;Parent=g27.t1
trio_s185462	AUGUSTUS	stop_codon	5550	5552	.	+	0	Parent=g27.t1
trio_s185462	AUGUSTUS	transcription_end_site	5660	5660	.	+	.	Parent=g27.t1
# end gene g27
# start gene g28
trio_s185487	AUGUSTUS	gene	1	11124	1	+	.	ID=g28
trio_s185487	AUGUSTUS	transcript	1	11124	.	+	.	ID=g28.t1;Parent=g28
trio_s185487	AUGUSTUS	CDS	10141	11124	.	+	1	ID=g28.t1.cds;Parent=g28.t1
trio_s185487	AUGUSTUS	exon	10141	11124	.	+	.	Parent=g28.t1
# end gene g28
# start gene g29
trio_s185498	AUGUSTUS	gene	787	2275	1	-	.	ID=g29
trio_s185498	AUGUSTUS	transcript	787	2275	.	-	.	ID=g29.t1;Parent=g29
trio_s185498	AUGUSTUS	transcription_end_site	787	787	.	-	.	Parent=g29.t1
trio_s185498	AUGUSTUS	exon	787	1051	.	-	.	Parent=g29.t1
trio_s185498	AUGUSTUS	exon	1560	2275	.	-	.	Parent=g29.t1
trio_s185498	AUGUSTUS	stop_codon	1594	1596	.	-	0	Parent=g29.t1
trio_s185498	AUGUSTUS	CDS	1594	2178	.	-	0	ID=g29.t1.cds;Parent=g29.t1
trio_s185498	AUGUSTUS	start_codon	2176	2178	.	-	0	Parent=g29.t1
trio_s185498	AUGUSTUS	transcription_start_site	2275	2275	.	-	.	Parent=g29.t1
# end gene g29
# start gene g30
trio_s185565	AUGUSTUS	gene	5	753	1	+	.	ID=g30
trio_s185565	AUGUSTUS	transcript	5	753	.	+	.	ID=g30.t1;Parent=g30
trio_s185565	AUGUSTUS	start_codon	5	7	.	+	0	Parent=g30.t1
trio_s185565	AUGUSTUS	CDS	5	436	.	+	0	ID=g30.t1.cds;Parent=g30.t1
trio_s185565	AUGUSTUS	exon	5	753	.	+	.	Parent=g30.t1
trio_s185565	AUGUSTUS	stop_codon	434	436	.	+	0	Parent=g30.t1
trio_s185565	AUGUSTUS	transcription_end_site	753	753	.	+	.	Parent=g30.t1
# start gene g31
trio_s185672	AUGUSTUS	gene	1	18022	1	+	.	ID=g31
trio_s185672	AUGUSTUS	transcript	1	18022	.	+	.	ID=g31.t1;Parent=g31
trio_s185672	AUGUSTUS	CDS	1	166	.	+	0	ID=g31.t1.cds;Parent=g31.t1
trio_s185672	AUGUSTUS	exon	1	166	.	+	.	Parent=g31.t1
trio_s185672	AUGUSTUS	CDS	278	1029	.	+	2	ID=g31.t1.cds;Parent=g31.t1
trio_s185672	AUGUSTUS	exon	278	1029	.	+	.	Parent=g31.t1
trio_s185672	AUGUSTUS	CDS	2529	2634	.	+	0	ID=g31.t1.cds;Parent=g31.t1
trio_s185672	AUGUSTUS	exon	2529	2634	.	+	.	Parent=g31.t1
trio_s185672	AUGUSTUS	CDS	8346	8811	.	+	2	ID=g31.t1.cds;Parent=g31.t1
trio_s185672	AUGUSTUS	exon	8346	8811	.	+	.	Parent=g31.t1
trio_s185672	AUGUSTUS	CDS	8976	9178	.	+	1	ID=g31.t1.cds;Parent=g31.t1
trio_s185672	AUGUSTUS	exon	8976	9178	.	+	.	Parent=g31.t1
trio_s185672	AUGUSTUS	CDS	9290	10041	.	+	2	ID=g31.t1.cds;Parent=g31.t1
trio_s185672	AUGUSTUS	exon	9290	10041	.	+	.	Parent=g31.t1
trio_s185672	AUGUSTUS	CDS	11541	11646	.	+	0	ID=g31.t1.cds;Parent=g31.t1
trio_s185672	AUGUSTUS	exon	11541	11646	.	+	.	Parent=g31.t1
trio_s185672	AUGUSTUS	CDS	17357	17913	.	+	2	ID=g31.t1.cds;Parent=g31.t1
trio_s185672	AUGUSTUS	exon	17357	18022	.	+	.	Parent=g31.t1
trio_s185672	AUGUSTUS	stop_codon	17911	17913	.	+	0	Parent=g31.t1
trio_s185672	AUGUSTUS	transcription_end_site	18022	18022	.	+	.	Parent=g31.t1
# start gene g32
trio_s185702	AUGUSTUS	gene	4479	17655	1	-	.	ID=g32
trio_s185702	AUGUSTUS	transcript	4479	17655	.	-	.	ID=g32.t1;Parent=g32
trio_s185702	AUGUSTUS	transcription_end_site	4479	4479	.	-	.	Parent=g32.t1
trio_s185702	AUGUSTUS	exon	4479	9202	.	-	.	Parent=g32.t1
trio_s185702	AUGUSTUS	stop_codon	9144	9146	.	-	0	Parent=g32.t1
trio_s185702	AUGUSTUS	CDS	9144	9202	.	-	2	ID=g32.t1.cds;Parent=g32.t1
trio_s185702	AUGUSTUS	CDS	9957	10068	.	-	0	ID=g32.t1.cds;Parent=g32.t1
trio_s185702	AUGUSTUS	exon	9957	10068	.	-	.	Parent=g32.t1
trio_s185702	AUGUSTUS	CDS	11166	11297	.	-	0	ID=g32.t1.cds;Parent=g32.t1
trio_s185702	AUGUSTUS	exon	11166	11297	.	-	.	Parent=g32.t1
trio_s185702	AUGUSTUS	CDS	11778	12070	.	-	2	ID=g32.t1.cds;Parent=g32.t1
trio_s185702	AUGUSTUS	exon	11778	12070	.	-	.	Parent=g32.t1
trio_s185702	AUGUSTUS	CDS	12850	12872	.	-	1	ID=g32.t1.cds;Parent=g32.t1
trio_s185702	AUGUSTUS	exon	12850	12872	.	-	.	Parent=g32.t1
trio_s185702	AUGUSTUS	CDS	15461	15699	.	-	0	ID=g32.t1.cds;Parent=g32.t1
trio_s185702	AUGUSTUS	exon	15461	15699	.	-	.	Parent=g32.t1
trio_s185702	AUGUSTUS	CDS	16018	16032	.	-	0	ID=g32.t1.cds;Parent=g32.t1
trio_s185702	AUGUSTUS	exon	16018	16484	.	-	.	Parent=g32.t1
trio_s185702	AUGUSTUS	start_codon	16030	16032	.	-	0	Parent=g32.t1
trio_s185702	AUGUSTUS	exon	17355	17655	.	-	.	Parent=g32.t1
trio_s185702	AUGUSTUS	transcription_start_site	17655	17655	.	-	.	Parent=g32.t1
# start gene g33
trio_s185702	AUGUSTUS	gene	20775	35625	1	-	.	ID=g33
trio_s185702	AUGUSTUS	transcript	20775	35625	.	-	.	ID=g33.t1;Parent=g33
trio_s185702	AUGUSTUS	transcription_end_site	20775	20775	.	-	.	Parent=g33.t1
trio_s185702	AUGUSTUS	exon	20775	25628	.	-	.	Parent=g33.t1
trio_s185702	AUGUSTUS	stop_codon	25542	25544	.	-	0	Parent=g33.t1
trio_s185702	AUGUSTUS	CDS	25542	25628	.	-	0	ID=g33.t1.cds;Parent=g33.t1
trio_s185702	AUGUSTUS	CDS	31135	31266	.	-	0	ID=g33.t1.cds;Parent=g33.t1
trio_s185702	AUGUSTUS	exon	31135	31266	.	-	.	Parent=g33.t1
trio_s185702	AUGUSTUS	CDS	31746	32038	.	-	2	ID=g33.t1.cds;Parent=g33.t1
trio_s185702	AUGUSTUS	exon	31746	32038	.	-	.	Parent=g33.t1
trio_s185702	AUGUSTUS	CDS	32474	32534	.	-	0	ID=g33.t1.cds;Parent=g33.t1
trio_s185702	AUGUSTUS	exon	32474	32610	.	-	.	Parent=g33.t1
trio_s185702	AUGUSTUS	start_codon	32532	32534	.	-	0	Parent=g33.t1
trio_s185702	AUGUSTUS	exon	35463	35625	.	-	.	Parent=g33.t1
trio_s185702	AUGUSTUS	transcription_start_site	35625	35625	.	-	.	Parent=g33.t1
# start gene g34
trio_s185702	AUGUSTUS	gene	48882	57746	1	-	.	ID=g34
trio_s185702	AUGUSTUS	transcript	48882	57746	.	-	.	ID=g34.t1;Parent=g34
trio_s185702	AUGUSTUS	transcription_end_site	48882	48882	.	-	.	Parent=g34.t1
trio_s185702	AUGUSTUS	exon	48882	50553	.	-	.	Parent=g34.t1
trio_s185702	AUGUSTUS	stop_codon	50323	50325	.	-	0	Parent=g34.t1
trio_s185702	AUGUSTUS	CDS	50323	50553	.	-	0	ID=g34.t1.cds;Parent=g34.t1
trio_s185702	AUGUSTUS	CDS	52551	52682	.	-	0	ID=g34.t1.cds;Parent=g34.t1
trio_s185702	AUGUSTUS	exon	52551	52682	.	-	.	Parent=g34.t1
trio_s185702	AUGUSTUS	CDS	53162	53454	.	-	2	ID=g34.t1.cds;Parent=g34.t1
trio_s185702	AUGUSTUS	exon	53162	53454	.	-	.	Parent=g34.t1
trio_s185702	AUGUSTUS	CDS	54242	54264	.	-	1	ID=g34.t1.cds;Parent=g34.t1
trio_s185702	AUGUSTUS	exon	54242	54264	.	-	.	Parent=g34.t1
trio_s185702	AUGUSTUS	CDS	56885	57058	.	-	1	ID=g34.t1.cds;Parent=g34.t1
trio_s185702	AUGUSTUS	exon	56885	57058	.	-	.	Parent=g34.t1
# start gene g35
trio_s185905	AUGUSTUS	gene	1	23237	1	-	.	ID=g35
trio_s185905	AUGUSTUS	transcript	1	23237	.	-	.	ID=g35.t1;Parent=g35
trio_s185905	AUGUSTUS	transcription_end_site	1	1	.	-	.	Parent=g35.t1
trio_s185905	AUGUSTUS	exon	1	649	.	-	.	Parent=g35.t1
trio_s185905	AUGUSTUS	stop_codon	602	604	.	-	0	Parent=g35.t1
trio_s185905	AUGUSTUS	CDS	602	649	.	-	0	ID=g35.t1.cds;Parent=g35.t1
# start gene g36
trio_s185906	AUGUSTUS	gene	1	40755	1	-	.	ID=g36
trio_s185906	AUGUSTUS	transcript	1	40755	.	-	.	ID=g36.t1;Parent=g36
trio_s185906	AUGUSTUS	transcription_end_site	1	1	.	-	.	Parent=g36.t1
trio_s185906	AUGUSTUS	exon	1	4115	.	-	.	Parent=g36.t1
trio_s185906	AUGUSTUS	stop_codon	4005	4007	.	-	0	Parent=g36.t1
trio_s185906	AUGUSTUS	CDS	4005	4115	.	-	0	ID=g36.t1.cds;Parent=g36.t1
trio_s185906	AUGUSTUS	CDS	4197	4280	.	-	0	ID=g36.t1.cds;Parent=g36.t1
trio_s185906	AUGUSTUS	exon	4197	4280	.	-	.	Parent=g36.t1
trio_s185906	AUGUSTUS	CDS	13112	13308	.	-	2	ID=g36.t1.cds;Parent=g36.t1
trio_s185906	AUGUSTUS	exon	13112	13308	.	-	.	Parent=g36.t1
trio_s185906	AUGUSTUS	CDS	16291	16427	.	-	1	ID=g36.t1.cds;Parent=g36.t1
trio_s185906	AUGUSTUS	exon	16291	16427	.	-	.	Parent=g36.t1
trio_s185906	AUGUSTUS	CDS	22633	22725	.	-	1	ID=g36.t1.cds;Parent=g36.t1
trio_s185906	AUGUSTUS	exon	22633	22725	.	-	.	Parent=g36.t1
trio_s185906	AUGUSTUS	CDS	40618	40652	.	-	0	ID=g36.t1.cds;Parent=g36.t1
trio_s185906	AUGUSTUS	exon	40618	40755	.	-	.	Parent=g36.t1
trio_s185906	AUGUSTUS	start_codon	40650	40652	.	-	0	Parent=g36.t1
trio_s185906	AUGUSTUS	transcription_start_site	40755	40755	.	-	.	Parent=g36.t1
# start gene g37
trio_s186082	AUGUSTUS	gene	15	4761	1	+	.	ID=g37
trio_s186082	AUGUSTUS	transcript	15	4761	.	+	.	ID=g37.t1;Parent=g37
trio_s186082	AUGUSTUS	start_codon	15	17	.	+	0	Parent=g37.t1
trio_s186082	AUGUSTUS	CDS	15	347	.	+	0	ID=g37.t1.cds;Parent=g37.t1
trio_s186082	AUGUSTUS	exon	15	347	.	+	.	Parent=g37.t1
trio_s186082	AUGUSTUS	CDS	866	905	.	+	0	ID=g37.t1.cds;Parent=g37.t1
trio_s186082	AUGUSTUS	exon	866	905	.	+	.	Parent=g37.t1
trio_s186082	AUGUSTUS	CDS	2796	3723	.	+	2	ID=g37.t1.cds;Parent=g37.t1
trio_s186082	AUGUSTUS	exon	2796	3723	.	+	.	Parent=g37.t1
# start gene g38
trio_s186208	AUGUSTUS	gene	1	1013	1	-	.	ID=g38
trio_s186208	AUGUSTUS	transcript	1	1013	.	-	.	ID=g38.t1;Parent=g38
trio_s186208	AUGUSTUS	transcription_end_site	1	1	.	-	.	Parent=g38.t1
trio_s186208	AUGUSTUS	exon	1	1013	.	-	.	Parent=g38.t1
trio_s186208	AUGUSTUS	stop_codon	152	154	.	-	0	Parent=g38.t1
trio_s186208	AUGUSTUS	CDS	152	994	.	-	0	ID=g38.t1.cds;Parent=g38.t1
trio_s186208	AUGUSTUS	start_codon	992	994	.	-	0	Parent=g38.t1
# start gene g39
trio_s186228	AUGUSTUS	gene	1	8396	1	-	.	ID=g39
trio_s186228	AUGUSTUS	transcript	1	8396	.	-	.	ID=g39.t1;Parent=g39
trio_s186228	AUGUSTUS	transcription_end_site	1	1	.	-	.	Parent=g39.t1
trio_s186228	AUGUSTUS	exon	1	3127	.	-	.	Parent=g39.t1
trio_s186228	AUGUSTUS	stop_codon	3019	3021	.	-	0	Parent=g39.t1
trio_s186228	AUGUSTUS	CDS	3019	3127	.	-	1	ID=g39.t1.cds;Parent=g39.t1
# start gene g40
trio_s186489	AUGUSTUS	gene	1	1767	1	+	.	ID=g40
trio_s186489	AUGUSTUS	transcript	1	1767	.	+	.	ID=g40.t1;Parent=g40
trio_s186489	AUGUSTUS	CDS	142	781	.	+	1	ID=g40.t1.cds;Parent=g40.t1
trio_s186489	AUGUSTUS	exon	142	1767	.	+	.	Parent=g40.t1
trio_s186489	AUGUSTUS	stop_codon	779	781	.	+	0	Parent=g40.t1
trio_s186489	AUGUSTUS	transcription_end_site	1767	1767	.	+	.	Parent=g40.t1
# start gene g41
trio_s186556	AUGUSTUS	gene	1701	11147	1	-	.	ID=g41
trio_s186556	AUGUSTUS	transcript	1701	11147	.	-	.	ID=g41.t1;Parent=g41
trio_s186556	AUGUSTUS	transcription_end_site	1701	1701	.	-	.	Parent=g41.t1
trio_s186556	AUGUSTUS	exon	1701	5183	.	-	.	Parent=g41.t1
trio_s186556	AUGUSTUS	exon	9132	11147	.	-	.	Parent=g41.t1
trio_s186556	AUGUSTUS	stop_codon	9938	9940	.	-	0	Parent=g41.t1
trio_s186556	AUGUSTUS	CDS	9938	11032	.	-	0	ID=g41.t1.cds;Parent=g41.t1
trio_s186556	AUGUSTUS	start_codon	11030	11032	.	-	0	Parent=g41.t1
# start gene g42
trio_s186837	AUGUSTUS	gene	1	1715	1	-	.	ID=g42
trio_s186837	AUGUSTUS	transcript	1	1715	.	-	.	ID=g42.t1;Parent=g42
trio_s186837	AUGUSTUS	CDS	703	1008	.	-	0	ID=g42.t1.cds;Parent=g42.t1
trio_s186837	AUGUSTUS	exon	703	1715	.	-	.	Parent=g42.t1
trio_s186837	AUGUSTUS	start_codon	1006	1008	.	-	0	Parent=g42.t1
trio_s186837	AUGUSTUS	transcription_start_site	1715	1715	.	-	.	Parent=g42.t1
# start gene g43
trio_s186839	AUGUSTUS	gene	19	1995	1	-	.	ID=g43
trio_s186839	AUGUSTUS	transcript	19	1995	.	-	.	ID=g43.t1;Parent=g43
trio_s186839	AUGUSTUS	transcription_end_site	19	19	.	-	.	Parent=g43.t1
trio_s186839	AUGUSTUS	exon	19	1995	.	-	.	Parent=g43.t1
trio_s186839	AUGUSTUS	stop_codon	950	952	.	-	0	Parent=g43.t1
trio_s186839	AUGUSTUS	CDS	950	1951	.	-	0	ID=g43.t1.cds;Parent=g43.t1
trio_s186839	AUGUSTUS	start_codon	1949	1951	.	-	0	Parent=g43.t1
trio_s186839	AUGUSTUS	transcription_start_site	1995	1995	.	-	.	Parent=g43.t1
# start gene g44
trio_s186847	AUGUSTUS	gene	1	588	1	-	.	ID=g44
trio_s186847	AUGUSTUS	transcript	1	588	.	-	.	ID=g44.t1;Parent=g44
trio_s186847	AUGUSTUS	CDS	8	588	.	-	0	ID=g44.t1.cds;Parent=g44.t1
trio_s186847	AUGUSTUS	exon	8	588	.	-	.	Parent=g44.t1
# start gene g45
trio_s186896	AUGUSTUS	gene	1320	9068	1	-	.	ID=g45
trio_s186896	AUGUSTUS	transcript	1320	9068	.	-	.	ID=g45.t1;Parent=g45
trio_s186896	AUGUSTUS	transcription_end_site	1320	1320	.	-	.	Parent=g45.t1
trio_s186896	AUGUSTUS	exon	1320	4808	.	-	.	Parent=g45.t1
trio_s186896	AUGUSTUS	stop_codon	4761	4763	.	-	0	Parent=g45.t1
trio_s186896	AUGUSTUS	CDS	4761	4808	.	-	0	ID=g45.t1.cds;Parent=g45.t1
trio_s186896	AUGUSTUS	CDS	5001	5074	.	-	2	ID=g45.t1.cds;Parent=g45.t1
trio_s186896	AUGUSTUS	exon	5001	5074	.	-	.	Parent=g45.t1
# start gene g46
trio_s187559	AUGUSTUS	gene	1	2145	1	-	.	ID=g46
trio_s187559	AUGUSTUS	transcript	1	2145	.	-	.	ID=g46.t1;Parent=g46
trio_s187559	AUGUSTUS	transcription_end_site	1	1	.	-	.	Parent=g46.t1
trio_s187559	AUGUSTUS	exon	1	2145	.	-	.	Parent=g46.t1
trio_s187559	AUGUSTUS	stop_codon	1276	1278	.	-	0	Parent=g46.t1
trio_s187559	AUGUSTUS	CDS	1276	1956	.	-	0	ID=g46.t1.cds;Parent=g46.t1
trio_s187559	AUGUSTUS	start_codon	1954	1956	.	-	0	Parent=g46.t1
trio_s187559	AUGUSTUS	transcription_start_site	2145	2145	.	-	.	Parent=g46.t1
# start gene g47
trio_s187923	AUGUSTUS	gene	1	1345	1	-	.	ID=g47
trio_s187923	AUGUSTUS	transcript	1	1345	.	-	.	ID=g47.t1;Parent=g47
trio_s187923	AUGUSTUS	transcription_end_site	1	1	.	-	.	Parent=g47.t1
trio_s187923	AUGUSTUS	exon	1	1345	.	-	.	Parent=g47.t1
trio_s187923	AUGUSTUS	stop_codon	373	375	.	-	0	Parent=g47.t1
trio_s187923	AUGUSTUS	CDS	373	1242	.	-	0	ID=g47.t1.cds;Parent=g47.t1
trio_s187923	AUGUSTUS	start_codon	1240	1242	.	-	0	Parent=g47.t1
trio_s187923	AUGUSTUS	transcription_start_site	1345	1345	.	-	.	Parent=g47.t1
# start gene g48
trio_s188072	AUGUSTUS	gene	770	7055	1	-	.	ID=g48
trio_s188072	AUGUSTUS	transcript	770	7055	.	-	.	ID=g48.t1;Parent=g48
trio_s188072	AUGUSTUS	transcription_end_site	770	770	.	-	.	Parent=g48.t1
trio_s188072	AUGUSTUS	exon	770	5481	.	-	.	Parent=g48.t1
trio_s188072	AUGUSTUS	stop_codon	5378	5380	.	-	0	Parent=g48.t1
trio_s188072	AUGUSTUS	CDS	5378	5481	.	-	2	ID=g48.t1.cds;Parent=g48.t1
# start gene g49
trio_s188113	AUGUSTUS	gene	1	8558	1	-	.	ID=g49
trio_s188113	AUGUSTUS	transcript	1	8558	.	-	.	ID=g49.t1;Parent=g49
trio_s188113	AUGUSTUS	transcription_end_site	1	1	.	-	.	Parent=g49.t1
trio_s188113	AUGUSTUS	exon	1	3301	.	-	.	Parent=g49.t1
trio_s188113	AUGUSTUS	stop_codon	3193	3195	.	-	0	Parent=g49.t1
trio_s188113	AUGUSTUS	CDS	3193	3301	.	-	1	ID=g49.t1.cds;Parent=g49.t1
# start gene g50
trio_s188168	AUGUSTUS	gene	1	835	1	-	.	ID=g50
trio_s188168	AUGUSTUS	transcript	1	835	.	-	.	ID=g50.t1;Parent=g50
trio_s188168	AUGUSTUS	transcription_end_site	1	1	.	-	.	Parent=g50.t1
trio_s188168	AUGUSTUS	exon	1	835	.	-	.	Parent=g50.t1
trio_s188168	AUGUSTUS	stop_codon	511	513	.	-	0	Parent=g50.t1
trio_s188168	AUGUSTUS	CDS	511	774	.	-	0	ID=g50.t1.cds;Parent=g50.t1
trio_s188168	AUGUSTUS	start_codon	772	774	.	-	0	Parent=g50.t1
trio_s188168	AUGUSTUS	transcription_start_site	835	835	.	-	.	Parent=g50.t1
# start gene g51
trio_s188285	AUGUSTUS	gene	1	3541	1	+	.	ID=g51
trio_s188285	AUGUSTUS	transcript	1	3541	.	+	.	ID=g51.t1;Parent=g51
trio_s188285	AUGUSTUS	CDS	2929	3278	.	+	2	ID=g51.t1.cds;Parent=g51.t1
trio_s188285	AUGUSTUS	exon	2929	3541	.	+	.	Parent=g51.t1
trio_s188285	AUGUSTUS	stop_codon	3276	3278	.	+	0	Parent=g51.t1
trio_s188285	AUGUSTUS	transcription_end_site	3541	3541	.	+	.	Parent=g51.t1
# start gene g52
trio_s188744	AUGUSTUS	gene	1	1519	1	+	.	ID=g52
trio_s188744	AUGUSTUS	transcript	1	1519	.	+	.	ID=g52.t1;Parent=g52
trio_s188744	AUGUSTUS	CDS	571	1082	.	+	2	ID=g52.t1.cds;Parent=g52.t1
trio_s188744	AUGUSTUS	exon	571	1519	.	+	.	Parent=g52.t1
trio_s188744	AUGUSTUS	stop_codon	1080	1082	.	+	0	Parent=g52.t1
trio_s188744	AUGUSTUS	transcription_end_site	1519	1519	.	+	.	Parent=g52.t1
# start gene g53
trio_s188897	AUGUSTUS	gene	1	1154	1	+	.	ID=g53
trio_s188897	AUGUSTUS	transcript	1	1154	.	+	.	ID=g53.t1;Parent=g53
trio_s188897	AUGUSTUS	CDS	1	1034	.	+	2	ID=g53.t1.cds;Parent=g53.t1
trio_s188897	AUGUSTUS	exon	1	1154	.	+	.	Parent=g53.t1
trio_s188897	AUGUSTUS	stop_codon	1032	1034	.	+	0	Parent=g53.t1
trio_s188897	AUGUSTUS	transcription_end_site	1154	1154	.	+	.	Parent=g53.t1
# start gene g54
trio_s189529	AUGUSTUS	gene	1	1785	1	-	.	ID=g54
trio_s189529	AUGUSTUS	transcript	1	1785	.	-	.	ID=g54.t1;Parent=g54
trio_s189529	AUGUSTUS	transcription_end_site	1	1	.	-	.	Parent=g54.t1
trio_s189529	AUGUSTUS	exon	1	1785	.	-	.	Parent=g54.t1
trio_s189529	AUGUSTUS	stop_codon	102	104	.	-	0	Parent=g54.t1
trio_s189529	AUGUSTUS	CDS	102	1706	.	-	0	ID=g54.t1.cds;Parent=g54.t1
trio_s189529	AUGUSTUS	start_codon	1704	1706	.	-	0	Parent=g54.t1
trio_s189529	AUGUSTUS	transcription_start_site	1785	1785	.	-	.	Parent=g54.t1
# start gene g55
trio_s189543	AUGUSTUS	gene	11	735	1	-	.	ID=g55
trio_s189543	AUGUSTUS	transcript	11	735	.	-	.	ID=g55.t1;Parent=g55
trio_s189543	AUGUSTUS	transcription_end_site	11	11	.	-	.	Parent=g55.t1
trio_s189543	AUGUSTUS	exon	11	735	.	-	.	Parent=g55.t1
trio_s189543	AUGUSTUS	stop_codon	414	416	.	-	0	Parent=g55.t1
trio_s189543	AUGUSTUS	CDS	414	626	.	-	0	ID=g55.t1.cds;Parent=g55.t1
trio_s189543	AUGUSTUS	start_codon	624	626	.	-	0	Parent=g55.t1
trio_s189543	AUGUSTUS	transcription_start_site	735	735	.	-	.	Parent=g55.t1
# start gene g56
trio_s189764	AUGUSTUS	gene	681	2205	1	-	.	ID=g56
trio_s189764	AUGUSTUS	transcript	681	2205	.	-	.	ID=g56.t1;Parent=g56
trio_s189764	AUGUSTUS	transcription_end_site	681	681	.	-	.	Parent=g56.t1
trio_s189764	AUGUSTUS	exon	681	2205	.	-	.	Parent=g56.t1
trio_s189764	AUGUSTUS	stop_codon	1275	1277	.	-	0	Parent=g56.t1
trio_s189764	AUGUSTUS	CDS	1275	1955	.	-	0	ID=g56.t1.cds;Parent=g56.t1
trio_s189764	AUGUSTUS	start_codon	1953	1955	.	-	0	Parent=g56.t1
trio_s189764	AUGUSTUS	transcription_start_site	2205	2205	.	-	.	Parent=g56.t1
# start gene g57
trio_s189820	AUGUSTUS	gene	1	8490	1	-	.	ID=g57
trio_s189820	AUGUSTUS	transcript	1	8490	.	-	.	ID=g57.t1;Parent=g57
trio_s189820	AUGUSTUS	transcription_end_site	1	1	.	-	.	Parent=g57.t1
trio_s189820	AUGUSTUS	exon	1	3144	.	-	.	Parent=g57.t1
trio_s189820	AUGUSTUS	stop_codon	3036	3038	.	-	0	Parent=g57.t1
trio_s189820	AUGUSTUS	CDS	3036	3144	.	-	1	ID=g57.t1.cds;Parent=g57.t1
# start gene g58
trio_s189852	AUGUSTUS	gene	1	4981	1	+	.	ID=g58
trio_s189852	AUGUSTUS	transcript	1	4981	.	+	.	ID=g58.t1;Parent=g58
trio_s189852	AUGUSTUS	CDS	200	638	.	+	2	ID=g58.t1.cds;Parent=g58.t1
trio_s189852	AUGUSTUS	exon	200	638	.	+	.	Parent=g58.t1
trio_s189852	AUGUSTUS	CDS	1637	2331	.	+	1	ID=g58.t1.cds;Parent=g58.t1
trio_s189852	AUGUSTUS	exon	1637	2331	.	+	.	Parent=g58.t1
trio_s189852	AUGUSTUS	CDS	2974	3617	.	+	2	ID=g58.t1.cds;Parent=g58.t1
trio_s189852	AUGUSTUS	exon	2974	4981	.	+	.	Parent=g58.t1
trio_s189852	AUGUSTUS	stop_codon	3615	3617	.	+	0	Parent=g58.t1
trio_s189852	AUGUSTUS	transcription_end_site	4981	4981	.	+	.	Parent=g58.t1
# start gene g59
trio_s189863	AUGUSTUS	gene	56	633	1	+	.	ID=g59
trio_s189863	AUGUSTUS	transcript	56	633	.	+	.	ID=g59.t1;Parent=g59
trio_s189863	AUGUSTUS	transcription_start_site	56	56	.	+	.	Parent=g59.t1
trio_s189863	AUGUSTUS	exon	56	633	.	+	.	Parent=g59.t1
trio_s189863	AUGUSTUS	start_codon	95	97	.	+	0	Parent=g59.t1
trio_s189863	AUGUSTUS	CDS	95	484	.	+	0	ID=g59.t1.cds;Parent=g59.t1
trio_s189863	AUGUSTUS	stop_codon	482	484	.	+	0	Parent=g59.t1
trio_s189863	AUGUSTUS	transcription_end_site	633	633	.	+	.	Parent=g59.t1
# start gene g60
trio_s189920	AUGUSTUS	gene	678	2215	1	-	.	ID=g60
trio_s189920	AUGUSTUS	transcript	678	2215	.	-	.	ID=g60.t1;Parent=g60
trio_s189920	AUGUSTUS	transcription_end_site	678	678	.	-	.	Parent=g60.t1
trio_s189920	AUGUSTUS	exon	678	2215	.	-	.	Parent=g60.t1
trio_s189920	AUGUSTUS	stop_codon	1274	1276	.	-	0	Parent=g60.t1
trio_s189920	AUGUSTUS	CDS	1274	1954	.	-	0	ID=g60.t1.cds;Parent=g60.t1
trio_s189920	AUGUSTUS	start_codon	1952	1954	.	-	0	Parent=g60.t1
trio_s189920	AUGUSTUS	transcription_start_site	2215	2215	.	-	.	Parent=g60.t1
# start gene g61
trio_s190288	AUGUSTUS	gene	1	8263	1	-	.	ID=g61
trio_s190288	AUGUSTUS	transcript	1	8263	.	-	.	ID=g61.t1;Parent=g61
trio_s190288	AUGUSTUS	transcription_end_site	1	1	.	-	.	Parent=g61.t1
trio_s190288	AUGUSTUS	exon	1	2991	.	-	.	Parent=g61.t1
trio_s190288	AUGUSTUS	stop_codon	2883	2885	.	-	0	Parent=g61.t1
trio_s190288	AUGUSTUS	CDS	2883	2991	.	-	1	ID=g61.t1.cds;Parent=g61.t1
# start gene g62
trio_s190459	AUGUSTUS	gene	683	9025	1	-	.	ID=g62
trio_s190459	AUGUSTUS	transcript	683	9025	.	-	.	ID=g62.t1;Parent=g62
trio_s190459	AUGUSTUS	transcription_end_site	683	683	.	-	.	Parent=g62.t1
trio_s190459	AUGUSTUS	exon	683	5159	.	-	.	Parent=g62.t1
trio_s190459	AUGUSTUS	stop_codon	3274	3276	.	-	0	Parent=g62.t1
trio_s190459	AUGUSTUS	CDS	3274	5159	.	-	2	ID=g62.t1.cds;Parent=g62.t1
trio_s190459	AUGUSTUS	CDS	7129	8724	.	-	2	ID=g62.t1.cds;Parent=g62.t1
trio_s190459	AUGUSTUS	exon	7129	8724	.	-	.	Parent=g62.t1
trio_s190459	AUGUSTUS	CDS	8806	8866	.	-	0	ID=g62.t1.cds;Parent=g62.t1
trio_s190459	AUGUSTUS	exon	8806	9025	.	-	.	Parent=g62.t1
trio_s190459	AUGUSTUS	start_codon	8864	8866	.	-	0	Parent=g62.t1
trio_s190459	AUGUSTUS	transcription_start_site	9025	9025	.	-	.	Parent=g62.t1
# start gene g63
trio_s190631	AUGUSTUS	gene	116	797	1	+	.	ID=g63
trio_s190631	AUGUSTUS	transcript	116	797	.	+	.	ID=g63.t1;Parent=g63
trio_s190631	AUGUSTUS	transcription_start_site	116	116	.	+	.	Parent=g63.t1
trio_s190631	AUGUSTUS	exon	116	797	.	+	.	Parent=g63.t1
trio_s190631	AUGUSTUS	start_codon	155	157	.	+	0	Parent=g63.t1
trio_s190631	AUGUSTUS	CDS	155	502	.	+	0	ID=g63.t1.cds;Parent=g63.t1
trio_s190631	AUGUSTUS	stop_codon	500	502	.	+	0	Parent=g63.t1
trio_s190631	AUGUSTUS	transcription_end_site	797	797	.	+	.	Parent=g63.t1
# start gene g64
trio_s190640	AUGUSTUS	gene	1	16716	1	+	.	ID=g64
trio_s190640	AUGUSTUS	transcript	1	16716	.	+	.	ID=g64.t1;Parent=g64
trio_s190640	AUGUSTUS	CDS	10969	11190	.	+	0	ID=g64.t1.cds;Parent=g64.t1
trio_s190640	AUGUSTUS	exon	10969	11190	.	+	.	Parent=g64.t1
trio_s190640	AUGUSTUS	CDS	12246	12900	.	+	0	ID=g64.t1.cds;Parent=g64.t1
trio_s190640	AUGUSTUS	exon	12246	12900	.	+	.	Parent=g64.t1
trio_s190640	AUGUSTUS	CDS	13549	13880	.	+	2	ID=g64.t1.cds;Parent=g64.t1
trio_s190640	AUGUSTUS	exon	13549	13880	.	+	.	Parent=g64.t1
trio_s190640	AUGUSTUS	CDS	14117	15526	.	+	0	ID=g64.t1.cds;Parent=g64.t1
trio_s190640	AUGUSTUS	exon	14117	16716	.	+	.	Parent=g64.t1
trio_s190640	AUGUSTUS	stop_codon	15524	15526	.	+	0	Parent=g64.t1
trio_s190640	AUGUSTUS	transcription_end_site	16716	16716	.	+	.	Parent=g64.t1
# start gene g65
trio_s191255	AUGUSTUS	gene	1	1425	1	-	.	ID=g65
trio_s191255	AUGUSTUS	transcript	1	1425	.	-	.	ID=g65.t1;Parent=g65
trio_s191255	AUGUSTUS	transcription_end_site	1	1	.	-	.	Parent=g65.t1
trio_s191255	AUGUSTUS	exon	1	766	.	-	.	Parent=g65.t1
trio_s191255	AUGUSTUS	stop_codon	429	431	.	-	0	Parent=g65.t1
trio_s191255	AUGUSTUS	CDS	429	766	.	-	2	ID=g65.t1.cds;Parent=g65.t1
trio_s191255	AUGUSTUS	CDS	860	1316	.	-	0	ID=g65.t1.cds;Parent=g65.t1
trio_s191255	AUGUSTUS	exon	860	1425	.	-	.	Parent=g65.t1
trio_s191255	AUGUSTUS	start_codon	1314	1316	.	-	0	Parent=g65.t1
trio_s191255	AUGUSTUS	transcription_start_site	1425	1425	.	-	.	Parent=g65.t1
# start gene g66
trio_s191285	AUGUSTUS	gene	1	1145	1	-	.	ID=g66
trio_s191285	AUGUSTUS	transcript	1	1145	.	-	.	ID=g66.t1;Parent=g66
trio_s191285	AUGUSTUS	CDS	259	1143	.	-	0	ID=g66.t1.cds;Parent=g66.t1
trio_s191285	AUGUSTUS	exon	259	1145	.	-	.	Parent=g66.t1
trio_s191285	AUGUSTUS	start_codon	1141	1143	.	-	0	Parent=g66.t1
# start gene g67
trio_s191350	AUGUSTUS	gene	1	8559	1	-	.	ID=g67
trio_s191350	AUGUSTUS	transcript	1	8559	.	-	.	ID=g67.t1;Parent=g67
trio_s191350	AUGUSTUS	transcription_end_site	1	1	.	-	.	Parent=g67.t1
trio_s191350	AUGUSTUS	exon	1	3286	.	-	.	Parent=g67.t1
trio_s191350	AUGUSTUS	stop_codon	3178	3180	.	-	0	Parent=g67.t1
trio_s191350	AUGUSTUS	CDS	3178	3286	.	-	1	ID=g67.t1.cds;Parent=g67.t1
# start gene g68
trio_s191410	AUGUSTUS	gene	1	384	1	-	.	ID=g68
trio_s191410	AUGUSTUS	transcript	1	384	.	-	.	ID=g68.t1;Parent=g68
trio_s191410	AUGUSTUS	CDS	1	384	.	-	0	ID=g68.t1.cds;Parent=g68.t1
trio_s191410	AUGUSTUS	exon	1	384	.	-	.	Parent=g68.t1
# start gene g69
trio_s191411	AUGUSTUS	gene	31	2145	1	-	.	ID=g69
trio_s191411	AUGUSTUS	transcript	31	2145	.	-	.	ID=g69.t1;Parent=g69
trio_s191411	AUGUSTUS	transcription_end_site	31	31	.	-	.	Parent=g69.t1
trio_s191411	AUGUSTUS	exon	31	2145	.	-	.	Parent=g69.t1
trio_s191411	AUGUSTUS	stop_codon	790	792	.	-	0	Parent=g69.t1
trio_s191411	AUGUSTUS	CDS	790	2109	.	-	0	ID=g69.t1.cds;Parent=g69.t1
trio_s191411	AUGUSTUS	start_codon	2107	2109	.	-	0	Parent=g69.t1
trio_s191411	AUGUSTUS	transcription_start_site	2145	2145	.	-	.	Parent=g69.t1
# start gene g70
trio_s191515	AUGUSTUS	gene	676	2205	1	-	.	ID=g70
trio_s191515	AUGUSTUS	transcript	676	2205	.	-	.	ID=g70.t1;Parent=g70
trio_s191515	AUGUSTUS	transcription_end_site	676	676	.	-	.	Parent=g70.t1
trio_s191515	AUGUSTUS	exon	676	2205	.	-	.	Parent=g70.t1
trio_s191515	AUGUSTUS	stop_codon	1268	1270	.	-	0	Parent=g70.t1
trio_s191515	AUGUSTUS	CDS	1268	1948	.	-	0	ID=g70.t1.cds;Parent=g70.t1
trio_s191515	AUGUSTUS	start_codon	1946	1948	.	-	0	Parent=g70.t1
trio_s191515	AUGUSTUS	transcription_start_site	2205	2205	.	-	.	Parent=g70.t1
# start gene g71
trio_s191671	AUGUSTUS	gene	586	1879	1	+	.	ID=g71
trio_s191671	AUGUSTUS	transcript	586	1879	.	+	.	ID=g71.t1;Parent=g71
trio_s191671	AUGUSTUS	transcription_start_site	586	586	.	+	.	Parent=g71.t1
trio_s191671	AUGUSTUS	exon	586	1128	.	+	.	Parent=g71.t1
trio_s191671	AUGUSTUS	start_codon	831	833	.	+	0	Parent=g71.t1
trio_s191671	AUGUSTUS	CDS	831	1128	.	+	0	ID=g71.t1.cds;Parent=g71.t1
trio_s191671	AUGUSTUS	CDS	1239	1879	.	+	2	ID=g71.t1.cds;Parent=g71.t1
trio_s191671	AUGUSTUS	exon	1239	1879	.	+	.	Parent=g71.t1
# start gene g72
trio_s191680	AUGUSTUS	gene	1	1945	1	-	.	ID=g72
trio_s191680	AUGUSTUS	transcript	1	1945	.	-	.	ID=g72.t1;Parent=g72
trio_s191680	AUGUSTUS	transcription_end_site	1	1	.	-	.	Parent=g72.t1
trio_s191680	AUGUSTUS	exon	1	1945	.	-	.	Parent=g72.t1
trio_s191680	AUGUSTUS	stop_codon	622	624	.	-	0	Parent=g72.t1
trio_s191680	AUGUSTUS	CDS	622	1893	.	-	0	ID=g72.t1.cds;Parent=g72.t1
trio_s191680	AUGUSTUS	start_codon	1891	1893	.	-	0	Parent=g72.t1
trio_s191680	AUGUSTUS	transcription_start_site	1945	1945	.	-	.	Parent=g72.t1
# start gene g73
trio_s191721	AUGUSTUS	gene	1	3395	1	-	.	ID=g73
trio_s191721	AUGUSTUS	transcript	1	3395	.	-	.	ID=g73.t1;Parent=g73
trio_s191721	AUGUSTUS	CDS	1	1032	.	-	0	ID=g73.t1.cds;Parent=g73.t1
trio_s191721	AUGUSTUS	exon	1	1801	.	-	.	Parent=g73.t1
trio_s191721	AUGUSTUS	start_codon	1030	1032	.	-	0	Parent=g73.t1
trio_s191721	AUGUSTUS	exon	3231	3395	.	-	.	Parent=g73.t1
trio_s191721	AUGUSTUS	transcription_start_site	3395	3395	.	-	.	Parent=g73.t1
# start gene g74
trio_s191857	AUGUSTUS	gene	3699	5079	1	-	.	ID=g74
trio_s191857	AUGUSTUS	transcript	3699	5079	.	-	.	ID=g74.t1;Parent=g74
trio_s191857	AUGUSTUS	transcription_end_site	3699	3699	.	-	.	Parent=g74.t1
trio_s191857	AUGUSTUS	exon	3699	4357	.	-	.	Parent=g74.t1
trio_s191857	AUGUSTUS	stop_codon	3756	3758	.	-	0	Parent=g74.t1
trio_s191857	AUGUSTUS	CDS	3756	4357	.	-	2	ID=g74.t1.cds;Parent=g74.t1
# start gene g75
trio_s191963	AUGUSTUS	gene	4	1067	1	+	.	ID=g75
trio_s191963	AUGUSTUS	transcript	4	1067	.	+	.	ID=g75.t1;Parent=g75
trio_s191963	AUGUSTUS	transcription_start_site	4	4	.	+	.	Parent=g75.t1
trio_s191963	AUGUSTUS	exon	4	1067	.	+	.	Parent=g75.t1
trio_s191963	AUGUSTUS	start_codon	58	60	.	+	0	Parent=g75.t1
trio_s191963	AUGUSTUS	CDS	58	708	.	+	0	ID=g75.t1.cds;Parent=g75.t1
trio_s191963	AUGUSTUS	stop_codon	706	708	.	+	0	Parent=g75.t1
trio_s191963	AUGUSTUS	transcription_end_site	1067	1067	.	+	.	Parent=g75.t1
# start gene g76
trio_s191973	AUGUSTUS	gene	7	1221	1	+	.	ID=g76
trio_s191973	AUGUSTUS	transcript	7	1221	.	+	.	ID=g76.t1;Parent=g76
trio_s191973	AUGUSTUS	start_codon	7	9	.	+	0	Parent=g76.t1
trio_s191973	AUGUSTUS	CDS	7	240	.	+	0	ID=g76.t1.cds;Parent=g76.t1
trio_s191973	AUGUSTUS	exon	7	1221	.	+	.	Parent=g76.t1
trio_s191973	AUGUSTUS	stop_codon	238	240	.	+	0	Parent=g76.t1
trio_s191973	AUGUSTUS	transcription_end_site	1221	1221	.	+	.	Parent=g76.t1
# start gene g77
trio_s192005	AUGUSTUS	gene	1	2165	1	+	.	ID=g77
trio_s192005	AUGUSTUS	transcript	1	2165	.	+	.	ID=g77.t1;Parent=g77
trio_s192005	AUGUSTUS	CDS	373	1997	.	+	2	ID=g77.t1.cds;Parent=g77.t1
trio_s192005	AUGUSTUS	exon	373	2165	.	+	.	Parent=g77.t1
trio_s192005	AUGUSTUS	stop_codon	1995	1997	.	+	0	Parent=g77.t1
trio_s192005	AUGUSTUS	transcription_end_site	2165	2165	.	+	.	Parent=g77.t1
# start gene g78
trio_s192007	AUGUSTUS	gene	1	2816	1	+	.	ID=g78
trio_s192007	AUGUSTUS	transcript	1	2816	.	+	.	ID=g78.t1;Parent=g78
trio_s192007	AUGUSTUS	CDS	1	937	.	+	2	ID=g78.t1.cds;Parent=g78.t1
trio_s192007	AUGUSTUS	exon	1	937	.	+	.	Parent=g78.t1
trio_s192007	AUGUSTUS	CDS	1207	2122	.	+	1	ID=g78.t1.cds;Parent=g78.t1
trio_s192007	AUGUSTUS	exon	1207	2816	.	+	.	Parent=g78.t1
trio_s192007	AUGUSTUS	stop_codon	2120	2122	.	+	0	Parent=g78.t1
trio_s192007	AUGUSTUS	transcription_end_site	2816	2816	.	+	.	Parent=g78.t1
# start gene g79
trio_s192285	AUGUSTUS	gene	326	919	1	+	.	ID=g79
trio_s192285	AUGUSTUS	transcript	326	919	.	+	.	ID=g79.t1;Parent=g79
trio_s192285	AUGUSTUS	transcription_start_site	326	326	.	+	.	Parent=g79.t1
trio_s192285	AUGUSTUS	exon	326	919	.	+	.	Parent=g79.t1
trio_s192285	AUGUSTUS	start_codon	376	378	.	+	0	Parent=g79.t1
trio_s192285	AUGUSTUS	CDS	376	849	.	+	0	ID=g79.t1.cds;Parent=g79.t1
trio_s192285	AUGUSTUS	stop_codon	847	849	.	+	0	Parent=g79.t1
trio_s192285	AUGUSTUS	transcription_end_site	919	919	.	+	.	Parent=g79.t1
# start gene g80
trio_s192321	AUGUSTUS	gene	66	1112	1	+	.	ID=g80
trio_s192321	AUGUSTUS	transcript	66	1112	.	+	.	ID=g80.t1;Parent=g80
trio_s192321	AUGUSTUS	transcription_start_site	66	66	.	+	.	Parent=g80.t1
trio_s192321	AUGUSTUS	exon	66	1112	.	+	.	Parent=g80.t1
trio_s192321	AUGUSTUS	start_codon	118	120	.	+	0	Parent=g80.t1
trio_s192321	AUGUSTUS	CDS	118	843	.	+	0	ID=g80.t1.cds;Parent=g80.t1
trio_s192321	AUGUSTUS	stop_codon	841	843	.	+	0	Parent=g80.t1
trio_s192321	AUGUSTUS	transcription_end_site	1112	1112	.	+	.	Parent=g80.t1
# start gene g81
trio_s192438	AUGUSTUS	gene	1	8345	1	-	.	ID=g81
trio_s192438	AUGUSTUS	transcript	1	8345	.	-	.	ID=g81.t1;Parent=g81
trio_s192438	AUGUSTUS	transcription_end_site	1	1	.	-	.	Parent=g81.t1
trio_s192438	AUGUSTUS	exon	1	3079	.	-	.	Parent=g81.t1
trio_s192438	AUGUSTUS	stop_codon	2971	2973	.	-	0	Parent=g81.t1
trio_s192438	AUGUSTUS	CDS	2971	3079	.	-	1	ID=g81.t1.cds;Parent=g81.t1
# start gene g82
trio_s192456	AUGUSTUS	gene	5617	9005	1	-	.	ID=g82
trio_s192456	AUGUSTUS	transcript	5617	9005	.	-	.	ID=g82.t1;Parent=g82
trio_s192456	AUGUSTUS	transcription_end_site	5617	5617	.	-	.	Parent=g82.t1
trio_s192456	AUGUSTUS	exon	5617	7675	.	-	.	Parent=g82.t1
trio_s192456	AUGUSTUS	stop_codon	7598	7600	.	-	0	Parent=g82.t1
trio_s192456	AUGUSTUS	CDS	7598	7675	.	-	0	ID=g82.t1.cds;Parent=g82.t1
# start gene g83
trio_s192588	AUGUSTUS	gene	9206	11789	1	+	.	ID=g83
trio_s192588	AUGUSTUS	transcript	9206	11789	.	+	.	ID=g83.t1;Parent=g83
trio_s192588	AUGUSTUS	transcription_start_site	9206	9206	.	+	.	Parent=g83.t1
trio_s192588	AUGUSTUS	exon	9206	9487	.	+	.	Parent=g83.t1
trio_s192588	AUGUSTUS	exon	10383	11789	.	+	.	Parent=g83.t1
trio_s192588	AUGUSTUS	start_codon	10385	10387	.	+	0	Parent=g83.t1
trio_s192588	AUGUSTUS	CDS	10385	11215	.	+	0	ID=g83.t1.cds;Parent=g83.t1
trio_s192588	AUGUSTUS	stop_codon	11213	11215	.	+	0	Parent=g83.t1
trio_s192588	AUGUSTUS	transcription_end_site	11789	11789	.	+	.	Parent=g83.t1
# start gene g84
trio_s192965	AUGUSTUS	gene	1	2185	1	-	.	ID=g84
trio_s192965	AUGUSTUS	transcript	1	2185	.	-	.	ID=g84.t1;Parent=g84
trio_s192965	AUGUSTUS	transcription_end_site	1	1	.	-	.	Parent=g84.t1
trio_s192965	AUGUSTUS	exon	1	2185	.	-	.	Parent=g84.t1
trio_s192965	AUGUSTUS	stop_codon	877	879	.	-	0	Parent=g84.t1
trio_s192965	AUGUSTUS	CDS	877	2085	.	-	0	ID=g84.t1.cds;Parent=g84.t1
trio_s192965	AUGUSTUS	start_codon	2083	2085	.	-	0	Parent=g84.t1
trio_s192965	AUGUSTUS	transcription_start_site	2185	2185	.	-	.	Parent=g84.t1
# start gene g85
trio_s193064	AUGUSTUS	gene	126	3183	1	+	.	ID=g85
trio_s193064	AUGUSTUS	transcript	126	3183	.	+	.	ID=g85.t1;Parent=g85
trio_s193064	AUGUSTUS	transcription_start_site	126	126	.	+	.	Parent=g85.t1
trio_s193064	AUGUSTUS	exon	126	3183	.	+	.	Parent=g85.t1
trio_s193064	AUGUSTUS	start_codon	162	164	.	+	0	Parent=g85.t1
trio_s193064	AUGUSTUS	CDS	162	716	.	+	0	ID=g85.t1.cds;Parent=g85.t1
trio_s193064	AUGUSTUS	stop_codon	714	716	.	+	0	Parent=g85.t1
trio_s193064	AUGUSTUS	transcription_end_site	3183	3183	.	+	.	Parent=g85.t1
# start gene g86
trio_s193557	AUGUSTUS	gene	3429	18652	1	-	.	ID=g86
trio_s193557	AUGUSTUS	transcript	3429	18652	.	-	.	ID=g86.t1;Parent=g86
trio_s193557	AUGUSTUS	transcription_end_site	3429	3429	.	-	.	Parent=g86.t1
trio_s193557	AUGUSTUS	exon	3429	9040	.	-	.	Parent=g86.t1
trio_s193557	AUGUSTUS	stop_codon	8879	8881	.	-	0	Parent=g86.t1
trio_s193557	AUGUSTUS	CDS	8879	9040	.	-	0	ID=g86.t1.cds;Parent=g86.t1
# start gene g87
trio_s193902	AUGUSTUS	gene	31	905	1	-	.	ID=g87
trio_s193902	AUGUSTUS	transcript	31	905	.	-	.	ID=g87.t1;Parent=g87
trio_s193902	AUGUSTUS	transcription_end_site	31	31	.	-	.	Parent=g87.t1
trio_s193902	AUGUSTUS	exon	31	905	.	-	.	Parent=g87.t1
trio_s193902	AUGUSTUS	stop_codon	665	667	.	-	0	Parent=g87.t1
trio_s193902	AUGUSTUS	CDS	665	868	.	-	0	ID=g87.t1.cds;Parent=g87.t1
trio_s193902	AUGUSTUS	start_codon	866	868	.	-	0	Parent=g87.t1
trio_s193902	AUGUSTUS	transcription_start_site	905	905	.	-	.	Parent=g87.t1
# start gene g88
trio_s194122	AUGUSTUS	gene	3015	8629	1	-	.	ID=g88
trio_s194122	AUGUSTUS	transcript	3015	8629	.	-	.	ID=g88.t1;Parent=g88
trio_s194122	AUGUSTUS	transcription_end_site	3015	3015	.	-	.	Parent=g88.t1
trio_s194122	AUGUSTUS	exon	3015	8629	.	-	.	Parent=g88.t1
trio_s194122	AUGUSTUS	stop_codon	7993	7995	.	-	0	Parent=g88.t1
trio_s194122	AUGUSTUS	CDS	7993	8629	.	-	1	ID=g88.t1.cds;Parent=g88.t1
# start gene g89
trio_s194360	AUGUSTUS	gene	1	8572	1	-	.	ID=g89
trio_s194360	AUGUSTUS	transcript	1	8572	.	-	.	ID=g89.t1;Parent=g89
trio_s194360	AUGUSTUS	transcription_end_site	1	1	.	-	.	Parent=g89.t1
trio_s194360	AUGUSTUS	exon	1	3298	.	-	.	Parent=g89.t1
trio_s194360	AUGUSTUS	stop_codon	3190	3192	.	-	0	Parent=g89.t1
trio_s194360	AUGUSTUS	CDS	3190	3298	.	-	1	ID=g89.t1.cds;Parent=g89.t1
# start gene g90
trio_s194478	AUGUSTUS	gene	1	8390	1	-	.	ID=g90
trio_s194478	AUGUSTUS	transcript	1	8390	.	-	.	ID=g90.t1;Parent=g90
trio_s194478	AUGUSTUS	transcription_end_site	1	1	.	-	.	Parent=g90.t1
trio_s194478	AUGUSTUS	exon	1	3129	.	-	.	Parent=g90.t1
trio_s194478	AUGUSTUS	stop_codon	3021	3023	.	-	0	Parent=g90.t1
trio_s194478	AUGUSTUS	CDS	3021	3129	.	-	1	ID=g90.t1.cds;Parent=g90.t1
# start gene g91
trio_s194596	AUGUSTUS	gene	201	5845	1	-	.	ID=g91
trio_s194596	AUGUSTUS	transcript	201	5845	.	-	.	ID=g91.t1;Parent=g91
trio_s194596	AUGUSTUS	transcription_end_site	201	201	.	-	.	Parent=g91.t1
trio_s194596	AUGUSTUS	exon	201	5845	.	-	.	Parent=g91.t1
trio_s194596	AUGUSTUS	stop_codon	5435	5437	.	-	0	Parent=g91.t1
trio_s194596	AUGUSTUS	CDS	5435	5782	.	-	0	ID=g91.t1.cds;Parent=g91.t1
trio_s194596	AUGUSTUS	start_codon	5780	5782	.	-	0	Parent=g91.t1
trio_s194596	AUGUSTUS	transcription_start_site	5845	5845	.	-	.	Parent=g91.t1
# start gene g92
trio_s194633	AUGUSTUS	gene	1	1988	1	-	.	ID=g92
trio_s194633	AUGUSTUS	transcript	1	1988	.	-	.	ID=g92.t1;Parent=g92
trio_s194633	AUGUSTUS	transcription_end_site	1	1	.	-	.	Parent=g92.t1
trio_s194633	AUGUSTUS	exon	1	865	.	-	.	Parent=g92.t1
trio_s194633	AUGUSTUS	stop_codon	15	17	.	-	0	Parent=g92.t1
trio_s194633	AUGUSTUS	CDS	15	865	.	-	2	ID=g92.t1.cds;Parent=g92.t1
# start gene g93
trio_s194853	AUGUSTUS	gene	6343	21931	1	-	.	ID=g93
trio_s194853	AUGUSTUS	transcript	6343	21931	.	-	.	ID=g93.t1;Parent=g93
trio_s194853	AUGUSTUS	exon	6343	7324	.	-	.	Parent=g93.t1
trio_s194853	AUGUSTUS	stop_codon	6364	6366	.	-	0	Parent=g93.t1
trio_s194853	AUGUSTUS	CDS	6364	7324	.	-	1	ID=g93.t1.cds;Parent=g93.t1
trio_s194853	AUGUSTUS	CDS	8456	8681	.	-	2	ID=g93.t1.cds;Parent=g93.t1
trio_s194853	AUGUSTUS	exon	8456	8681	.	-	.	Parent=g93.t1
trio_s194853	AUGUSTUS	CDS	15604	15658	.	-	0	ID=g93.t1.cds;Parent=g93.t1
trio_s194853	AUGUSTUS	exon	15604	15658	.	-	.	Parent=g93.t1
trio_s194853	AUGUSTUS	CDS	15840	16762	.	-	2	ID=g93.t1.cds;Parent=g93.t1
trio_s194853	AUGUSTUS	exon	15840	16762	.	-	.	Parent=g93.t1
# start gene g94
trio_s194870	AUGUSTUS	gene	1	8554	1	-	.	ID=g94
trio_s194870	AUGUSTUS	transcript	1	8554	.	-	.	ID=g94.t1;Parent=g94
trio_s194870	AUGUSTUS	transcription_end_site	1	1	.	-	.	Parent=g94.t1
trio_s194870	AUGUSTUS	exon	1	3286	.	-	.	Parent=g94.t1
trio_s194870	AUGUSTUS	stop_codon	3178	3180	.	-	0	Parent=g94.t1
trio_s194870	AUGUSTUS	CDS	3178	3286	.	-	1	ID=g94.t1.cds;Parent=g94.t1
# start gene g95
trio_s194878	AUGUSTUS	gene	1	1665	1	-	.	ID=g95
trio_s194878	AUGUSTUS	transcript	1	1665	.	-	.	ID=g95.t1;Parent=g95
trio_s194878	AUGUSTUS	CDS	993	1104	.	-	0	ID=g95.t1.cds;Parent=g95.t1
trio_s194878	AUGUSTUS	exon	993	1665	.	-	.	Parent=g95.t1
trio_s194878	AUGUSTUS	start_codon	1102	1104	.	-	0	Parent=g95.t1
trio_s194878	AUGUSTUS	transcription_start_site	1665	1665	.	-	.	Parent=g95.t1
# start gene g96
trio_s195206	AUGUSTUS	gene	3136	7305	1	-	.	ID=g96
trio_s195206	AUGUSTUS	transcript	3136	7305	.	-	.	ID=g96.t1;Parent=g96
trio_s195206	AUGUSTUS	transcription_end_site	3136	3136	.	-	.	Parent=g96.t1
trio_s195206	AUGUSTUS	exon	3136	7305	.	-	.	Parent=g96.t1
trio_s195206	AUGUSTUS	stop_codon	6766	6768	.	-	0	Parent=g96.t1
trio_s195206	AUGUSTUS	CDS	6766	6972	.	-	0	ID=g96.t1.cds;Parent=g96.t1
trio_s195206	AUGUSTUS	start_codon	6970	6972	.	-	0	Parent=g96.t1
trio_s195206	AUGUSTUS	transcription_start_site	7305	7305	.	-	.	Parent=g96.t1
# start gene g97
trio_s195210	AUGUSTUS	gene	1	8078	1	-	.	ID=g97
trio_s195210	AUGUSTUS	transcript	1	8078	.	-	.	ID=g97.t1;Parent=g97
trio_s195210	AUGUSTUS	transcription_end_site	1	1	.	-	.	Parent=g97.t1
trio_s195210	AUGUSTUS	exon	1	2818	.	-	.	Parent=g97.t1
trio_s195210	AUGUSTUS	stop_codon	2710	2712	.	-	0	Parent=g97.t1
trio_s195210	AUGUSTUS	CDS	2710	2818	.	-	1	ID=g97.t1.cds;Parent=g97.t1
# start gene g98
trio_s195360	AUGUSTUS	gene	3466	5873	1	+	.	ID=g98
trio_s195360	AUGUSTUS	transcript	3466	5873	.	+	.	ID=g98.t1;Parent=g98
trio_s195360	AUGUSTUS	transcription_start_site	3466	3466	.	+	.	Parent=g98.t1
trio_s195360	AUGUSTUS	exon	3466	3623	.	+	.	Parent=g98.t1
trio_s195360	AUGUSTUS	exon	4770	5169	.	+	.	Parent=g98.t1
trio_s195360	AUGUSTUS	start_codon	4778	4780	.	+	0	Parent=g98.t1
trio_s195360	AUGUSTUS	CDS	4778	5128	.	+	0	ID=g98.t1.cds;Parent=g98.t1
trio_s195360	AUGUSTUS	stop_codon	5126	5128	.	+	0	Parent=g98.t1
trio_s195360	AUGUSTUS	exon	5655	5873	.	+	.	Parent=g98.t1
trio_s195360	AUGUSTUS	transcription_end_site	5873	5873	.	+	.	Parent=g98.t1
# start gene g99
trio_s195573	AUGUSTUS	gene	1	946	1	+	.	ID=g99
trio_s195573	AUGUSTUS	transcript	1	946	.	+	.	ID=g99.t1;Parent=g99
trio_s195573	AUGUSTUS	CDS	1	899	.	+	2	ID=g99.t1.cds;Parent=g99.t1
trio_s195573	AUGUSTUS	exon	1	946	.	+	.	Parent=g99.t1
trio_s195573	AUGUSTUS	stop_codon	897	899	.	+	0	Parent=g99.t1
trio_s195573	AUGUSTUS	transcription_end_site	946	946	.	+	.	Parent=g99.t1
# start gene g100
trio_s196050	AUGUSTUS	gene	1	8579	1	-	.	ID=g100
trio_s196050	AUGUSTUS	transcript	1	8579	.	-	.	ID=g100.t1;Parent=g100
trio_s196050	AUGUSTUS	transcription_end_site	1	1	.	-	.	Parent=g100.t1
trio_s196050	AUGUSTUS	exon	1	3301	.	-	.	Parent=g100.t1
trio_s196050	AUGUSTUS	stop_codon	3193	3195	.	-	0	Parent=g100.t1
trio_s196050	AUGUSTUS	CDS	3193	3301	.	-	1	ID=g100.t1.cds;Parent=g100.t1
# start gene g101
trio_s196107	AUGUSTUS	gene	1	25049	1	+	.	ID=g101
trio_s196107	AUGUSTUS	transcript	1	25049	.	+	.	ID=g101.t1;Parent=g101
trio_s196107	AUGUSTUS	CDS	895	1047	.	+	1	ID=g101.t1.cds;Parent=g101.t1
trio_s196107	AUGUSTUS	exon	895	1047	.	+	.	Parent=g101.t1
trio_s196107	AUGUSTUS	CDS	2306	2402	.	+	1	ID=g101.t1.cds;Parent=g101.t1
trio_s196107	AUGUSTUS	exon	2306	2402	.	+	.	Parent=g101.t1
trio_s196107	AUGUSTUS	CDS	3696	3746	.	+	0	ID=g101.t1.cds;Parent=g101.t1
trio_s196107	AUGUSTUS	exon	3696	3746	.	+	.	Parent=g101.t1
trio_s196107	AUGUSTUS	CDS	6671	6812	.	+	0	ID=g101.t1.cds;Parent=g101.t1
trio_s196107	AUGUSTUS	exon	6671	6812	.	+	.	Parent=g101.t1
trio_s196107	AUGUSTUS	CDS	13591	13649	.	+	2	ID=g101.t1.cds;Parent=g101.t1
trio_s196107	AUGUSTUS	exon	13591	13649	.	+	.	Parent=g101.t1
trio_s196107	AUGUSTUS	CDS	24052	24177	.	+	0	ID=g101.t1.cds;Parent=g101.t1
trio_s196107	AUGUSTUS	exon	24052	25049	.	+	.	Parent=g101.t1
trio_s196107	AUGUSTUS	stop_codon	24175	24177	.	+	0	Parent=g101.t1
trio_s196107	AUGUSTUS	transcription_end_site	25049	25049	.	+	.	Parent=g101.t1
# start gene g102
trio_s196204	AUGUSTUS	gene	22	485	1	-	.	ID=g102
trio_s196204	AUGUSTUS	transcript	22	485	.	-	.	ID=g102.t1;Parent=g102
trio_s196204	AUGUSTUS	transcription_end_site	22	22	.	-	.	Parent=g102.t1
trio_s196204	AUGUSTUS	exon	22	485	.	-	.	Parent=g102.t1
trio_s196204	AUGUSTUS	stop_codon	62	64	.	-	0	Parent=g102.t1
trio_s196204	AUGUSTUS	CDS	62	421	.	-	0	ID=g102.t1.cds;Parent=g102.t1
trio_s196204	AUGUSTUS	start_codon	419	421	.	-	0	Parent=g102.t1
trio_s196204	AUGUSTUS	transcription_start_site	485	485	.	-	.	Parent=g102.t1
# start gene g103
trio_s196298	AUGUSTUS	gene	220	1565	1	-	.	ID=g103
trio_s196298	AUGUSTUS	transcript	220	1565	.	-	.	ID=g103.t1;Parent=g103
trio_s196298	AUGUSTUS	transcription_end_site	220	220	.	-	.	Parent=g103.t1
trio_s196298	AUGUSTUS	exon	220	1565	.	-	.	Parent=g103.t1
trio_s196298	AUGUSTUS	stop_codon	399	401	.	-	0	Parent=g103.t1
trio_s196298	AUGUSTUS	CDS	399	1487	.	-	0	ID=g103.t1.cds;Parent=g103.t1
trio_s196298	AUGUSTUS	start_codon	1485	1487	.	-	0	Parent=g103.t1
trio_s196298	AUGUSTUS	transcription_start_site	1565	1565	.	-	.	Parent=g103.t1
# start gene g104
trio_s196580	AUGUSTUS	gene	1	8548	1	-	.	ID=g104
trio_s196580	AUGUSTUS	transcript	1	8548	.	-	.	ID=g104.t1;Parent=g104
trio_s196580	AUGUSTUS	transcription_end_site	1	1	.	-	.	Parent=g104.t1
trio_s196580	AUGUSTUS	exon	1	3289	.	-	.	Parent=g104.t1
trio_s196580	AUGUSTUS	stop_codon	3181	3183	.	-	0	Parent=g104.t1
trio_s196580	AUGUSTUS	CDS	3181	3289	.	-	1	ID=g104.t1.cds;Parent=g104.t1
# start gene g105
trio_s196714	AUGUSTUS	gene	1	3827	1	-	.	ID=g105
trio_s196714	AUGUSTUS	transcript	1	3827	.	-	.	ID=g105.t1;Parent=g105
trio_s196714	AUGUSTUS	transcription_end_site	1	1	.	-	.	Parent=g105.t1
trio_s196714	AUGUSTUS	exon	1	2593	.	-	.	Parent=g105.t1
trio_s196714	AUGUSTUS	stop_codon	2551	2553	.	-	0	Parent=g105.t1
trio_s196714	AUGUSTUS	CDS	2551	2593	.	-	1	ID=g105.t1.cds;Parent=g105.t1
# start gene g106
trio_s196819	AUGUSTUS	gene	1	31557	1	+	.	ID=g106
trio_s196819	AUGUSTUS	transcript	1	31557	.	+	.	ID=g106.t1;Parent=g106
trio_s196819	AUGUSTUS	CDS	1360	1491	.	+	1	ID=g106.t1.cds;Parent=g106.t1
trio_s196819	AUGUSTUS	exon	1360	1491	.	+	.	Parent=g106.t1
trio_s196819	AUGUSTUS	CDS	2328	2930	.	+	1	ID=g106.t1.cds;Parent=g106.t1
trio_s196819	AUGUSTUS	exon	2328	2930	.	+	.	Parent=g106.t1
trio_s196819	AUGUSTUS	CDS	10418	10578	.	+	1	ID=g106.t1.cds;Parent=g106.t1
trio_s196819	AUGUSTUS	exon	10418	10578	.	+	.	Parent=g106.t1
trio_s196819	AUGUSTUS	CDS	12337	12469	.	+	2	ID=g106.t1.cds;Parent=g106.t1
trio_s196819	AUGUSTUS	exon	12337	12469	.	+	.	Parent=g106.t1
trio_s196819	AUGUSTUS	CDS	13735	13839	.	+	1	ID=g106.t1.cds;Parent=g106.t1
trio_s196819	AUGUSTUS	exon	13735	13839	.	+	.	Parent=g106.t1
trio_s196819	AUGUSTUS	CDS	14810	14962	.	+	1	ID=g106.t1.cds;Parent=g106.t1
trio_s196819	AUGUSTUS	exon	14810	14962	.	+	.	Parent=g106.t1
trio_s196819	AUGUSTUS	CDS	17321	17402	.	+	1	ID=g106.t1.cds;Parent=g106.t1
trio_s196819	AUGUSTUS	exon	17321	17402	.	+	.	Parent=g106.t1
trio_s196819	AUGUSTUS	CDS	18475	18538	.	+	0	ID=g106.t1.cds;Parent=g106.t1
trio_s196819	AUGUSTUS	exon	18475	18538	.	+	.	Parent=g106.t1
trio_s196819	AUGUSTUS	CDS	22103	22241	.	+	2	ID=g106.t1.cds;Parent=g106.t1
trio_s196819	AUGUSTUS	exon	22103	22241	.	+	.	Parent=g106.t1
trio_s196819	AUGUSTUS	CDS	26217	26289	.	+	1	ID=g106.t1.cds;Parent=g106.t1
trio_s196819	AUGUSTUS	exon	26217	26289	.	+	.	Parent=g106.t1
# start gene g107
trio_s196962	AUGUSTUS	gene	1	8557	1	-	.	ID=g107
trio_s196962	AUGUSTUS	transcript	1	8557	.	-	.	ID=g107.t1;Parent=g107
trio_s196962	AUGUSTUS	transcription_end_site	1	1	.	-	.	Parent=g107.t1
trio_s196962	AUGUSTUS	exon	1	3301	.	-	.	Parent=g107.t1
trio_s196962	AUGUSTUS	stop_codon	3193	3195	.	-	0	Parent=g107.t1
trio_s196962	AUGUSTUS	CDS	3193	3301	.	-	1	ID=g107.t1.cds;Parent=g107.t1
# start gene g108
trio_s196986	AUGUSTUS	gene	1	3438	1	+	.	ID=g108
trio_s196986	AUGUSTUS	transcript	1	3438	.	+	.	ID=g108.t1;Parent=g108
trio_s196986	AUGUSTUS	CDS	1	1251	.	+	0	ID=g108.t1.cds;Parent=g108.t1
trio_s196986	AUGUSTUS	exon	1	3438	.	+	.	Parent=g108.t1
trio_s196986	AUGUSTUS	stop_codon	1249	1251	.	+	0	Parent=g108.t1
trio_s196986	AUGUSTUS	transcription_end_site	3438	3438	.	+	.	Parent=g108.t1
# start gene g109
trio_s197369	AUGUSTUS	gene	526	2571	1	+	.	ID=g109
trio_s197369	AUGUSTUS	transcript	526	2571	.	+	.	ID=g109.t1;Parent=g109
trio_s197369	AUGUSTUS	transcription_start_site	526	526	.	+	.	Parent=g109.t1
trio_s197369	AUGUSTUS	exon	526	2571	.	+	.	Parent=g109.t1
trio_s197369	AUGUSTUS	start_codon	613	615	.	+	0	Parent=g109.t1
trio_s197369	AUGUSTUS	CDS	613	2145	.	+	0	ID=g109.t1.cds;Parent=g109.t1
trio_s197369	AUGUSTUS	stop_codon	2143	2145	.	+	0	Parent=g109.t1
trio_s197369	AUGUSTUS	transcription_end_site	2571	2571	.	+	.	Parent=g109.t1
# start gene g110
trio_s197372	AUGUSTUS	gene	154	4969	1	+	.	ID=g110
trio_s197372	AUGUSTUS	transcript	154	4969	.	+	.	ID=g110.t1;Parent=g110
trio_s197372	AUGUSTUS	exon	154	835	.	+	.	Parent=g110.t1
trio_s197372	AUGUSTUS	start_codon	178	180	.	+	0	Parent=g110.t1
trio_s197372	AUGUSTUS	CDS	178	801	.	+	0	ID=g110.t1.cds;Parent=g110.t1
trio_s197372	AUGUSTUS	stop_codon	799	801	.	+	0	Parent=g110.t1
trio_s197372	AUGUSTUS	exon	3673	4969	.	+	.	Parent=g110.t1
trio_s197372	AUGUSTUS	transcription_end_site	4969	4969	.	+	.	Parent=g110.t1
# start gene g111
trio_s197449	AUGUSTUS	gene	1	6815	1	+	.	ID=g111
trio_s197449	AUGUSTUS	transcript	1	6815	.	+	.	ID=g111.t1;Parent=g111
trio_s197449	AUGUSTUS	CDS	1327	1404	.	+	0	ID=g111.t1.cds;Parent=g111.t1
trio_s197449	AUGUSTUS	exon	1327	6815	.	+	.	Parent=g111.t1
trio_s197449	AUGUSTUS	stop_codon	1402	1404	.	+	0	Parent=g111.t1
trio_s197449	AUGUSTUS	transcription_end_site	6815	6815	.	+	.	Parent=g111.t1
# start gene g112
trio_s197589	AUGUSTUS	gene	1	4260	1	-	.	ID=g112
trio_s197589	AUGUSTUS	transcript	1	4260	.	-	.	ID=g112.t1;Parent=g112
trio_s197589	AUGUSTUS	transcription_end_site	1	1	.	-	.	Parent=g112.t1
trio_s197589	AUGUSTUS	exon	1	3227	.	-	.	Parent=g112.t1
trio_s197589	AUGUSTUS	stop_codon	3218	3220	.	-	0	Parent=g112.t1
trio_s197589	AUGUSTUS	CDS	3218	3227	.	-	1	ID=g112.t1.cds;Parent=g112.t1
trio_s197589	AUGUSTUS	CDS	3568	3597	.	-	1	ID=g112.t1.cds;Parent=g112.t1
trio_s197589	AUGUSTUS	exon	3568	3597	.	-	.	Parent=g112.t1
# start gene g113
trio_s197675	AUGUSTUS	gene	9	1183	1	+	.	ID=g113
trio_s197675	AUGUSTUS	transcript	9	1183	.	+	.	ID=g113.t1;Parent=g113
trio_s197675	AUGUSTUS	transcription_start_site	9	9	.	+	.	Parent=g113.t1
trio_s197675	AUGUSTUS	exon	9	1183	.	+	.	Parent=g113.t1
trio_s197675	AUGUSTUS	start_codon	49	51	.	+	0	Parent=g113.t1
trio_s197675	AUGUSTUS	CDS	49	918	.	+	0	ID=g113.t1.cds;Parent=g113.t1
trio_s197675	AUGUSTUS	stop_codon	916	918	.	+	0	Parent=g113.t1
trio_s197675	AUGUSTUS	transcription_end_site	1183	1183	.	+	.	Parent=g113.t1
# start gene g114
trio_s197763	AUGUSTUS	gene	1	795	1	+	.	ID=g114
trio_s197763	AUGUSTUS	transcript	1	795	.	+	.	ID=g114.t1;Parent=g114
trio_s197763	AUGUSTUS	CDS	1	297	.	+	0	ID=g114.t1.cds;Parent=g114.t1
trio_s197763	AUGUSTUS	exon	1	795	.	+	.	Parent=g114.t1
trio_s197763	AUGUSTUS	stop_codon	295	297	.	+	0	Parent=g114.t1
trio_s197763	AUGUSTUS	transcription_end_site	795	795	.	+	.	Parent=g114.t1
# start gene g115
trio_s197798	AUGUSTUS	gene	1	9163	1	-	.	ID=g115
trio_s197798	AUGUSTUS	transcript	1	9163	.	-	.	ID=g115.t1;Parent=g115
trio_s197798	AUGUSTUS	CDS	1929	2318	.	-	0	ID=g115.t1.cds;Parent=g115.t1
trio_s197798	AUGUSTUS	exon	1929	2318	.	-	.	Parent=g115.t1
# start gene g116
trio_s198208	AUGUSTUS	gene	1	4184	1	+	.	ID=g116
trio_s198208	AUGUSTUS	transcript	1	4184	.	+	.	ID=g116.t1;Parent=g116
trio_s198208	AUGUSTUS	CDS	2678	3631	.	+	0	ID=g116.t1.cds;Parent=g116.t1
trio_s198208	AUGUSTUS	exon	2678	3671	.	+	.	Parent=g116.t1
trio_s198208	AUGUSTUS	stop_codon	3629	3631	.	+	0	Parent=g116.t1
trio_s198208	AUGUSTUS	exon	3979	4184	.	+	.	Parent=g116.t1
trio_s198208	AUGUSTUS	transcription_end_site	4184	4184	.	+	.	Parent=g116.t1
# start gene g117
trio_s198331	AUGUSTUS	gene	1	8458	1	-	.	ID=g117
trio_s198331	AUGUSTUS	transcript	1	8458	.	-	.	ID=g117.t1;Parent=g117
trio_s198331	AUGUSTUS	transcription_end_site	1	1	.	-	.	Parent=g117.t1
trio_s198331	AUGUSTUS	exon	1	3312	.	-	.	Parent=g117.t1
trio_s198331	AUGUSTUS	stop_codon	2968	2970	.	-	0	Parent=g117.t1
trio_s198331	AUGUSTUS	CDS	2968	3312	.	-	0	ID=g117.t1.cds;Parent=g117.t1
trio_s198331	AUGUSTUS	CDS	5876	6138	.	-	2	ID=g117.t1.cds;Parent=g117.t1
trio_s198331	AUGUSTUS	exon	5876	6138	.	-	.	Parent=g117.t1
trio_s198331	AUGUSTUS	CDS	7280	7543	.	-	2	ID=g117.t1.cds;Parent=g117.t1
trio_s198331	AUGUSTUS	exon	7280	7543	.	-	.	Parent=g117.t1
# start gene g118
trio_s198537	AUGUSTUS	gene	1	8407	1	-	.	ID=g118
trio_s198537	AUGUSTUS	transcript	1	8407	.	-	.	ID=g118.t1;Parent=g118
trio_s198537	AUGUSTUS	transcription_end_site	1	1	.	-	.	Parent=g118.t1
trio_s198537	AUGUSTUS	exon	1	3112	.	-	.	Parent=g118.t1
trio_s198537	AUGUSTUS	stop_codon	3004	3006	.	-	0	Parent=g118.t1
trio_s198537	AUGUSTUS	CDS	3004	3112	.	-	1	ID=g118.t1.cds;Parent=g118.t1
# start gene g119
trio_s198665	AUGUSTUS	gene	638	1795	1	-	.	ID=g119
trio_s198665	AUGUSTUS	transcript	638	1795	.	-	.	ID=g119.t1;Parent=g119
trio_s198665	AUGUSTUS	transcription_end_site	638	638	.	-	.	Parent=g119.t1
trio_s198665	AUGUSTUS	exon	638	1795	.	-	.	Parent=g119.t1
trio_s198665	AUGUSTUS	stop_codon	1031	1033	.	-	0	Parent=g119.t1
trio_s198665	AUGUSTUS	CDS	1031	1768	.	-	0	ID=g119.t1.cds;Parent=g119.t1
trio_s198665	AUGUSTUS	start_codon	1766	1768	.	-	0	Parent=g119.t1
trio_s198665	AUGUSTUS	transcription_start_site	1795	1795	.	-	.	Parent=g119.t1
# start gene g120
trio_s198681	AUGUSTUS	gene	1	873	1	+	.	ID=g120
trio_s198681	AUGUSTUS	transcript	1	873	.	+	.	ID=g120.t1;Parent=g120
trio_s198681	AUGUSTUS	CDS	168	602	.	+	0	ID=g120.t1.cds;Parent=g120.t1
trio_s198681	AUGUSTUS	exon	168	873	.	+	.	Parent=g120.t1
trio_s198681	AUGUSTUS	stop_codon	600	602	.	+	0	Parent=g120.t1
trio_s198681	AUGUSTUS	transcription_end_site	873	873	.	+	.	Parent=g120.t1
# start gene g121
trio_s198859	AUGUSTUS	gene	116	744	1	+	.	ID=g121
trio_s198859	AUGUSTUS	transcript	116	744	.	+	.	ID=g121.t1;Parent=g121
trio_s198859	AUGUSTUS	transcription_start_site	116	116	.	+	.	Parent=g121.t1
trio_s198859	AUGUSTUS	exon	116	744	.	+	.	Parent=g121.t1
trio_s198859	AUGUSTUS	start_codon	183	185	.	+	0	Parent=g121.t1
trio_s198859	AUGUSTUS	CDS	183	452	.	+	0	ID=g121.t1.cds;Parent=g121.t1
trio_s198859	AUGUSTUS	stop_codon	450	452	.	+	0	Parent=g121.t1
trio_s198859	AUGUSTUS	transcription_end_site	744	744	.	+	.	Parent=g121.t1
# start gene g122
trio_s199001	AUGUSTUS	gene	30	595	1	-	.	ID=g122
trio_s199001	AUGUSTUS	transcript	30	595	.	-	.	ID=g122.t1;Parent=g122
trio_s199001	AUGUSTUS	transcription_end_site	30	30	.	-	.	Parent=g122.t1
trio_s199001	AUGUSTUS	exon	30	595	.	-	.	Parent=g122.t1
trio_s199001	AUGUSTUS	stop_codon	88	90	.	-	0	Parent=g122.t1
trio_s199001	AUGUSTUS	CDS	88	531	.	-	0	ID=g122.t1.cds;Parent=g122.t1
trio_s199001	AUGUSTUS	start_codon	529	531	.	-	0	Parent=g122.t1
trio_s199001	AUGUSTUS	transcription_start_site	595	595	.	-	.	Parent=g122.t1
# start gene g123
trio_s199496	AUGUSTUS	gene	1	10401	1	+	.	ID=g123
trio_s199496	AUGUSTUS	transcript	1	10401	.	+	.	ID=g123.t1;Parent=g123
trio_s199496	AUGUSTUS	CDS	3785	3838	.	+	2	ID=g123.t1.cds;Parent=g123.t1
trio_s199496	AUGUSTUS	exon	3785	3838	.	+	.	Parent=g123.t1
trio_s199496	AUGUSTUS	CDS	9304	9785	.	+	2	ID=g123.t1.cds;Parent=g123.t1
trio_s199496	AUGUSTUS	exon	9304	10401	.	+	.	Parent=g123.t1
trio_s199496	AUGUSTUS	stop_codon	9783	9785	.	+	0	Parent=g123.t1
trio_s199496	AUGUSTUS	transcription_end_site	10401	10401	.	+	.	Parent=g123.t1
# start gene g124
trio_s199496	AUGUSTUS	gene	28375	34558	1	-	.	ID=g124
trio_s199496	AUGUSTUS	transcript	28375	34558	.	-	.	ID=g124.t1;Parent=g124
trio_s199496	AUGUSTUS	transcription_end_site	28375	28375	.	-	.	Parent=g124.t1
trio_s199496	AUGUSTUS	exon	28375	33131	.	-	.	Parent=g124.t1
trio_s199496	AUGUSTUS	stop_codon	33092	33094	.	-	0	Parent=g124.t1
trio_s199496	AUGUSTUS	CDS	33092	33131	.	-	1	ID=g124.t1.cds;Parent=g124.t1
# start gene g125
trio_s199691	AUGUSTUS	gene	1	1005	1	-	.	ID=g125
trio_s199691	AUGUSTUS	transcript	1	1005	.	-	.	ID=g125.t1;Parent=g125
trio_s199691	AUGUSTUS	transcription_end_site	1	1	.	-	.	Parent=g125.t1
trio_s199691	AUGUSTUS	exon	1	1005	.	-	.	Parent=g125.t1
trio_s199691	AUGUSTUS	stop_codon	85	87	.	-	0	Parent=g125.t1
trio_s199691	AUGUSTUS	CDS	85	978	.	-	0	ID=g125.t1.cds;Parent=g125.t1
trio_s199691	AUGUSTUS	start_codon	976	978	.	-	0	Parent=g125.t1
trio_s199691	AUGUSTUS	transcription_start_site	1005	1005	.	-	.	Parent=g125.t1
# start gene g126
trio_s199747	AUGUSTUS	gene	10	312	1	+	.	ID=g126
trio_s199747	AUGUSTUS	transcript	10	312	.	+	.	ID=g126.t1;Parent=g126
trio_s199747	AUGUSTUS	transcription_start_site	10	10	.	+	.	Parent=g126.t1
trio_s199747	AUGUSTUS	exon	10	312	.	+	.	Parent=g126.t1
trio_s199747	AUGUSTUS	start_codon	40	42	.	+	0	Parent=g126.t1
trio_s199747	AUGUSTUS	CDS	40	255	.	+	0	ID=g126.t1.cds;Parent=g126.t1
trio_s199747	AUGUSTUS	stop_codon	253	255	.	+	0	Parent=g126.t1
trio_s199747	AUGUSTUS	transcription_end_site	312	312	.	+	.	Parent=g126.t1
# start gene g127
trio_s200343	AUGUSTUS	gene	1	7077	1	+	.	ID=g127
trio_s200343	AUGUSTUS	transcript	1	7077	.	+	.	ID=g127.t1;Parent=g127
trio_s200343	AUGUSTUS	CDS	2357	2523	.	+	2	ID=g127.t1.cds;Parent=g127.t1
trio_s200343	AUGUSTUS	exon	2357	7077	.	+	.	Parent=g127.t1
trio_s200343	AUGUSTUS	stop_codon	2521	2523	.	+	0	Parent=g127.t1
trio_s200343	AUGUSTUS	transcription_end_site	7077	7077	.	+	.	Parent=g127.t1
# start gene g128
trio_s200445	AUGUSTUS	gene	686	2155	1	-	.	ID=g128
trio_s200445	AUGUSTUS	transcript	686	2155	.	-	.	ID=g128.t1;Parent=g128
trio_s200445	AUGUSTUS	transcription_end_site	686	686	.	-	.	Parent=g128.t1
trio_s200445	AUGUSTUS	exon	686	2155	.	-	.	Parent=g128.t1
trio_s200445	AUGUSTUS	stop_codon	1284	1286	.	-	0	Parent=g128.t1
trio_s200445	AUGUSTUS	CDS	1284	1964	.	-	0	ID=g128.t1.cds;Parent=g128.t1
trio_s200445	AUGUSTUS	start_codon	1962	1964	.	-	0	Parent=g128.t1
trio_s200445	AUGUSTUS	transcription_start_site	2155	2155	.	-	.	Parent=g128.t1
# start gene g129
trio_s200450	AUGUSTUS	gene	1	384	1	-	.	ID=g129
trio_s200450	AUGUSTUS	transcript	1	384	.	-	.	ID=g129.t1;Parent=g129
trio_s200450	AUGUSTUS	CDS	1	384	.	-	2	ID=g129.t1.cds;Parent=g129.t1
trio_s200450	AUGUSTUS	exon	1	384	.	-	.	Parent=g129.t1
# start gene g130
trio_s200916	AUGUSTUS	gene	1	8602	1	-	.	ID=g130
trio_s200916	AUGUSTUS	transcript	1	8602	.	-	.	ID=g130.t1;Parent=g130
trio_s200916	AUGUSTUS	transcription_end_site	1	1	.	-	.	Parent=g130.t1
trio_s200916	AUGUSTUS	exon	1	3317	.	-	.	Parent=g130.t1
trio_s200916	AUGUSTUS	stop_codon	3209	3211	.	-	0	Parent=g130.t1
trio_s200916	AUGUSTUS	CDS	3209	3317	.	-	1	ID=g130.t1.cds;Parent=g130.t1
# start gene g131
trio_s201153	AUGUSTUS	gene	36	4422	1	+	.	ID=g131
trio_s201153	AUGUSTUS	transcript	36	4422	.	+	.	ID=g131.t1;Parent=g131
trio_s201153	AUGUSTUS	transcription_start_site	36	36	.	+	.	Parent=g131.t1
trio_s201153	AUGUSTUS	exon	36	4422	.	+	.	Parent=g131.t1
trio_s201153	AUGUSTUS	start_codon	98	100	.	+	0	Parent=g131.t1
trio_s201153	AUGUSTUS	CDS	98	2080	.	+	0	ID=g131.t1.cds;Parent=g131.t1
trio_s201153	AUGUSTUS	stop_codon	2078	2080	.	+	0	Parent=g131.t1
trio_s201153	AUGUSTUS	transcription_end_site	4422	4422	.	+	.	Parent=g131.t1
# start gene g132
trio_s201185	AUGUSTUS	gene	1	8380	1	-	.	ID=g132
trio_s201185	AUGUSTUS	transcript	1	8380	.	-	.	ID=g132.t1;Parent=g132
trio_s201185	AUGUSTUS	transcription_end_site	1	1	.	-	.	Parent=g132.t1
trio_s201185	AUGUSTUS	exon	1	3128	.	-	.	Parent=g132.t1
trio_s201185	AUGUSTUS	stop_codon	3020	3022	.	-	0	Parent=g132.t1
trio_s201185	AUGUSTUS	CDS	3020	3128	.	-	1	ID=g132.t1.cds;Parent=g132.t1
# start gene g133
trio_s201353	AUGUSTUS	gene	1	8589	1	-	.	ID=g133
trio_s201353	AUGUSTUS	transcript	1	8589	.	-	.	ID=g133.t1;Parent=g133
trio_s201353	AUGUSTUS	transcription_end_site	1	1	.	-	.	Parent=g133.t1
trio_s201353	AUGUSTUS	exon	1	3304	.	-	.	Parent=g133.t1
trio_s201353	AUGUSTUS	stop_codon	3196	3198	.	-	0	Parent=g133.t1
trio_s201353	AUGUSTUS	CDS	3196	3304	.	-	1	ID=g133.t1.cds;Parent=g133.t1
# start gene g134
trio_s201384	AUGUSTUS	gene	679	2215	1	-	.	ID=g134
trio_s201384	AUGUSTUS	transcript	679	2215	.	-	.	ID=g134.t1;Parent=g134
trio_s201384	AUGUSTUS	transcription_end_site	679	679	.	-	.	Parent=g134.t1
trio_s201384	AUGUSTUS	exon	679	2215	.	-	.	Parent=g134.t1
trio_s201384	AUGUSTUS	stop_codon	1277	1279	.	-	0	Parent=g134.t1
trio_s201384	AUGUSTUS	CDS	1277	1957	.	-	0	ID=g134.t1.cds;Parent=g134.t1
trio_s201384	AUGUSTUS	start_codon	1955	1957	.	-	0	Parent=g134.t1
trio_s201384	AUGUSTUS	transcription_start_site	2215	2215	.	-	.	Parent=g134.t1
# start gene g135
trio_s201553	AUGUSTUS	gene	1	8404	1	-	.	ID=g135
trio_s201553	AUGUSTUS	transcript	1	8404	.	-	.	ID=g135.t1;Parent=g135
trio_s201553	AUGUSTUS	transcription_end_site	1	1	.	-	.	Parent=g135.t1
trio_s201553	AUGUSTUS	exon	1	3141	.	-	.	Parent=g135.t1
trio_s201553	AUGUSTUS	stop_codon	3033	3035	.	-	0	Parent=g135.t1
trio_s201553	AUGUSTUS	CDS	3033	3141	.	-	1	ID=g135.t1.cds;Parent=g135.t1
# start gene g136
trio_s201601	AUGUSTUS	gene	4	5095	1	-	.	ID=g136
trio_s201601	AUGUSTUS	transcript	4	5095	.	-	.	ID=g136.t1;Parent=g136
trio_s201601	AUGUSTUS	transcription_end_site	4	4	.	-	.	Parent=g136.t1
trio_s201601	AUGUSTUS	exon	4	5095	.	-	.	Parent=g136.t1
trio_s201601	AUGUSTUS	stop_codon	2309	2311	.	-	0	Parent=g136.t1
trio_s201601	AUGUSTUS	CDS	2309	5020	.	-	0	ID=g136.t1.cds;Parent=g136.t1
trio_s201601	AUGUSTUS	start_codon	5018	5020	.	-	0	Parent=g136.t1
trio_s201601	AUGUSTUS	transcription_start_site	5095	5095	.	-	.	Parent=g136.t1
# start gene g137
trio_s201678	AUGUSTUS	gene	1	8568	1	-	.	ID=g137
trio_s201678	AUGUSTUS	transcript	1	8568	.	-	.	ID=g137.t1;Parent=g137
trio_s201678	AUGUSTUS	transcription_end_site	1	1	.	-	.	Parent=g137.t1
trio_s201678	AUGUSTUS	exon	1	3307	.	-	.	Parent=g137.t1
trio_s201678	AUGUSTUS	stop_codon	3199	3201	.	-	0	Parent=g137.t1
trio_s201678	AUGUSTUS	CDS	3199	3307	.	-	1	ID=g137.t1.cds;Parent=g137.t1
# start gene g138
trio_s201702	AUGUSTUS	gene	1	8565	1	-	.	ID=g138
trio_s201702	AUGUSTUS	transcript	1	8565	.	-	.	ID=g138.t1;Parent=g138
trio_s201702	AUGUSTUS	transcription_end_site	1	1	.	-	.	Parent=g138.t1
trio_s201702	AUGUSTUS	exon	1	3305	.	-	.	Parent=g138.t1
trio_s201702	AUGUSTUS	stop_codon	3197	3199	.	-	0	Parent=g138.t1
trio_s201702	AUGUSTUS	CDS	3197	3305	.	-	1	ID=g138.t1.cds;Parent=g138.t1
# start gene g139
trio_s201741	AUGUSTUS	gene	1	8591	1	-	.	ID=g139
trio_s201741	AUGUSTUS	transcript	1	8591	.	-	.	ID=g139.t1;Parent=g139
trio_s201741	AUGUSTUS	transcription_end_site	1	1	.	-	.	Parent=g139.t1
trio_s201741	AUGUSTUS	exon	1	3304	.	-	.	Parent=g139.t1
trio_s201741	AUGUSTUS	stop_codon	3196	3198	.	-	0	Parent=g139.t1
trio_s201741	AUGUSTUS	CDS	3196	3304	.	-	1	ID=g139.t1.cds;Parent=g139.t1
# start gene g140
trio_s201850	AUGUSTUS	gene	682	2215	1	-	.	ID=g140
trio_s201850	AUGUSTUS	transcript	682	2215	.	-	.	ID=g140.t1;Parent=g140
trio_s201850	AUGUSTUS	transcription_end_site	682	682	.	-	.	Parent=g140.t1
trio_s201850	AUGUSTUS	exon	682	2215	.	-	.	Parent=g140.t1
trio_s201850	AUGUSTUS	stop_codon	1278	1280	.	-	0	Parent=g140.t1
trio_s201850	AUGUSTUS	CDS	1278	1958	.	-	0	ID=g140.t1.cds;Parent=g140.t1
trio_s201850	AUGUSTUS	start_codon	1956	1958	.	-	0	Parent=g140.t1
trio_s201850	AUGUSTUS	transcription_start_site	2215	2215	.	-	.	Parent=g140.t1
# start gene g141
trio_s201902	AUGUSTUS	gene	3786	22150	1	+	.	ID=g141
trio_s201902	AUGUSTUS	transcript	3786	22150	.	+	.	ID=g141.t1;Parent=g141
trio_s201902	AUGUSTUS	transcription_start_site	3786	3786	.	+	.	Parent=g141.t1
trio_s201902	AUGUSTUS	exon	3786	3902	.	+	.	Parent=g141.t1
trio_s201902	AUGUSTUS	start_codon	3836	3838	.	+	0	Parent=g141.t1
trio_s201902	AUGUSTUS	CDS	3836	3902	.	+	0	ID=g141.t1.cds;Parent=g141.t1
trio_s201902	AUGUSTUS	CDS	5620	5880	.	+	2	ID=g141.t1.cds;Parent=g141.t1
trio_s201902	AUGUSTUS	exon	5620	5880	.	+	.	Parent=g141.t1
trio_s201902	AUGUSTUS	CDS	11885	12133	.	+	2	ID=g141.t1.cds;Parent=g141.t1
trio_s201902	AUGUSTUS	exon	11885	12133	.	+	.	Parent=g141.t1
# start gene g142
trio_s202117	AUGUSTUS	gene	1	4905	1	-	.	ID=g142
trio_s202117	AUGUSTUS	transcript	1	4905	.	-	.	ID=g142.t1;Parent=g142
trio_s202117	AUGUSTUS	transcription_end_site	1	1	.	-	.	Parent=g142.t1
trio_s202117	AUGUSTUS	exon	1	2190	.	-	.	Parent=g142.t1
trio_s202117	AUGUSTUS	stop_codon	1177	1179	.	-	0	Parent=g142.t1
trio_s202117	AUGUSTUS	CDS	1177	2190	.	-	0	ID=g142.t1.cds;Parent=g142.t1
trio_s202117	AUGUSTUS	CDS	2561	2785	.	-	0	ID=g142.t1.cds;Parent=g142.t1
trio_s202117	AUGUSTUS	exon	2561	2785	.	-	.	Parent=g142.t1
trio_s202117	AUGUSTUS	CDS	3603	3757	.	-	2	ID=g142.t1.cds;Parent=g142.t1
trio_s202117	AUGUSTUS	exon	3603	3757	.	-	.	Parent=g142.t1
trio_s202117	AUGUSTUS	CDS	4670	4703	.	-	0	ID=g142.t1.cds;Parent=g142.t1
trio_s202117	AUGUSTUS	exon	4670	4905	.	-	.	Parent=g142.t1
trio_s202117	AUGUSTUS	start_codon	4701	4703	.	-	0	Parent=g142.t1
trio_s202117	AUGUSTUS	transcription_start_site	4905	4905	.	-	.	Parent=g142.t1
# start gene g143
trio_s202117	AUGUSTUS	gene	6869	10475	1	-	.	ID=g143
trio_s202117	AUGUSTUS	transcript	6869	10475	.	-	.	ID=g143.t1;Parent=g143
trio_s202117	AUGUSTUS	transcription_end_site	6869	6869	.	-	.	Parent=g143.t1
trio_s202117	AUGUSTUS	exon	6869	8042	.	-	.	Parent=g143.t1
trio_s202117	AUGUSTUS	stop_codon	7029	7031	.	-	0	Parent=g143.t1
trio_s202117	AUGUSTUS	CDS	7029	8042	.	-	0	ID=g143.t1.cds;Parent=g143.t1
trio_s202117	AUGUSTUS	CDS	8413	8637	.	-	0	ID=g143.t1.cds;Parent=g143.t1
trio_s202117	AUGUSTUS	exon	8413	8637	.	-	.	Parent=g143.t1
trio_s202117	AUGUSTUS	CDS	9462	9616	.	-	2	ID=g143.t1.cds;Parent=g143.t1
trio_s202117	AUGUSTUS	exon	9462	9616	.	-	.	Parent=g143.t1
trio_s202117	AUGUSTUS	CDS	9948	9960	.	-	0	ID=g143.t1.cds;Parent=g143.t1
trio_s202117	AUGUSTUS	exon	9948	10475	.	-	.	Parent=g143.t1
trio_s202117	AUGUSTUS	start_codon	9958	9960	.	-	0	Parent=g143.t1
trio_s202117	AUGUSTUS	transcription_start_site	10475	10475	.	-	.	Parent=g143.t1
# start gene g144
trio_s202135	AUGUSTUS	gene	868	7690	1	-	.	ID=g144
trio_s202135	AUGUSTUS	transcript	868	7690	.	-	.	ID=g144.t1;Parent=g144
trio_s202135	AUGUSTUS	transcription_end_site	868	868	.	-	.	Parent=g144.t1
trio_s202135	AUGUSTUS	exon	868	5483	.	-	.	Parent=g144.t1
trio_s202135	AUGUSTUS	stop_codon	5317	5319	.	-	0	Parent=g144.t1
trio_s202135	AUGUSTUS	CDS	5317	5483	.	-	2	ID=g144.t1.cds;Parent=g144.t1
# start gene g145
trio_s202174	AUGUSTUS	gene	96	2316	1	+	.	ID=g145
trio_s202174	AUGUSTUS	transcript	96	2316	.	+	.	ID=g145.t1;Parent=g145
trio_s202174	AUGUSTUS	transcription_start_site	96	96	.	+	.	Parent=g145.t1
trio_s202174	AUGUSTUS	exon	96	2316	.	+	.	Parent=g145.t1
trio_s202174	AUGUSTUS	start_codon	179	181	.	+	0	Parent=g145.t1
trio_s202174	AUGUSTUS	CDS	179	2101	.	+	0	ID=g145.t1.cds;Parent=g145.t1
trio_s202174	AUGUSTUS	stop_codon	2099	2101	.	+	0	Parent=g145.t1
trio_s202174	AUGUSTUS	transcription_end_site	2316	2316	.	+	.	Parent=g145.t1
# start gene g146
trio_s202228	AUGUSTUS	gene	22	817	1	+	.	ID=g146
trio_s202228	AUGUSTUS	transcript	22	817	.	+	.	ID=g146.t1;Parent=g146
trio_s202228	AUGUSTUS	start_codon	22	24	.	+	0	Parent=g146.t1
trio_s202228	AUGUSTUS	CDS	22	771	.	+	0	ID=g146.t1.cds;Parent=g146.t1
trio_s202228	AUGUSTUS	exon	22	817	.	+	.	Parent=g146.t1
trio_s202228	AUGUSTUS	stop_codon	769	771	.	+	0	Parent=g146.t1
trio_s202228	AUGUSTUS	transcription_end_site	817	817	.	+	.	Parent=g146.t1
# start gene g147
trio_s202238	AUGUSTUS	gene	1	8567	1	-	.	ID=g147
trio_s202238	AUGUSTUS	transcript	1	8567	.	-	.	ID=g147.t1;Parent=g147
trio_s202238	AUGUSTUS	transcription_end_site	1	1	.	-	.	Parent=g147.t1
trio_s202238	AUGUSTUS	exon	1	3305	.	-	.	Parent=g147.t1
trio_s202238	AUGUSTUS	stop_codon	3197	3199	.	-	0	Parent=g147.t1
trio_s202238	AUGUSTUS	CDS	3197	3305	.	-	1	ID=g147.t1.cds;Parent=g147.t1
# start gene g148
trio_s202275	AUGUSTUS	gene	1	2461	1	+	.	ID=g148
trio_s202275	AUGUSTUS	transcript	1	2461	.	+	.	ID=g148.t1;Parent=g148
trio_s202275	AUGUSTUS	CDS	205	398	.	+	1	ID=g148.t1.cds;Parent=g148.t1
trio_s202275	AUGUSTUS	exon	205	398	.	+	.	Parent=g148.t1
trio_s202275	AUGUSTUS	CDS	510	859	.	+	2	ID=g148.t1.cds;Parent=g148.t1
trio_s202275	AUGUSTUS	exon	510	2461	.	+	.	Parent=g148.t1
trio_s202275	AUGUSTUS	stop_codon	857	859	.	+	0	Parent=g148.t1
trio_s202275	AUGUSTUS	transcription_end_site	2461	2461	.	+	.	Parent=g148.t1
# start gene g149
trio_s202275	AUGUSTUS	gene	3836	4839	1	+	.	ID=g149
trio_s202275	AUGUSTUS	transcript	3836	4839	.	+	.	ID=g149.t1;Parent=g149
trio_s202275	AUGUSTUS	transcription_start_site	3836	3836	.	+	.	Parent=g149.t1
trio_s202275	AUGUSTUS	exon	3836	4839	.	+	.	Parent=g149.t1
trio_s202275	AUGUSTUS	start_codon	3882	3884	.	+	0	Parent=g149.t1
trio_s202275	AUGUSTUS	CDS	3882	4253	.	+	0	ID=g149.t1.cds;Parent=g149.t1
trio_s202275	AUGUSTUS	stop_codon	4251	4253	.	+	0	Parent=g149.t1
trio_s202275	AUGUSTUS	transcription_end_site	4839	4839	.	+	.	Parent=g149.t1
# start gene g150
trio_s202350	AUGUSTUS	gene	39	1579	1	+	.	ID=g150
trio_s202350	AUGUSTUS	transcript	39	1579	.	+	.	ID=g150.t1;Parent=g150
trio_s202350	AUGUSTUS	transcription_start_site	39	39	.	+	.	Parent=g150.t1
trio_s202350	AUGUSTUS	exon	39	1579	.	+	.	Parent=g150.t1
trio_s202350	AUGUSTUS	start_codon	71	73	.	+	0	Parent=g150.t1
trio_s202350	AUGUSTUS	CDS	71	1459	.	+	0	ID=g150.t1.cds;Parent=g150.t1
trio_s202350	AUGUSTUS	stop_codon	1457	1459	.	+	0	Parent=g150.t1
trio_s202350	AUGUSTUS	transcription_end_site	1579	1579	.	+	.	Parent=g150.t1
# start gene g151
trio_s202352	AUGUSTUS	gene	1	8606	1	-	.	ID=g151
trio_s202352	AUGUSTUS	transcript	1	8606	.	-	.	ID=g151.t1;Parent=g151
trio_s202352	AUGUSTUS	transcription_end_site	1	1	.	-	.	Parent=g151.t1
trio_s202352	AUGUSTUS	exon	1	3306	.	-	.	Parent=g151.t1
trio_s202352	AUGUSTUS	stop_codon	3198	3200	.	-	0	Parent=g151.t1
trio_s202352	AUGUSTUS	CDS	3198	3306	.	-	1	ID=g151.t1.cds;Parent=g151.t1
# start gene g152
trio_s202521	AUGUSTUS	gene	1	1067	1	+	.	ID=g152
trio_s202521	AUGUSTUS	transcript	1	1067	.	+	.	ID=g152.t1;Parent=g152
trio_s202521	AUGUSTUS	CDS	92	573	.	+	2	ID=g152.t1.cds;Parent=g152.t1
trio_s202521	AUGUSTUS	exon	92	1067	.	+	.	Parent=g152.t1
trio_s202521	AUGUSTUS	stop_codon	571	573	.	+	0	Parent=g152.t1
trio_s202521	AUGUSTUS	transcription_end_site	1067	1067	.	+	.	Parent=g152.t1
# start gene g153
trio_s202571	AUGUSTUS	gene	35	1390	1	+	.	ID=g153
trio_s202571	AUGUSTUS	transcript	35	1390	.	+	.	ID=g153.t1;Parent=g153
trio_s202571	AUGUSTUS	transcription_start_site	35	35	.	+	.	Parent=g153.t1
trio_s202571	AUGUSTUS	exon	35	1390	.	+	.	Parent=g153.t1
trio_s202571	AUGUSTUS	start_codon	83	85	.	+	0	Parent=g153.t1
trio_s202571	AUGUSTUS	CDS	83	1042	.	+	0	ID=g153.t1.cds;Parent=g153.t1
trio_s202571	AUGUSTUS	stop_codon	1040	1042	.	+	0	Parent=g153.t1
trio_s202571	AUGUSTUS	transcription_end_site	1390	1390	.	+	.	Parent=g153.t1
# start gene g154
trio_s202789	AUGUSTUS	gene	3132	7295	1	-	.	ID=g154
trio_s202789	AUGUSTUS	transcript	3132	7295	.	-	.	ID=g154.t1;Parent=g154
trio_s202789	AUGUSTUS	transcription_end_site	3132	3132	.	-	.	Parent=g154.t1
trio_s202789	AUGUSTUS	exon	3132	7295	.	-	.	Parent=g154.t1
trio_s202789	AUGUSTUS	stop_codon	6761	6763	.	-	0	Parent=g154.t1
trio_s202789	AUGUSTUS	CDS	6761	6967	.	-	0	ID=g154.t1.cds;Parent=g154.t1
trio_s202789	AUGUSTUS	start_codon	6965	6967	.	-	0	Parent=g154.t1
trio_s202789	AUGUSTUS	transcription_start_site	7295	7295	.	-	.	Parent=g154.t1
# start gene g155
trio_s202923	AUGUSTUS	gene	1	2756	1	+	.	ID=g155
trio_s202923	AUGUSTUS	transcript	1	2756	.	+	.	ID=g155.t1;Parent=g155
trio_s202923	AUGUSTUS	CDS	1541	2046	.	+	2	ID=g155.t1.cds;Parent=g155.t1
trio_s202923	AUGUSTUS	exon	1541	2756	.	+	.	Parent=g155.t1
trio_s202923	AUGUSTUS	stop_codon	2044	2046	.	+	0	Parent=g155.t1
trio_s202923	AUGUSTUS	transcription_end_site	2756	2756	.	+	.	Parent=g155.t1
# start gene g156
trio_s202924	AUGUSTUS	gene	1	8442	1	-	.	ID=g156
trio_s202924	AUGUSTUS	transcript	1	8442	.	-	.	ID=g156.t1;Parent=g156
trio_s202924	AUGUSTUS	transcription_end_site	1	1	.	-	.	Parent=g156.t1
trio_s202924	AUGUSTUS	exon	1	3150	.	-	.	Parent=g156.t1
trio_s202924	AUGUSTUS	stop_codon	3042	3044	.	-	0	Parent=g156.t1
trio_s202924	AUGUSTUS	CDS	3042	3150	.	-	1	ID=g156.t1.cds;Parent=g156.t1
# start gene g157
trio_s202979	AUGUSTUS	gene	66	2091	1	+	.	ID=g157
trio_s202979	AUGUSTUS	transcript	66	2091	.	+	.	ID=g157.t1;Parent=g157
trio_s202979	AUGUSTUS	transcription_start_site	66	66	.	+	.	Parent=g157.t1
trio_s202979	AUGUSTUS	exon	66	2091	.	+	.	Parent=g157.t1
trio_s202979	AUGUSTUS	start_codon	92	94	.	+	0	Parent=g157.t1
trio_s202979	AUGUSTUS	CDS	92	697	.	+	0	ID=g157.t1.cds;Parent=g157.t1
trio_s202979	AUGUSTUS	stop_codon	695	697	.	+	0	Parent=g157.t1
trio_s202979	AUGUSTUS	transcription_end_site	2091	2091	.	+	.	Parent=g157.t1
# start gene g158
trio_s203117	AUGUSTUS	gene	1508	2709	1	+	.	ID=g158
trio_s203117	AUGUSTUS	transcript	1508	2709	.	+	.	ID=g158.t1;Parent=g158
trio_s203117	AUGUSTUS	exon	1508	2709	.	+	.	Parent=g158.t1
trio_s203117	AUGUSTUS	start_codon	1609	1611	.	+	0	Parent=g158.t1
trio_s203117	AUGUSTUS	CDS	1609	2025	.	+	0	ID=g158.t1.cds;Parent=g158.t1
trio_s203117	AUGUSTUS	stop_codon	2023	2025	.	+	0	Parent=g158.t1
trio_s203117	AUGUSTUS	transcription_end_site	2709	2709	.	+	.	Parent=g158.t1
# start gene g159
trio_s203165	AUGUSTUS	gene	1	8592	1	-	.	ID=g159
trio_s203165	AUGUSTUS	transcript	1	8592	.	-	.	ID=g159.t1;Parent=g159
trio_s203165	AUGUSTUS	transcription_end_site	1	1	.	-	.	Parent=g159.t1
trio_s203165	AUGUSTUS	exon	1	3307	.	-	.	Parent=g159.t1
trio_s203165	AUGUSTUS	stop_codon	3199	3201	.	-	0	Parent=g159.t1
trio_s203165	AUGUSTUS	CDS	3199	3307	.	-	1	ID=g159.t1.cds;Parent=g159.t1
# start gene g160
trio_s203259	AUGUSTUS	gene	3128	7305	1	-	.	ID=g160
trio_s203259	AUGUSTUS	transcript	3128	7305	.	-	.	ID=g160.t1;Parent=g160
trio_s203259	AUGUSTUS	transcription_end_site	3128	3128	.	-	.	Parent=g160.t1
trio_s203259	AUGUSTUS	exon	3128	7305	.	-	.	Parent=g160.t1
trio_s203259	AUGUSTUS	stop_codon	6767	6769	.	-	0	Parent=g160.t1
trio_s203259	AUGUSTUS	CDS	6767	6973	.	-	0	ID=g160.t1.cds;Parent=g160.t1
trio_s203259	AUGUSTUS	start_codon	6971	6973	.	-	0	Parent=g160.t1
trio_s203259	AUGUSTUS	transcription_start_site	7305	7305	.	-	.	Parent=g160.t1
# start gene g161
trio_s203609	AUGUSTUS	gene	1	775	1	-	.	ID=g161
trio_s203609	AUGUSTUS	transcript	1	775	.	-	.	ID=g161.t1;Parent=g161
trio_s203609	AUGUSTUS	CDS	1	764	.	-	0	ID=g161.t1.cds;Parent=g161.t1
trio_s203609	AUGUSTUS	exon	1	775	.	-	.	Parent=g161.t1
trio_s203609	AUGUSTUS	start_codon	762	764	.	-	0	Parent=g161.t1
# start gene g162
trio_s203681	AUGUSTUS	gene	3135	7315	1	-	.	ID=g162
trio_s203681	AUGUSTUS	transcript	3135	7315	.	-	.	ID=g162.t1;Parent=g162
trio_s203681	AUGUSTUS	transcription_end_site	3135	3135	.	-	.	Parent=g162.t1
trio_s203681	AUGUSTUS	exon	3135	7315	.	-	.	Parent=g162.t1
trio_s203681	AUGUSTUS	stop_codon	6773	6775	.	-	0	Parent=g162.t1
trio_s203681	AUGUSTUS	CDS	6773	6979	.	-	0	ID=g162.t1.cds;Parent=g162.t1
trio_s203681	AUGUSTUS	start_codon	6977	6979	.	-	0	Parent=g162.t1
trio_s203681	AUGUSTUS	transcription_start_site	7315	7315	.	-	.	Parent=g162.t1
# start gene g163
trio_s203882	AUGUSTUS	gene	116	3101	1	+	.	ID=g163
trio_s203882	AUGUSTUS	transcript	116	3101	.	+	.	ID=g163.t1;Parent=g163
trio_s203882	AUGUSTUS	transcription_start_site	116	116	.	+	.	Parent=g163.t1
trio_s203882	AUGUSTUS	exon	116	401	.	+	.	Parent=g163.t1
trio_s203882	AUGUSTUS	start_codon	155	157	.	+	0	Parent=g163.t1
trio_s203882	AUGUSTUS	CDS	155	401	.	+	0	ID=g163.t1.cds;Parent=g163.t1
trio_s203882	AUGUSTUS	CDS	518	1899	.	+	2	ID=g163.t1.cds;Parent=g163.t1
trio_s203882	AUGUSTUS	exon	518	3101	.	+	.	Parent=g163.t1
trio_s203882	AUGUSTUS	stop_codon	1897	1899	.	+	0	Parent=g163.t1
trio_s203882	AUGUSTUS	transcription_end_site	3101	3101	.	+	.	Parent=g163.t1
# start gene g164
trio_s203894	AUGUSTUS	gene	106	1752	1	+	.	ID=g164
trio_s203894	AUGUSTUS	transcript	106	1752	.	+	.	ID=g164.t1;Parent=g164
trio_s203894	AUGUSTUS	transcription_start_site	106	106	.	+	.	Parent=g164.t1
trio_s203894	AUGUSTUS	exon	106	1752	.	+	.	Parent=g164.t1
trio_s203894	AUGUSTUS	start_codon	170	172	.	+	0	Parent=g164.t1
trio_s203894	AUGUSTUS	CDS	170	1231	.	+	0	ID=g164.t1.cds;Parent=g164.t1
trio_s203894	AUGUSTUS	stop_codon	1229	1231	.	+	0	Parent=g164.t1
trio_s203894	AUGUSTUS	transcription_end_site	1752	1752	.	+	.	Parent=g164.t1
# start gene g165
trio_s203981	AUGUSTUS	gene	1	8364	1	-	.	ID=g165
trio_s203981	AUGUSTUS	transcript	1	8364	.	-	.	ID=g165.t1;Parent=g165
trio_s203981	AUGUSTUS	transcription_end_site	1	1	.	-	.	Parent=g165.t1
trio_s203981	AUGUSTUS	exon	1	3100	.	-	.	Parent=g165.t1
trio_s203981	AUGUSTUS	stop_codon	2992	2994	.	-	0	Parent=g165.t1
trio_s203981	AUGUSTUS	CDS	2992	3100	.	-	1	ID=g165.t1.cds;Parent=g165.t1
# start gene g166
trio_s204024	AUGUSTUS	gene	1	2770	1	-	.	ID=g166
trio_s204024	AUGUSTUS	transcript	1	2770	.	-	.	ID=g166.t1;Parent=g166
trio_s204024	AUGUSTUS	transcription_end_site	1	1	.	-	.	Parent=g166.t1
trio_s204024	AUGUSTUS	exon	1	2186	.	-	.	Parent=g166.t1
trio_s204024	AUGUSTUS	stop_codon	2078	2080	.	-	0	Parent=g166.t1
trio_s204024	AUGUSTUS	CDS	2078	2186	.	-	1	ID=g166.t1.cds;Parent=g166.t1
# start gene g167
trio_s204136	AUGUSTUS	gene	1	8582	1	-	.	ID=g167
trio_s204136	AUGUSTUS	transcript	1	8582	.	-	.	ID=g167.t1;Parent=g167
trio_s204136	AUGUSTUS	transcription_end_site	1	1	.	-	.	Parent=g167.t1
trio_s204136	AUGUSTUS	exon	1	3311	.	-	.	Parent=g167.t1
trio_s204136	AUGUSTUS	stop_codon	3203	3205	.	-	0	Parent=g167.t1
trio_s204136	AUGUSTUS	CDS	3203	3311	.	-	1	ID=g167.t1.cds;Parent=g167.t1
# start gene g168
trio_s204183	AUGUSTUS	gene	3127	7295	1	-	.	ID=g168
trio_s204183	AUGUSTUS	transcript	3127	7295	.	-	.	ID=g168.t1;Parent=g168
trio_s204183	AUGUSTUS	transcription_end_site	3127	3127	.	-	.	Parent=g168.t1
trio_s204183	AUGUSTUS	exon	3127	7295	.	-	.	Parent=g168.t1
trio_s204183	AUGUSTUS	stop_codon	6750	6752	.	-	0	Parent=g168.t1
trio_s204183	AUGUSTUS	CDS	6750	6956	.	-	0	ID=g168.t1.cds;Parent=g168.t1
trio_s204183	AUGUSTUS	start_codon	6954	6956	.	-	0	Parent=g168.t1
trio_s204183	AUGUSTUS	transcription_start_site	7295	7295	.	-	.	Parent=g168.t1
# start gene g169
trio_s204187	AUGUSTUS	gene	1256	9577	1	+	.	ID=g169
trio_s204187	AUGUSTUS	transcript	1256	9577	.	+	.	ID=g169.t1;Parent=g169
trio_s204187	AUGUSTUS	transcription_start_site	1256	1256	.	+	.	Parent=g169.t1
trio_s204187	AUGUSTUS	exon	1256	3194	.	+	.	Parent=g169.t1
trio_s204187	AUGUSTUS	start_codon	1544	1546	.	+	0	Parent=g169.t1
trio_s204187	AUGUSTUS	CDS	1544	3194	.	+	0	ID=g169.t1.cds;Parent=g169.t1
trio_s204187	AUGUSTUS	CDS	5251	7136	.	+	2	ID=g169.t1.cds;Parent=g169.t1
trio_s204187	AUGUSTUS	exon	5251	9577	.	+	.	Parent=g169.t1
trio_s204187	AUGUSTUS	stop_codon	7134	7136	.	+	0	Parent=g169.t1
trio_s204187	AUGUSTUS	transcription_end_site	9577	9577	.	+	.	Parent=g169.t1
# start gene g170
trio_s204307	AUGUSTUS	gene	12	5827	1	+	.	ID=g170
trio_s204307	AUGUSTUS	transcript	12	5827	.	+	.	ID=g170.t1;Parent=g170
trio_s204307	AUGUSTUS	start_codon	12	14	.	+	0	Parent=g170.t1
trio_s204307	AUGUSTUS	CDS	12	327	.	+	0	ID=g170.t1.cds;Parent=g170.t1
trio_s204307	AUGUSTUS	exon	12	327	.	+	.	Parent=g170.t1
trio_s204307	AUGUSTUS	CDS	5257	5345	.	+	2	ID=g170.t1.cds;Parent=g170.t1
trio_s204307	AUGUSTUS	exon	5257	5827	.	+	.	Parent=g170.t1
trio_s204307	AUGUSTUS	stop_codon	5343	5345	.	+	0	Parent=g170.t1
trio_s204307	AUGUSTUS	transcription_end_site	5827	5827	.	+	.	Parent=g170.t1
# start gene g171
trio_s204345	AUGUSTUS	gene	678	2215	1	-	.	ID=g171
trio_s204345	AUGUSTUS	transcript	678	2215	.	-	.	ID=g171.t1;Parent=g171
trio_s204345	AUGUSTUS	transcription_end_site	678	678	.	-	.	Parent=g171.t1
trio_s204345	AUGUSTUS	exon	678	2215	.	-	.	Parent=g171.t1
trio_s204345	AUGUSTUS	stop_codon	1276	1278	.	-	0	Parent=g171.t1
trio_s204345	AUGUSTUS	CDS	1276	1956	.	-	0	ID=g171.t1.cds;Parent=g171.t1
trio_s204345	AUGUSTUS	start_codon	1954	1956	.	-	0	Parent=g171.t1
trio_s204345	AUGUSTUS	transcription_start_site	2215	2215	.	-	.	Parent=g171.t1
# start gene g172
trio_s204345	AUGUSTUS	gene	2734	5685	1	-	.	ID=g172
trio_s204345	AUGUSTUS	transcript	2734	5685	.	-	.	ID=g172.t1;Parent=g172
trio_s204345	AUGUSTUS	transcription_end_site	2734	2734	.	-	.	Parent=g172.t1
trio_s204345	AUGUSTUS	exon	2734	5685	.	-	.	Parent=g172.t1
trio_s204345	AUGUSTUS	stop_codon	4754	4756	.	-	0	Parent=g172.t1
trio_s204345	AUGUSTUS	CDS	4754	5401	.	-	0	ID=g172.t1.cds;Parent=g172.t1
trio_s204345	AUGUSTUS	start_codon	5399	5401	.	-	0	Parent=g172.t1
trio_s204345	AUGUSTUS	transcription_start_site	5685	5685	.	-	.	Parent=g172.t1
# start gene g173
trio_s204369	AUGUSTUS	gene	1	412	1	+	.	ID=g173
trio_s204369	AUGUSTUS	transcript	1	412	.	+	.	ID=g173.t1;Parent=g173
trio_s204369	AUGUSTUS	CDS	1	343	.	+	1	ID=g173.t1.cds;Parent=g173.t1
trio_s204369	AUGUSTUS	exon	1	412	.	+	.	Parent=g173.t1
trio_s204369	AUGUSTUS	stop_codon	341	343	.	+	0	Parent=g173.t1
trio_s204369	AUGUSTUS	transcription_end_site	412	412	.	+	.	Parent=g173.t1
# start gene g174
trio_s204408	AUGUSTUS	gene	665	2131	1	-	.	ID=g174
trio_s204408	AUGUSTUS	transcript	665	2131	.	-	.	ID=g174.t1;Parent=g174
trio_s204408	AUGUSTUS	transcription_end_site	665	665	.	-	.	Parent=g174.t1
trio_s204408	AUGUSTUS	exon	665	2131	.	-	.	Parent=g174.t1
trio_s204408	AUGUSTUS	stop_codon	1251	1253	.	-	0	Parent=g174.t1
trio_s204408	AUGUSTUS	CDS	1251	2123	.	-	0	ID=g174.t1.cds;Parent=g174.t1
trio_s204408	AUGUSTUS	start_codon	2121	2123	.	-	0	Parent=g174.t1
# start gene g175
trio_s204467	AUGUSTUS	gene	1	3255	1	-	.	ID=g175
trio_s204467	AUGUSTUS	transcript	1	3255	.	-	.	ID=g175.t1;Parent=g175
trio_s204467	AUGUSTUS	transcription_end_site	1	1	.	-	.	Parent=g175.t1
trio_s204467	AUGUSTUS	exon	1	3255	.	-	.	Parent=g175.t1
trio_s204467	AUGUSTUS	stop_codon	2466	2468	.	-	0	Parent=g175.t1
trio_s204467	AUGUSTUS	CDS	2466	3179	.	-	0	ID=g175.t1.cds;Parent=g175.t1
trio_s204467	AUGUSTUS	start_codon	3177	3179	.	-	0	Parent=g175.t1
trio_s204467	AUGUSTUS	transcription_start_site	3255	3255	.	-	.	Parent=g175.t1
# start gene g176
trio_s204469	AUGUSTUS	gene	3129	7295	1	-	.	ID=g176
trio_s204469	AUGUSTUS	transcript	3129	7295	.	-	.	ID=g176.t1;Parent=g176
trio_s204469	AUGUSTUS	transcription_end_site	3129	3129	.	-	.	Parent=g176.t1
trio_s204469	AUGUSTUS	exon	3129	7295	.	-	.	Parent=g176.t1
trio_s204469	AUGUSTUS	stop_codon	6756	6758	.	-	0	Parent=g176.t1
trio_s204469	AUGUSTUS	CDS	6756	6962	.	-	0	ID=g176.t1.cds;Parent=g176.t1
trio_s204469	AUGUSTUS	start_codon	6960	6962	.	-	0	Parent=g176.t1
trio_s204469	AUGUSTUS	transcription_start_site	7295	7295	.	-	.	Parent=g176.t1
# start gene g177
trio_s204707	AUGUSTUS	gene	1676	9069	1	+	.	ID=g177
trio_s204707	AUGUSTUS	transcript	1676	9069	.	+	.	ID=g177.t1;Parent=g177
trio_s204707	AUGUSTUS	transcription_start_site	1676	1676	.	+	.	Parent=g177.t1
trio_s204707	AUGUSTUS	exon	1676	1768	.	+	.	Parent=g177.t1
trio_s204707	AUGUSTUS	exon	6851	7240	.	+	.	Parent=g177.t1
trio_s204707	AUGUSTUS	start_codon	6851	6853	.	+	0	Parent=g177.t1
trio_s204707	AUGUSTUS	CDS	6851	7240	.	+	0	ID=g177.t1.cds;Parent=g177.t1
trio_s204707	AUGUSTUS	CDS	7500	7604	.	+	0	ID=g177.t1.cds;Parent=g177.t1
trio_s204707	AUGUSTUS	exon	7500	9069	.	+	.	Parent=g177.t1
trio_s204707	AUGUSTUS	stop_codon	7602	7604	.	+	0	Parent=g177.t1
trio_s204707	AUGUSTUS	transcription_end_site	9069	9069	.	+	.	Parent=g177.t1
# start gene g178
trio_s204711	AUGUSTUS	gene	4199	7244	1	+	.	ID=g178
trio_s204711	AUGUSTUS	transcript	4199	7244	.	+	.	ID=g178.t1;Parent=g178
trio_s204711	AUGUSTUS	exon	4199	4528	.	+	.	Parent=g178.t1
trio_s204711	AUGUSTUS	start_codon	4426	4428	.	+	0	Parent=g178.t1
trio_s204711	AUGUSTUS	CDS	4426	4528	.	+	0	ID=g178.t1.cds;Parent=g178.t1
trio_s204711	AUGUSTUS	CDS	6102	6868	.	+	2	ID=g178.t1.cds;Parent=g178.t1
trio_s204711	AUGUSTUS	exon	6102	7244	.	+	.	Parent=g178.t1
trio_s204711	AUGUSTUS	stop_codon	6866	6868	.	+	0	Parent=g178.t1
trio_s204711	AUGUSTUS	transcription_end_site	7244	7244	.	+	.	Parent=g178.t1
# start gene g179
trio_s204739	AUGUSTUS	gene	1	8575	1	-	.	ID=g179
trio_s204739	AUGUSTUS	transcript	1	8575	.	-	.	ID=g179.t1;Parent=g179
trio_s204739	AUGUSTUS	transcription_end_site	1	1	.	-	.	Parent=g179.t1
trio_s204739	AUGUSTUS	exon	1	3303	.	-	.	Parent=g179.t1
trio_s204739	AUGUSTUS	stop_codon	3195	3197	.	-	0	Parent=g179.t1
trio_s204739	AUGUSTUS	CDS	3195	3303	.	-	1	ID=g179.t1.cds;Parent=g179.t1
# start gene g180
trio_s204896	AUGUSTUS	gene	24	1100	1	+	.	ID=g180
trio_s204896	AUGUSTUS	transcript	24	1100	.	+	.	ID=g180.t1;Parent=g180
trio_s204896	AUGUSTUS	start_codon	24	26	.	+	0	Parent=g180.t1
trio_s204896	AUGUSTUS	CDS	24	275	.	+	0	ID=g180.t1.cds;Parent=g180.t1
trio_s204896	AUGUSTUS	exon	24	1100	.	+	.	Parent=g180.t1
trio_s204896	AUGUSTUS	stop_codon	273	275	.	+	0	Parent=g180.t1
trio_s204896	AUGUSTUS	transcription_end_site	1100	1100	.	+	.	Parent=g180.t1
# start gene g181
trio_s204910	AUGUSTUS	gene	1	8724	1	-	.	ID=g181
trio_s204910	AUGUSTUS	transcript	1	8724	.	-	.	ID=g181.t1;Parent=g181
trio_s204910	AUGUSTUS	transcription_end_site	1	1	.	-	.	Parent=g181.t1
trio_s204910	AUGUSTUS	exon	1	3309	.	-	.	Parent=g181.t1
trio_s204910	AUGUSTUS	stop_codon	3201	3203	.	-	0	Parent=g181.t1
trio_s204910	AUGUSTUS	CDS	3201	3309	.	-	1	ID=g181.t1.cds;Parent=g181.t1
# start gene g182
trio_s205283	AUGUSTUS	gene	1	8536	1	-	.	ID=g182
trio_s205283	AUGUSTUS	transcript	1	8536	.	-	.	ID=g182.t1;Parent=g182
trio_s205283	AUGUSTUS	transcription_end_site	1	1	.	-	.	Parent=g182.t1
trio_s205283	AUGUSTUS	exon	1	3279	.	-	.	Parent=g182.t1
trio_s205283	AUGUSTUS	stop_codon	3171	3173	.	-	0	Parent=g182.t1
trio_s205283	AUGUSTUS	CDS	3171	3279	.	-	1	ID=g182.t1.cds;Parent=g182.t1
# start gene g183
trio_s205290	AUGUSTUS	gene	10	540	1	+	.	ID=g183
trio_s205290	AUGUSTUS	transcript	10	540	.	+	.	ID=g183.t1;Parent=g183
trio_s205290	AUGUSTUS	start_codon	10	12	.	+	0	Parent=g183.t1
trio_s205290	AUGUSTUS	CDS	10	486	.	+	0	ID=g183.t1.cds;Parent=g183.t1
trio_s205290	AUGUSTUS	exon	10	540	.	+	.	Parent=g183.t1
trio_s205290	AUGUSTUS	stop_codon	484	486	.	+	0	Parent=g183.t1
trio_s205290	AUGUSTUS	transcription_end_site	540	540	.	+	.	Parent=g183.t1
# start gene g184
trio_s205418	AUGUSTUS	gene	17	521	1	-	.	ID=g184
trio_s205418	AUGUSTUS	transcript	17	521	.	-	.	ID=g184.t1;Parent=g184
trio_s205418	AUGUSTUS	transcription_end_site	17	17	.	-	.	Parent=g184.t1
trio_s205418	AUGUSTUS	exon	17	521	.	-	.	Parent=g184.t1
trio_s205418	AUGUSTUS	stop_codon	176	178	.	-	0	Parent=g184.t1
trio_s205418	AUGUSTUS	CDS	176	508	.	-	0	ID=g184.t1.cds;Parent=g184.t1
trio_s205418	AUGUSTUS	start_codon	506	508	.	-	0	Parent=g184.t1
# start gene g185
trio_s205698	AUGUSTUS	gene	3171	7355	1	-	.	ID=g185
trio_s205698	AUGUSTUS	transcript	3171	7355	.	-	.	ID=g185.t1;Parent=g185
trio_s205698	AUGUSTUS	transcription_end_site	3171	3171	.	-	.	Parent=g185.t1
trio_s205698	AUGUSTUS	exon	3171	7355	.	-	.	Parent=g185.t1
trio_s205698	AUGUSTUS	stop_codon	6818	6820	.	-	0	Parent=g185.t1
trio_s205698	AUGUSTUS	CDS	6818	7024	.	-	0	ID=g185.t1.cds;Parent=g185.t1
trio_s205698	AUGUSTUS	start_codon	7022	7024	.	-	0	Parent=g185.t1
trio_s205698	AUGUSTUS	transcription_start_site	7355	7355	.	-	.	Parent=g185.t1
# start gene g186
trio_s205744	AUGUSTUS	gene	4526	5905	1	+	.	ID=g186
trio_s205744	AUGUSTUS	transcript	4526	5905	.	+	.	ID=g186.t1;Parent=g186
trio_s205744	AUGUSTUS	transcription_start_site	4526	4526	.	+	.	Parent=g186.t1
trio_s205744	AUGUSTUS	exon	4526	5905	.	+	.	Parent=g186.t1
trio_s205744	AUGUSTUS	start_codon	4787	4789	.	+	0	Parent=g186.t1
trio_s205744	AUGUSTUS	CDS	4787	5467	.	+	0	ID=g186.t1.cds;Parent=g186.t1
trio_s205744	AUGUSTUS	stop_codon	5465	5467	.	+	0	Parent=g186.t1
trio_s205744	AUGUSTUS	transcription_end_site	5905	5905	.	+	.	Parent=g186.t1
# start gene g187
trio_s205747	AUGUSTUS	gene	116	1535	1	+	.	ID=g187
trio_s205747	AUGUSTUS	transcript	116	1535	.	+	.	ID=g187.t1;Parent=g187
trio_s205747	AUGUSTUS	transcription_start_site	116	116	.	+	.	Parent=g187.t1
trio_s205747	AUGUSTUS	exon	116	1535	.	+	.	Parent=g187.t1
trio_s205747	AUGUSTUS	start_codon	261	263	.	+	0	Parent=g187.t1
trio_s205747	AUGUSTUS	CDS	261	704	.	+	0	ID=g187.t1.cds;Parent=g187.t1
trio_s205747	AUGUSTUS	stop_codon	702	704	.	+	0	Parent=g187.t1
trio_s205747	AUGUSTUS	transcription_end_site	1535	1535	.	+	.	Parent=g187.t1
# start gene g188
trio_s205756	AUGUSTUS	gene	1	2784	1	+	.	ID=g188
trio_s205756	AUGUSTUS	transcript	1	2784	.	+	.	ID=g188.t1;Parent=g188
trio_s205756	AUGUSTUS	CDS	172	960	.	+	2	ID=g188.t1.cds;Parent=g188.t1
trio_s205756	AUGUSTUS	exon	172	960	.	+	.	Parent=g188.t1
trio_s205756	AUGUSTUS	CDS	1603	2246	.	+	2	ID=g188.t1.cds;Parent=g188.t1
trio_s205756	AUGUSTUS	exon	1603	2784	.	+	.	Parent=g188.t1
trio_s205756	AUGUSTUS	stop_codon	2244	2246	.	+	0	Parent=g188.t1
trio_s205756	AUGUSTUS	transcription_end_site	2784	2784	.	+	.	Parent=g188.t1
# start gene g189
trio_s205846	AUGUSTUS	gene	32	1159	1	+	.	ID=g189
trio_s205846	AUGUSTUS	transcript	32	1159	.	+	.	ID=g189.t1;Parent=g189
trio_s205846	AUGUSTUS	transcription_start_site	32	32	.	+	.	Parent=g189.t1
trio_s205846	AUGUSTUS	exon	32	1159	.	+	.	Parent=g189.t1
trio_s205846	AUGUSTUS	start_codon	64	66	.	+	0	Parent=g189.t1
trio_s205846	AUGUSTUS	CDS	64	924	.	+	0	ID=g189.t1.cds;Parent=g189.t1
trio_s205846	AUGUSTUS	stop_codon	922	924	.	+	0	Parent=g189.t1
trio_s205846	AUGUSTUS	transcription_end_site	1159	1159	.	+	.	Parent=g189.t1
# start gene g190
trio_s206058	AUGUSTUS	gene	100	1244	1	+	.	ID=g190
trio_s206058	AUGUSTUS	transcript	100	1244	.	+	.	ID=g190.t1;Parent=g190
trio_s206058	AUGUSTUS	exon	100	502	.	+	.	Parent=g190.t1
trio_s206058	AUGUSTUS	start_codon	118	120	.	+	0	Parent=g190.t1
trio_s206058	AUGUSTUS	CDS	118	502	.	+	0	ID=g190.t1.cds;Parent=g190.t1
trio_s206058	AUGUSTUS	CDS	634	1010	.	+	2	ID=g190.t1.cds;Parent=g190.t1
trio_s206058	AUGUSTUS	exon	634	1244	.	+	.	Parent=g190.t1
trio_s206058	AUGUSTUS	stop_codon	1008	1010	.	+	0	Parent=g190.t1
trio_s206058	AUGUSTUS	transcription_end_site	1244	1244	.	+	.	Parent=g190.t1
# start gene g191
trio_s207247	AUGUSTUS	gene	1566	2657	1	+	.	ID=g191
trio_s207247	AUGUSTUS	transcript	1566	2657	.	+	.	ID=g191.t1;Parent=g191
trio_s207247	AUGUSTUS	transcription_start_site	1566	1566	.	+	.	Parent=g191.t1
trio_s207247	AUGUSTUS	exon	1566	2657	.	+	.	Parent=g191.t1
trio_s207247	AUGUSTUS	start_codon	1719	1721	.	+	0	Parent=g191.t1
trio_s207247	AUGUSTUS	CDS	1719	2516	.	+	0	ID=g191.t1.cds;Parent=g191.t1
trio_s207247	AUGUSTUS	stop_codon	2514	2516	.	+	0	Parent=g191.t1
trio_s207247	AUGUSTUS	transcription_end_site	2657	2657	.	+	.	Parent=g191.t1
# start gene g192
trio_s207247	AUGUSTUS	gene	4546	5922	1	+	.	ID=g192
trio_s207247	AUGUSTUS	transcript	4546	5922	.	+	.	ID=g192.t1;Parent=g192
trio_s207247	AUGUSTUS	transcription_start_site	4546	4546	.	+	.	Parent=g192.t1
trio_s207247	AUGUSTUS	exon	4546	5922	.	+	.	Parent=g192.t1
trio_s207247	AUGUSTUS	start_codon	4807	4809	.	+	0	Parent=g192.t1
trio_s207247	AUGUSTUS	CDS	4807	5487	.	+	0	ID=g192.t1.cds;Parent=g192.t1
trio_s207247	AUGUSTUS	stop_codon	5485	5487	.	+	0	Parent=g192.t1
trio_s207247	AUGUSTUS	transcription_end_site	5922	5922	.	+	.	Parent=g192.t1
# start gene g193
trio_s207301	AUGUSTUS	gene	682	2215	1	-	.	ID=g193
trio_s207301	AUGUSTUS	transcript	682	2215	.	-	.	ID=g193.t1;Parent=g193
trio_s207301	AUGUSTUS	transcription_end_site	682	682	.	-	.	Parent=g193.t1
trio_s207301	AUGUSTUS	exon	682	2215	.	-	.	Parent=g193.t1
trio_s207301	AUGUSTUS	stop_codon	1274	1276	.	-	0	Parent=g193.t1
trio_s207301	AUGUSTUS	CDS	1274	1954	.	-	0	ID=g193.t1.cds;Parent=g193.t1
trio_s207301	AUGUSTUS	start_codon	1952	1954	.	-	0	Parent=g193.t1
trio_s207301	AUGUSTUS	transcription_start_site	2215	2215	.	-	.	Parent=g193.t1
# start gene g194
trio_s207418	AUGUSTUS	gene	1	1582	1	+	.	ID=g194
trio_s207418	AUGUSTUS	transcript	1	1582	.	+	.	ID=g194.t1;Parent=g194
trio_s207418	AUGUSTUS	CDS	182	1257	.	+	2	ID=g194.t1.cds;Parent=g194.t1
trio_s207418	AUGUSTUS	exon	182	1582	.	+	.	Parent=g194.t1
trio_s207418	AUGUSTUS	stop_codon	1255	1257	.	+	0	Parent=g194.t1
trio_s207418	AUGUSTUS	transcription_end_site	1582	1582	.	+	.	Parent=g194.t1
# start gene g195
trio_s207508	AUGUSTUS	gene	1	8584	1	-	.	ID=g195
trio_s207508	AUGUSTUS	transcript	1	8584	.	-	.	ID=g195.t1;Parent=g195
trio_s207508	AUGUSTUS	transcription_end_site	1	1	.	-	.	Parent=g195.t1
trio_s207508	AUGUSTUS	exon	1	3288	.	-	.	Parent=g195.t1
trio_s207508	AUGUSTUS	stop_codon	3180	3182	.	-	0	Parent=g195.t1
trio_s207508	AUGUSTUS	CDS	3180	3288	.	-	1	ID=g195.t1.cds;Parent=g195.t1
# start gene g196
trio_s207552	AUGUSTUS	gene	1	2026	1	-	.	ID=g196
trio_s207552	AUGUSTUS	transcript	1	2026	.	-	.	ID=g196.t1;Parent=g196
trio_s207552	AUGUSTUS	transcription_end_site	1	1	.	-	.	Parent=g196.t1
trio_s207552	AUGUSTUS	exon	1	906	.	-	.	Parent=g196.t1
trio_s207552	AUGUSTUS	stop_codon	395	397	.	-	0	Parent=g196.t1
trio_s207552	AUGUSTUS	CDS	395	906	.	-	2	ID=g196.t1.cds;Parent=g196.t1
# start gene g197
trio_s207589	AUGUSTUS	gene	1	4007	1	-	.	ID=g197
trio_s207589	AUGUSTUS	transcript	1	4007	.	-	.	ID=g197.t1;Parent=g197
trio_s207589	AUGUSTUS	transcription_end_site	1	1	.	-	.	Parent=g197.t1
trio_s207589	AUGUSTUS	exon	1	3199	.	-	.	Parent=g197.t1
trio_s207589	AUGUSTUS	stop_codon	3051	3053	.	-	0	Parent=g197.t1
trio_s207589	AUGUSTUS	CDS	3051	3199	.	-	2	ID=g197.t1.cds;Parent=g197.t1
# start gene g198
trio_s207610	AUGUSTUS	gene	56	977	1	+	.	ID=g198
trio_s207610	AUGUSTUS	transcript	56	977	.	+	.	ID=g198.t1;Parent=g198
trio_s207610	AUGUSTUS	transcription_start_site	56	56	.	+	.	Parent=g198.t1
trio_s207610	AUGUSTUS	exon	56	977	.	+	.	Parent=g198.t1
trio_s207610	AUGUSTUS	start_codon	128	130	.	+	0	Parent=g198.t1
trio_s207610	AUGUSTUS	CDS	128	622	.	+	0	ID=g198.t1.cds;Parent=g198.t1
trio_s207610	AUGUSTUS	stop_codon	620	622	.	+	0	Parent=g198.t1
trio_s207610	AUGUSTUS	transcription_end_site	977	977	.	+	.	Parent=g198.t1
# start gene g199
trio_s207716	AUGUSTUS	gene	1	10798	1	-	.	ID=g199
trio_s207716	AUGUSTUS	transcript	1	10798	.	-	.	ID=g199.t1;Parent=g199
trio_s207716	AUGUSTUS	transcription_end_site	1	1	.	-	.	Parent=g199.t1
trio_s207716	AUGUSTUS	exon	1	3125	.	-	.	Parent=g199.t1
trio_s207716	AUGUSTUS	stop_codon	2987	2989	.	-	0	Parent=g199.t1
trio_s207716	AUGUSTUS	CDS	2987	3125	.	-	1	ID=g199.t1.cds;Parent=g199.t1
# start gene g200
trio_s207883	AUGUSTUS	gene	1	1045	1	-	.	ID=g200
trio_s207883	AUGUSTUS	transcript	1	1045	.	-	.	ID=g200.t1;Parent=g200
trio_s207883	AUGUSTUS	transcription_end_site	1	1	.	-	.	Parent=g200.t1
trio_s207883	AUGUSTUS	exon	1	427	.	-	.	Parent=g200.t1
trio_s207883	AUGUSTUS	stop_codon	116	118	.	-	0	Parent=g200.t1
trio_s207883	AUGUSTUS	CDS	116	427	.	-	0	ID=g200.t1.cds;Parent=g200.t1
trio_s207883	AUGUSTUS	CDS	501	742	.	-	2	ID=g200.t1.cds;Parent=g200.t1
trio_s207883	AUGUSTUS	exon	501	742	.	-	.	Parent=g200.t1
trio_s207883	AUGUSTUS	CDS	849	909	.	-	0	ID=g200.t1.cds;Parent=g200.t1
trio_s207883	AUGUSTUS	exon	849	1045	.	-	.	Parent=g200.t1
trio_s207883	AUGUSTUS	start_codon	907	909	.	-	0	Parent=g200.t1
trio_s207883	AUGUSTUS	transcription_start_site	1045	1045	.	-	.	Parent=g200.t1
# end gene g200
# start gene g201
trio_s207974	AUGUSTUS	gene	682	2215	1	-	.	ID=g201
trio_s207974	AUGUSTUS	transcript	682	2215	.	-	.	ID=g201.t1;Parent=g201
trio_s207974	AUGUSTUS	transcription_end_site	682	682	.	-	.	Parent=g201.t1
trio_s207974	AUGUSTUS	exon	682	2215	.	-	.	Parent=g201.t1
trio_s207974	AUGUSTUS	stop_codon	1278	1280	.	-	0	Parent=g201.t1
trio_s207974	AUGUSTUS	CDS	1278	1958	.	-	0	ID=g201.t1.cds;Parent=g201.t1
trio_s207974	AUGUSTUS	start_codon	1956	1958	.	-	0	Parent=g201.t1
trio_s207974	AUGUSTUS	transcription_start_site	2215	2215	.	-	.	Parent=g201.t1
# end gene g201
# start gene g202
trio_s207977	AUGUSTUS	gene	46	2585	1	+	.	ID=g202
trio_s207977	AUGUSTUS	transcript	46	2585	.	+	.	ID=g202.t1;Parent=g202
trio_s207977	AUGUSTUS	transcription_start_site	46	46	.	+	.	Parent=g202.t1
trio_s207977	AUGUSTUS	exon	46	2585	.	+	.	Parent=g202.t1
trio_s207977	AUGUSTUS	start_codon	146	148	.	+	0	Parent=g202.t1
trio_s207977	AUGUSTUS	CDS	146	1066	.	+	0	ID=g202.t1.cds;Parent=g202.t1
trio_s207977	AUGUSTUS	stop_codon	1064	1066	.	+	0	Parent=g202.t1
trio_s207977	AUGUSTUS	transcription_end_site	2585	2585	.	+	.	Parent=g202.t1
# end gene g202
# start gene g203
trio_s208081	AUGUSTUS	gene	1	8568	1	-	.	ID=g203
trio_s208081	AUGUSTUS	transcript	1	8568	.	-	.	ID=g203.t1;Parent=g203
trio_s208081	AUGUSTUS	transcription_end_site	1	1	.	-	.	Parent=g203.t1
trio_s208081	AUGUSTUS	exon	1	3307	.	-	.	Parent=g203.t1
trio_s208081	AUGUSTUS	stop_codon	3199	3201	.	-	0	Parent=g203.t1
trio_s208081	AUGUSTUS	CDS	3199	3307	.	-	1	ID=g203.t1.cds;Parent=g203.t1
# end gene g203
# start gene g204
trio_s208163	AUGUSTUS	gene	166	2457	1	+	.	ID=g204
trio_s208163	AUGUSTUS	transcript	166	2457	.	+	.	ID=g204.t1;Parent=g204
trio_s208163	AUGUSTUS	transcription_start_site	166	166	.	+	.	Parent=g204.t1
trio_s208163	AUGUSTUS	exon	166	617	.	+	.	Parent=g204.t1
trio_s208163	AUGUSTUS	start_codon	228	230	.	+	0	Parent=g204.t1
trio_s208163	AUGUSTUS	CDS	228	617	.	+	0	ID=g204.t1.cds;Parent=g204.t1
# end gene g204
# start gene g205
trio_s208566	AUGUSTUS	gene	5215	8517	1	-	.	ID=g205
trio_s208566	AUGUSTUS	transcript	5215	8517	.	-	.	ID=g205.t1;Parent=g205
trio_s208566	AUGUSTUS	transcription_end_site	5215	5215	.	-	.	Parent=g205.t1
trio_s208566	AUGUSTUS	exon	5215	7273	.	-	.	Parent=g205.t1
trio_s208566	AUGUSTUS	stop_codon	7186	7188	.	-	0	Parent=g205.t1
trio_s208566	AUGUSTUS	CDS	7186	7273	.	-	1	ID=g205.t1.cds;Parent=g205.t1
# end gene g205
# start gene g206
trio_s208694	AUGUSTUS	gene	3428	4726	1	+	.	ID=g206
trio_s208694	AUGUSTUS	transcript	3428	4726	.	+	.	ID=g206.t1;Parent=g206
trio_s208694	AUGUSTUS	exon	3428	4726	.	+	.	Parent=g206.t1
trio_s208694	AUGUSTUS	start_codon	3441	3443	.	+	0	Parent=g206.t1
trio_s208694	AUGUSTUS	CDS	3441	4415	.	+	0	ID=g206.t1.cds;Parent=g206.t1
trio_s208694	AUGUSTUS	stop_codon	4413	4415	.	+	0	Parent=g206.t1
trio_s208694	AUGUSTUS	transcription_end_site	4726	4726	.	+	.	Parent=g206.t1
# end gene g206
# start gene g207
trio_s208763	AUGUSTUS	gene	1	7703	1	-	.	ID=g207
trio_s208763	AUGUSTUS	transcript	1	7703	.	-	.	ID=g207.t1;Parent=g207
trio_s208763	AUGUSTUS	transcription_end_site	1	1	.	-	.	Parent=g207.t1
trio_s208763	AUGUSTUS	exon	1	2331	.	-	.	Parent=g207.t1
trio_s208763	AUGUSTUS	stop_codon	2223	2225	.	-	0	Parent=g207.t1
trio_s208763	AUGUSTUS	CDS	2223	2331	.	-	1	ID=g207.t1.cds;Parent=g207.t1
# end gene g207
# start gene g208
trio_s208892	AUGUSTUS	gene	503	4025	1	+	.	ID=g208
trio_s208892	AUGUSTUS	transcript	503	4025	.	+	.	ID=g208.t1;Parent=g208
trio_s208892	AUGUSTUS	exon	503	4025	.	+	.	Parent=g208.t1
trio_s208892	AUGUSTUS	start_codon	537	539	.	+	0	Parent=g208.t1
trio_s208892	AUGUSTUS	CDS	537	1199	.	+	0	ID=g208.t1.cds;Parent=g208.t1
trio_s208892	AUGUSTUS	stop_codon	1197	1199	.	+	0	Parent=g208.t1
trio_s208892	AUGUSTUS	transcription_end_site	4025	4025	.	+	.	Parent=g208.t1
# end gene g208
# start gene g209
trio_s208974	AUGUSTUS	gene	1256	9571	1	+	.	ID=g209
trio_s208974	AUGUSTUS	transcript	1256	9571	.	+	.	ID=g209.t1;Parent=g209
trio_s208974	AUGUSTUS	transcription_start_site	1256	1256	.	+	.	Parent=g209.t1
trio_s208974	AUGUSTUS	exon	1256	3188	.	+	.	Parent=g209.t1
trio_s208974	AUGUSTUS	start_codon	1538	1540	.	+	0	Parent=g209.t1
trio_s208974	AUGUSTUS	CDS	1538	3188	.	+	0	ID=g209.t1.cds;Parent=g209.t1
trio_s208974	AUGUSTUS	CDS	5245	7130	.	+	2	ID=g209.t1.cds;Parent=g209.t1
trio_s208974	AUGUSTUS	exon	5245	9571	.	+	.	Parent=g209.t1
trio_s208974	AUGUSTUS	stop_codon	7128	7130	.	+	0	Parent=g209.t1
trio_s208974	AUGUSTUS	transcription_end_site	9571	9571	.	+	.	Parent=g209.t1
# end gene g209
# start gene g210
trio_s209003	AUGUSTUS	gene	56	1511	1	+	.	ID=g210
trio_s209003	AUGUSTUS	transcript	56	1511	.	+	.	ID=g210.t1;Parent=g210
trio_s209003	AUGUSTUS	transcription_start_site	56	56	.	+	.	Parent=g210.t1
trio_s209003	AUGUSTUS	exon	56	1511	.	+	.	Parent=g210.t1
trio_s209003	AUGUSTUS	start_codon	174	176	.	+	0	Parent=g210.t1
trio_s209003	AUGUSTUS	CDS	174	842	.	+	0	ID=g210.t1.cds;Parent=g210.t1
trio_s209003	AUGUSTUS	stop_codon	840	842	.	+	0	Parent=g210.t1
trio_s209003	AUGUSTUS	transcription_end_site	1511	1511	.	+	.	Parent=g210.t1
# end gene g210
# start gene g211
trio_s209142	AUGUSTUS	gene	66	2308	1	+	.	ID=g211
trio_s209142	AUGUSTUS	transcript	66	2308	.	+	.	ID=g211.t1;Parent=g211
trio_s209142	AUGUSTUS	transcription_start_site	66	66	.	+	.	Parent=g211.t1
trio_s209142	AUGUSTUS	exon	66	2308	.	+	.	Parent=g211.t1
trio_s209142	AUGUSTUS	start_codon	241	243	.	+	0	Parent=g211.t1
trio_s209142	AUGUSTUS	CDS	241	1719	.	+	0	ID=g211.t1.cds;Parent=g211.t1
trio_s209142	AUGUSTUS	stop_codon	1717	1719	.	+	0	Parent=g211.t1
trio_s209142	AUGUSTUS	transcription_end_site	2308	2308	.	+	.	Parent=g211.t1
# end gene g211
# start gene g212
trio_s209274	AUGUSTUS	gene	2519	4716	1	+	.	ID=g212
trio_s209274	AUGUSTUS	transcript	2519	4716	.	+	.	ID=g212.t1;Parent=g212
trio_s209274	AUGUSTUS	exon	2519	4716	.	+	.	Parent=g212.t1
trio_s209274	AUGUSTUS	start_codon	2564	2566	.	+	0	Parent=g212.t1
trio_s209274	AUGUSTUS	CDS	2564	3031	.	+	0	ID=g212.t1.cds;Parent=g212.t1
trio_s209274	AUGUSTUS	stop_codon	3029	3031	.	+	0	Parent=g212.t1
trio_s209274	AUGUSTUS	transcription_end_site	4716	4716	.	+	.	Parent=g212.t1
# end gene g212
# start gene g213
trio_s209404	AUGUSTUS	gene	2291	7985	1	-	.	ID=g213
trio_s209404	AUGUSTUS	transcript	2291	7985	.	-	.	ID=g213.t1;Parent=g213
trio_s209404	AUGUSTUS	transcription_end_site	2291	2291	.	-	.	Parent=g213.t1
trio_s209404	AUGUSTUS	exon	2291	5452	.	-	.	Parent=g213.t1
trio_s209404	AUGUSTUS	stop_codon	5229	5231	.	-	0	Parent=g213.t1
trio_s209404	AUGUSTUS	CDS	5229	5444	.	-	0	ID=g213.t1.cds;Parent=g213.t1
trio_s209404	AUGUSTUS	start_codon	5442	5444	.	-	0	Parent=g213.t1
trio_s209404	AUGUSTUS	exon	7733	7985	.	-	.	Parent=g213.t1
trio_s209404	AUGUSTUS	transcription_start_site	7985	7985	.	-	.	Parent=g213.t1
# end gene g213
# start gene g214
trio_s209415	AUGUSTUS	gene	1	1066	1	+	.	ID=g214
trio_s209415	AUGUSTUS	transcript	1	1066	.	+	.	ID=g214.t1;Parent=g214
trio_s209415	AUGUSTUS	CDS	78	741	.	+	1	ID=g214.t1.cds;Parent=g214.t1
trio_s209415	AUGUSTUS	exon	78	1066	.	+	.	Parent=g214.t1
trio_s209415	AUGUSTUS	stop_codon	739	741	.	+	0	Parent=g214.t1
trio_s209415	AUGUSTUS	transcription_end_site	1066	1066	.	+	.	Parent=g214.t1
# end gene g214
# start gene g215
trio_s209487	AUGUSTUS	gene	1	8595	1	-	.	ID=g215
trio_s209487	AUGUSTUS	transcript	1	8595	.	-	.	ID=g215.t1;Parent=g215
trio_s209487	AUGUSTUS	transcription_end_site	1	1	.	-	.	Parent=g215.t1
trio_s209487	AUGUSTUS	exon	1	3311	.	-	.	Parent=g215.t1
trio_s209487	AUGUSTUS	stop_codon	3203	3205	.	-	0	Parent=g215.t1
trio_s209487	AUGUSTUS	CDS	3203	3311	.	-	1	ID=g215.t1.cds;Parent=g215.t1
# end gene g215
# start gene g216
trio_s209542	AUGUSTUS	gene	11	2705	1	-	.	ID=g216
trio_s209542	AUGUSTUS	transcript	11	2705	.	-	.	ID=g216.t1;Parent=g216
trio_s209542	AUGUSTUS	transcription_end_site	11	11	.	-	.	Parent=g216.t1
trio_s209542	AUGUSTUS	exon	11	199	.	-	.	Parent=g216.t1
trio_s209542	AUGUSTUS	exon	1537	2705	.	-	.	Parent=g216.t1
trio_s209542	AUGUSTUS	stop_codon	1559	1561	.	-	0	Parent=g216.t1
trio_s209542	AUGUSTUS	CDS	1559	2638	.	-	0	ID=g216.t1.cds;Parent=g216.t1
trio_s209542	AUGUSTUS	start_codon	2636	2638	.	-	0	Parent=g216.t1
trio_s209542	AUGUSTUS	transcription_start_site	2705	2705	.	-	.	Parent=g216.t1
# end gene g216
# start gene g217
trio_s209742	AUGUSTUS	gene	17	654	1	+	.	ID=g217
trio_s209742	AUGUSTUS	transcript	17	654	.	+	.	ID=g217.t1;Parent=g217
trio_s209742	AUGUSTUS	transcription_start_site	17	17	.	+	.	Parent=g217.t1
trio_s209742	AUGUSTUS	exon	17	654	.	+	.	Parent=g217.t1
trio_s209742	AUGUSTUS	start_codon	44	46	.	+	0	Parent=g217.t1
trio_s209742	AUGUSTUS	CDS	44	598	.	+	0	ID=g217.t1.cds;Parent=g217.t1
trio_s209742	AUGUSTUS	stop_codon	596	598	.	+	0	Parent=g217.t1
trio_s209742	AUGUSTUS	transcription_end_site	654	654	.	+	.	Parent=g217.t1
# end gene g217
# start gene g218
trio_s209790	AUGUSTUS	gene	1	3330	1	-	.	ID=g218
trio_s209790	AUGUSTUS	transcript	1	3330	.	-	.	ID=g218.t1;Parent=g218
trio_s209790	AUGUSTUS	transcription_end_site	1	1	.	-	.	Parent=g218.t1
trio_s209790	AUGUSTUS	exon	1	2737	.	-	.	Parent=g218.t1
trio_s209790	AUGUSTUS	stop_codon	2695	2697	.	-	0	Parent=g218.t1
trio_s209790	AUGUSTUS	CDS	2695	2737	.	-	1	ID=g218.t1.cds;Parent=g218.t1
# end gene g218
# start gene g219
trio_s209834	AUGUSTUS	gene	2466	7829	1	+	.	ID=g219
trio_s209834	AUGUSTUS	transcript	2466	7829	.	+	.	ID=g219.t1;Parent=g219
trio_s209834	AUGUSTUS	transcription_start_site	2466	2466	.	+	.	Parent=g219.t1
trio_s209834	AUGUSTUS	exon	2466	7829	.	+	.	Parent=g219.t1
trio_s209834	AUGUSTUS	start_codon	2514	2516	.	+	0	Parent=g219.t1
trio_s209834	AUGUSTUS	CDS	2514	3026	.	+	0	ID=g219.t1.cds;Parent=g219.t1
trio_s209834	AUGUSTUS	stop_codon	3024	3026	.	+	0	Parent=g219.t1
trio_s209834	AUGUSTUS	transcription_end_site	7829	7829	.	+	.	Parent=g219.t1
# end gene g219
# start gene g220
trio_s209899	AUGUSTUS	gene	1	5632	1	+	.	ID=g220
trio_s209899	AUGUSTUS	transcript	1	5632	.	+	.	ID=g220.t1;Parent=g220
trio_s209899	AUGUSTUS	CDS	1243	1330	.	+	1	ID=g220.t1.cds;Parent=g220.t1
trio_s209899	AUGUSTUS	exon	1243	5632	.	+	.	Parent=g220.t1
trio_s209899	AUGUSTUS	stop_codon	1328	1330	.	+	0	Parent=g220.t1
trio_s209899	AUGUSTUS	transcription_end_site	5632	5632	.	+	.	Parent=g220.t1
# end gene g220
# start gene g221
trio_s209912	AUGUSTUS	gene	1	16989	1	+	.	ID=g221
trio_s209912	AUGUSTUS	transcript	1	16989	.	+	.	ID=g221.t1;Parent=g221
trio_s209912	AUGUSTUS	CDS	6736	6810	.	+	0	ID=g221.t1.cds;Parent=g221.t1
trio_s209912	AUGUSTUS	exon	6736	6810	.	+	.	Parent=g221.t1
trio_s209912	AUGUSTUS	CDS	12750	12815	.	+	0	ID=g221.t1.cds;Parent=g221.t1
trio_s209912	AUGUSTUS	exon	12750	12815	.	+	.	Parent=g221.t1
trio_s209912	AUGUSTUS	CDS	14957	15144	.	+	0	ID=g221.t1.cds;Parent=g221.t1
trio_s209912	AUGUSTUS	exon	14957	15144	.	+	.	Parent=g221.t1
trio_s209912	AUGUSTUS	CDS	16698	16770	.	+	1	ID=g221.t1.cds;Parent=g221.t1
trio_s209912	AUGUSTUS	exon	16698	16989	.	+	.	Parent=g221.t1
trio_s209912	AUGUSTUS	stop_codon	16768	16770	.	+	0	Parent=g221.t1
trio_s209912	AUGUSTUS	transcription_end_site	16989	16989	.	+	.	Parent=g221.t1
# end gene g221
# start gene g222
trio_s209987	AUGUSTUS	gene	1	1715	1	-	.	ID=g222
trio_s209987	AUGUSTUS	transcript	1	1715	.	-	.	ID=g222.t1;Parent=g222
trio_s209987	AUGUSTUS	transcription_end_site	1	1	.	-	.	Parent=g222.t1
trio_s209987	AUGUSTUS	exon	1	1715	.	-	.	Parent=g222.t1
trio_s209987	AUGUSTUS	stop_codon	294	296	.	-	0	Parent=g222.t1
trio_s209987	AUGUSTUS	CDS	294	1682	.	-	0	ID=g222.t1.cds;Parent=g222.t1
trio_s209987	AUGUSTUS	start_codon	1680	1682	.	-	0	Parent=g222.t1
trio_s209987	AUGUSTUS	transcription_start_site	1715	1715	.	-	.	Parent=g222.t1
# end gene g222
# start gene g223
trio_s210333	AUGUSTUS	gene	1	8453	1	-	.	ID=g223
trio_s210333	AUGUSTUS	transcript	1	8453	.	-	.	ID=g223.t1;Parent=g223
trio_s210333	AUGUSTUS	transcription_end_site	1	1	.	-	.	Parent=g223.t1
trio_s210333	AUGUSTUS	exon	1	3152	.	-	.	Parent=g223.t1
trio_s210333	AUGUSTUS	stop_codon	3044	3046	.	-	0	Parent=g223.t1
trio_s210333	AUGUSTUS	CDS	3044	3152	.	-	1	ID=g223.t1.cds;Parent=g223.t1
# end gene g223
# start gene g224
trio_s210420	AUGUSTUS	gene	106	1518	1	+	.	ID=g224
trio_s210420	AUGUSTUS	transcript	106	1518	.	+	.	ID=g224.t1;Parent=g224
trio_s210420	AUGUSTUS	transcription_start_site	106	106	.	+	.	Parent=g224.t1
trio_s210420	AUGUSTUS	exon	106	1518	.	+	.	Parent=g224.t1
trio_s210420	AUGUSTUS	start_codon	185	187	.	+	0	Parent=g224.t1
trio_s210420	AUGUSTUS	CDS	185	850	.	+	0	ID=g224.t1.cds;Parent=g224.t1
trio_s210420	AUGUSTUS	stop_codon	848	850	.	+	0	Parent=g224.t1
trio_s210420	AUGUSTUS	transcription_end_site	1518	1518	.	+	.	Parent=g224.t1
# end gene g224
# start gene g225
trio_s210428	AUGUSTUS	gene	6512	18935	1	-	.	ID=g225
trio_s210428	AUGUSTUS	transcript	6512	18935	.	-	.	ID=g225.t1;Parent=g225
trio_s210428	AUGUSTUS	transcription_end_site	6512	6512	.	-	.	Parent=g225.t1
trio_s210428	AUGUSTUS	exon	6512	9688	.	-	.	Parent=g225.t1
trio_s210428	AUGUSTUS	exon	15477	15594	.	-	.	Parent=g225.t1
trio_s210428	AUGUSTUS	stop_codon	15478	15480	.	-	0	Parent=g225.t1
trio_s210428	AUGUSTUS	CDS	15478	15594	.	-	0	ID=g225.t1.cds;Parent=g225.t1
trio_s210428	AUGUSTUS	CDS	15941	15973	.	-	0	ID=g225.t1.cds;Parent=g225.t1
trio_s210428	AUGUSTUS	exon	15941	15973	.	-	.	Parent=g225.t1
trio_s210428	AUGUSTUS	CDS	16546	16892	.	-	2	ID=g225.t1.cds;Parent=g225.t1
trio_s210428	AUGUSTUS	exon	16546	16892	.	-	.	Parent=g225.t1
trio_s210428	AUGUSTUS	CDS	17781	18056	.	-	2	ID=g225.t1.cds;Parent=g225.t1
trio_s210428	AUGUSTUS	exon	17781	18056	.	-	.	Parent=g225.t1
trio_s210428	AUGUSTUS	CDS	18255	18524	.	-	2	ID=g225.t1.cds;Parent=g225.t1
trio_s210428	AUGUSTUS	exon	18255	18524	.	-	.	Parent=g225.t1
trio_s210428	AUGUSTUS	CDS	18839	18902	.	-	0	ID=g225.t1.cds;Parent=g225.t1
trio_s210428	AUGUSTUS	exon	18839	18935	.	-	.	Parent=g225.t1
trio_s210428	AUGUSTUS	start_codon	18900	18902	.	-	0	Parent=g225.t1
trio_s210428	AUGUSTUS	transcription_start_site	18935	18935	.	-	.	Parent=g225.t1
# end gene g225
# start gene g226
[truncated: 6,574 more rows]

## Sheet: S10
Table S10 The average TPM estimated from RNA-Seq sequence alignment to the Augustus-predicted novel gene sequences
gene_id	SRR11445142	SRR11445144	SRR11445147	SRR11445149	SRR11445151	SRR11445152	SRR11445156	SRR11445157	SRR11445158	SRR11445160	SRR11445167	SRR11445170	SRR11445171	SRR11445173	SRR11445174	SRR11445175	SRR11445176	SRR11445178	SRR11445180	SRR11445183	SRR11445185	SRR11445186	SRR11445189	SRR22952538	SRR22952540	SRR22952554	SRR22952566	SRR22952567	SRR22952568	SRR22952573	SRR22952576	SRR22952577	SRR22952579	SRR22952580	SRR22952581	SRR22952584	SRR22952585	SRR22952586	SRR22952591	SRR22952603	SRR22952614	SRR22952621	SRR22952650	SRR22952652	SRR22952653	SRR22952654	SRR22952655	SRR22952658	SRR22952662
g447	1101.78	247.25	502.78	665.65	18748.12	26979.65	20580.70	20369.18	30017.22	19401.13	20881.18	690.19	11593.27	33488.48	27225.92	21623.50	24125.31	40887.30	12374.82	30025.16	11890.64	10397.72	25465.35	28687.63	37261.35	25109.43	515.51	9401.28	1513.86	8102.64	643.83	1414.03	5439.17	22104.76	351.70	19219.81	1143.53	9232.37	910.61	21056.60	1791.00	537.39	27911.45	36182.91	689.71	26381.56	19403.06	29656.85	27749.51
g711	0.00	0.00	0.00	0.00	0.00	0.00	0.00	0.00	0.00	0.00	0.00	0.00	0.00	0.00	0.00	0.00	0.00	0.00	0.00	0.00	0.00	0.00	0.00	0.00	0.00	0.00	0.00	0.00	0.00	0.00	0.00	0.00	0.00	0.00	0.00	0.00	0.00	0.00	0.00	0.00	0.00	0.00	0.00	0.00	0.00	0.00	0.00	0.00	0.00
g866	0.00	0.00	0.00	0.00	0.00	0.00	0.00	0.00	0.00	0.00	0.00	0.00	0.00	0.00	0.00	0.00	0.00	0.00	0.00	0.00	0.00	0.00	0.00	0.00	0.00	0.00	0.00	0.00	0.00	0.00	0.00	0.00	0.00	0.00	0.00	0.00	0.00	0.00	0.00	0.00	0.00	0.00	0.00	0.00	0.00	0.00	0.00	0.00	0.00
g446	3819.56	1407.80	1421.75	1028.26	644.52	728.90	970.87	685.15	785.46	364.28	918.06	1619.73	2233.27	220.25	936.87	135.93	820.49	259.89	259.32	159.01	2299.20	1613.15	186.94	837.91	59.08	229.94	1260.99	2310.74	1361.04	1986.82	1235.83	1348.35	2408.92	380.97	1196.55	518.70	1298.29	2219.69	1075.54	283.63	1392.50	681.13	890.87	602.48	1108.30	530.83	1024.48	698.81	338.27
g779	101.07	209.52	318.35	516.61	121.17	169.97	158.59	119.81	203.15	665.04	180.20	207.15	171.79	0.00	99.73	0.00	190.51	40.55	541.41	88.02	78.93	56.67	0.00	199.16	0.00	0.00	571.80	192.41	448.21	212.51	359.67	362.51	185.62	528.83	350.62	205.50	320.44	165.43	370.89	143.47	228.24	534.19	0.00	254.44	510.88	230.47	142.03	99.51	0.00
g778	0.24	0.56	0.00	0.00	1.86	0.00	3.79	0.00	0.00	0.00	0.01	0.00	0.00	0.00	0.00	34.03	0.05	0.09	12.58	0.05	0.00	0.00	0.10	41.42	83.30	0.68	0.00	0.04	0.00	13.64	0.00	0.09	0.00	2.54	0.61	0.87	0.41	0.00	0.93	0.00	0.00	0.38	7.53	0.00	0.26	19.82	0.00	0.00	17.59
g917	276.12	381.23	452.53	430.56	95.09	108.85	102.05	113.28	121.05	119.31	79.25	438.81	213.87	8.74	65.86	32.37	125.46	23.45	79.90	60.74	383.38	178.65	35.47	93.36	0.00	54.77	500.42	405.59	606.26	352.37	576.19	629.24	535.47	66.57	439.13	0.00	579.08	303.94	402.08	95.27	577.94	411.13	89.18	178.26	379.27	109.05	117.83	106.47	60.80
g889	0.00	0.00	0.87	0.00	0.00	0.00	0.00	0.00	0.00	0.00	0.00	0.00	24.46	0.00	14.93	33.56	0.00	0.00	17.31	0.00	0.00	0.00	230.18	0.00	0.00	0.00	0.00	0.00	0.00	0.00	0.00	1.06	0.00	0.00	0.00	0.00	0.00	0.00	0.00	28.77	0.00	0.00	22.20	0.00	0.00	0.00	0.00	0.00	0.00
g888	0.76	1.13	3.14	0.34	0.00	0.00	0.00	0.00	0.00	0.00	0.00	1.25	62.42	237.63	74.57	98.34	52.65	199.17	14.00	659.89	96.07	150.07	16.77	30.51	213.91	56.47	1.58	151.88	1.24	138.24	2.11	2.20	39.11	0.00	0.57	15.39	1.01	81.60	0.99	0.00	0.49	1.80	86.66	14.20	0.00	8.49	8.79	19.71	161.59
g710	76.37	83.88	154.41	161.62	3207.50	3999.48	3555.34	3697.90	5263.09	595.14	2578.84	118.91	3642.90	9679.45	5952.73	10358.65	2786.21	9197.55	1149.65	10090.45	3737.46	3833.38	9714.32	2638.25	9999.42	11319.60	237.24	3868.61	263.70	4230.88	148.44	250.25	2211.42	3514.86	149.94	3054.97	360.13	3441.29	250.04	1549.44	800.08	129.90	6887.06	3373.27	175.28	2719.65	3479.04	1673.09	9649.46
g881	0.00	22.24	14.55	29.74	191.43	1077.33	465.82	286.79	323.75	76.55	595.49	19.66	442.32	1476.07	655.60	1423.27	438.51	1371.25	75.78	1652.15	431.63	489.60	1425.63	92.26	1510.76	1231.23	26.54	324.09	38.78	409.46	18.56	25.64	277.38	316.97	7.13	251.21	28.50	703.39	29.75	162.32	79.27	27.34	904.66	148.66	28.71	565.33	493.80	351.60	1700.57
g880	0.00	0.19	0.33	0.00	0.00	0.00	0.00	0.00	0.00	0.00	11.64	0.00	51.97	0.00	0.00	0.00	0.00	0.00	0.00	0.00	3.03	1.60	7.43	0.00	0.00	2.58	0.51	0.00	0.36	1.25	0.40	0.00	0.00	0.00	0.00	0.00	0.70	0.00	0.00	0.00	11.10	0.00	0.00	0.00	0.00	0.00	0.00	0.00	0.00
g883	5.62	13.52	22.49	200.18	6.43	13.60	6.38	0.00	21.86	64.64	71.49	18.91	3.48	7.10	9.43	0.00	23.96	6.34	86.52	0.00	20.43	20.71	0.00	69.48	6.98	14.83	90.47	9.70	16.16	37.86	18.03	42.54	14.63	75.78	85.59	133.93	123.36	13.27	118.16	15.48	25.27	155.27	5.17	68.99	103.34	22.14	22.51	141.42	0.00
g882	0.00	0.00	0.00	0.00	0.00	0.00	0.00	0.00	0.00	0.00	0.00	0.00	0.00	0.00	0.00	0.00	0.00	0.00	0.00	0.00	0.00	0.00	0.00	0.00	0.00	0.00	0.00	0.00	0.00	0.00	0.00	0.00	0.00	0.00	0.00	0.00	0.00	0.00	0.00	0.00	0.00	0.00	0.00	0.00	0.00	0.00	0.00	0.00	0.00
g885	5385.35	4451.95	2235.88	2299.02	1034.05	351.81	2341.66	1682.52	0.00	2651.47	1241.19	1088.35	1509.49	761.75	716.83	535.08	1175.91	298.71	3816.22	0.00	2853.25	2142.37	313.69	0.00	30.82	300.00	1666.55	2804.38	2096.69	2650.46	1468.03	493.03	3787.15	726.00	2943.41	2220.25	1303.34	2264.88	1963.57	2207.75	1155.68	1607.33	192.80	0.00	1024.45	964.40	240.59	945.08	1587.75
g884	81.41	49.41	145.17	115.72	1209.79	1595.81	1278.83	1810.67	2459.43	800.97	1244.68	63.42	1549.10	3273.99	1743.49	4086.58	1726.94	3352.94	657.59	3166.85	1390.41	1691.05	3605.47	1461.01	3738.72	3323.11	152.35	1269.87	222.13	1346.31	110.31	223.18	941.32	1131.71	121.23	1098.62	255.26	1223.57	241.63	639.85	623.32	107.77	2160.98	1846.48	183.06	1719.13	1714.82	840.85	3854.35
g887	0.00	0.00	0.00	0.00	0.00	0.00	0.00	0.00	0.00	0.00	0.00	0.00	0.00	0.00	0.00	0.00	0.00	0.00	0.00	0.00	0.00	0.00	0.00	0.00	0.00	0.00	0.00	0.00	0.00	0.00	0.00	0.00	0.00	0.00	0.00	0.00	0.00	0.00	0.00	0.00	0.00	0.00	0.00	0.00	0.00	0.00	0.00	0.00	0.00
g886	211.33	109.53	242.44	294.87	3626.87	3896.72	5144.03	4645.82	5310.69	1961.36	3341.00	143.79	3676.93	7211.75	4891.71	8128.71	3791.59	6835.14	1221.16	5553.74	3203.44	3441.71	8736.83	3718.54	8415.85	6527.35	406.45	2463.76	534.90	3062.54	289.10	739.88	1954.82	3156.47	317.67	2851.60	716.63	2690.51	570.30	1815.95	1173.01	339.69	5310.51	3852.28	665.48	4631.92	4864.46	2699.27	8087.49
g951	3.88	17.18	36.91	18.11	41.46	21.87	61.38	20.90	0.00	68.92	23.07	14.94	11.12	0.00	20.35	0.00	0.00	0.00	0.00	0.00	16.35	9.60	0.00	20.39	0.00	0.00	42.66	100.35	42.02	5.26	44.26	42.14	20.56	0.00	31.43	0.00	44.09	17.05	28.94	24.77	29.60	18.76	0.00	0.00	16.61	23.73	18.17	25.41	22.68
g610	0.00	0.00	0.00	0.00	0.00	0.00	0.00	0.00	0.00	0.00	0.00	0.00	0.00	0.00	0.00	0.00	0.00	0.00	0.00	0.00	0.00	0.00	0.00	0.00	0.00	0.00	0.00	0.00	0.00	0.00	0.00	0.00	0.00	0.00	0.00	0.00	0.00	0.00	0.00	0.00	0.00	0.00	0.00	0.00	0.00	0.00	0.00	0.00	0.00
g920	1.43	25.27	52.38	4.32	0.00	0.00	0.00	0.00	0.00	0.00	0.00	57.30	20.62	0.00	19.13	0.00	0.00	0.00	0.00	0.00	0.00	54.34	0.00	0.00	0.00	0.00	4.27	42.67	2.80	48.60	6.93	11.26	28.18	0.00	0.00	0.00	3.14	15.88	4.75	0.00	2.26	4.18	0.00	0.00	6.10	0.00	0.00	0.00	0.00
g821	1073.98	570.82	637.14	420.38	110.91	428.03	363.24	440.11	186.19	60.97	247.32	525.41	314.98	121.82	237.13	50.10	104.49	111.15	123.93	40.30	549.99	258.93	33.17	218.66	40.29	84.15	645.63	516.24	803.64	519.81	622.34	552.56	898.10	0.00	440.93	62.84	457.24	788.11	547.84	306.92	421.49	381.18	241.57	116.69	558.10	126.64	259.88	409.55	40.34
g868	246.90	517.30	494.02	332.16	446.99	690.71	616.08	565.65	150.49	295.93	365.17	453.80	525.39	393.18	616.20	566.05	335.98	535.48	99.96	455.31	608.63	540.71	293.96	821.71	356.83	442.20	366.52	815.10	641.17	593.68	511.85	375.08	650.17	491.88	386.29	254.45	312.96	783.14	379.44	425.52	228.23	226.14	387.94	283.42	328.88	442.83	523.14	622.42	651.11
g643	297.84	1018.27	660.60	563.29	581.69	143.47	102.55	121.49	331.88	234.46	1433.31	859.65	1896.28	84.71	48.50	56.59	698.39	119.64	561.47	276.39	814.80	53.59	18.62	112.91	21.99	165.86	796.17	766.18	615.20	1132.14	811.83	552.73	1098.76	159.03	971.31	858.58	660.22	1446.41	752.32	115.52	591.50	195.94	1265.65	103.31	366.33	108.44	0.02	1871.15	137.87
g6	776.13	1619.94	1626.76	2721.85	1164.47	1117.09	1044.27	1014.46	961.17	2668.75	656.05	1534.23	603.25	0.00	289.64	0.00	1024.69	201.05	976.48	0.00	736.38	643.50	0.00	1447.74	0.00	217.93	3028.16	1192.65	3848.28	1221.41	2568.07	2303.93	2072.77	614.74	2886.93	1123.86	2452.22	1283.64	2264.14	565.51	1397.73	1530.52	324.34	398.13	1863.97	551.89	428.89	2181.41	105.22
g5	7.48	16.17	7.07	20.13	0.00	0.00	28.29	28.73	0.00	0.00	64.00	9.92	61.43	0.00	70.70	0.00	0.00	0.00	0.00	0.00	11.29	0.00	0.00	56.58	0.00	0.00	39.03	10.63	31.47	14.50	26.90	16.69	7.05	0.00	24.41	0.00	8.19	0.00	23.93	0.00	13.56	17.96	0.00	0.00	26.26	32.85	25.21	0.00	0.00
g4	37991.22	33589.13	24081.56	20985.01	12033.17	15546.29	7445.43	9927.97	9960.39	16053.06	9315.10	29033.66	11357.63	4043.06	7550.69	4207.70	10025.39	3350.83	8701.32	2659.51	10323.22	11129.72	2630.87	11784.82	1453.72	2619.79	18543.94	11741.17	28524.19	11129.61	31906.45	23318.45	13058.10	17602.84	27523.38	12543.46	22520.09	11135.35	20740.80	18157.21	21478.81	12856.08	8700.34	8882.91	11284.32	12052.66	9529.19	17520.41	6146.23
g3	12.39	14.36	29.78	73.67	48.43	0.00	0.00	0.00	0.00	158.86	54.06	21.37	0.00	0.00	0.00	0.00	0.00	0.00	0.00	0.00	18.85	0.00	0.00	0.00	0.00	0.00	92.30	0.00	41.50	36.21	29.97	35.98	57.98	78.76	33.12	0.00	56.61	19.79	61.93	0.00	39.17	65.87	39.77	0.00	54.74	55.20	0.00	59.77	0.00
g2	0.00	14.21	27.69	6.39	0.00	0.00	0.00	0.00	0.00	0.00	0.00	13.47	13.52	0.00	24.83	0.00	0.00	0.00	0.00	0.00	9.94	0.00	0.00	0.00	0.00	0.00	6.49	9.37	3.70	12.77	3.82	3.26	12.45	0.00	2.93	0.00	7.21	0.00	5.47	0.00	0.00	5.44	0.00	0.00	3.02	0.00	0.00	0.00	0.00
g1	5054.45	7780.07	9625.82	7671.80	6299.12	5951.02	6973.30	6828.54	4024.17	4855.27	6988.50	7668.47	5877.78	850.18	3766.84	792.35	5443.84	1216.99	4866.28	826.72	5383.45	4408.36	747.69	5943.63	376.23	867.90	8118.48	5823.79	9898.83	5972.11	9154.12	10576.40	7456.48	7729.95	8380.04	8170.91	9826.91	5460.31	7873.28	7149.58	9436.30	5034.82	3051.43	5237.76	7731.96	6367.62	6523.57	8982.91	1086.24
g644	0.21	0.27	0.35	0.08	6.21	0.00	0.00	0.00	7.20	0.00	0.00	0.00	0.00	7.58	0.00	0.00	8.02	0.00	0.00	35.07	0.00	0.00	0.08	0.00	33.71	0.00	0.40	27.21	0.00	0.00	0.00	0.00	0.00	0.00	0.26	0.00	0.00	0.00	0.00	0.00	0.16	0.07	0.00	0.00	0.26	7.29	0.00	0.13	0.56
g900	322.47	311.35	535.49	509.62	9533.64	10779.61	10684.14	7859.66	14314.68	3107.23	9166.66	401.07	17920.34	39061.84	28994.66	43295.13	7601.50	49329.00	3344.10	44569.89	13936.02	17744.14	48987.54	8375.57	49529.53	42717.33	731.94	13611.30	897.67	17029.79	656.56	1044.25	10302.38	10885.24	404.77	8323.34	1142.60	14500.44	965.88	2886.92	2971.83	517.68	26831.90	10053.52	571.94	8021.41	10763.23	4566.96	47350.54
g850	0.00	0.00	0.00	0.00	0.00	0.00	0.00	0.00	0.00	0.00	0.00	0.00	0.00	0.00	0.00	0.00	0.00	0.00	0.00	0.00	0.00	0.00	0.00	0.00	0.00	0.00	0.00	0.00	0.00	0.00	0.00	0.00	0.00	0.00	0.00	0.00	0.00	0.00	0.00	0.00	0.00	0.00	0.00	0.00	0.00	0.00	0.00	0.00	0.00
g649	1.12	0.81	0.11	0.20	0.00	0.00	0.00	0.00	0.00	0.00	0.00	0.50	4.73	0.00	6.37	0.00	0.00	0.00	0.00	12.74	18.87	0.00	0.00	0.00	0.00	0.00	0.00	0.00	0.00	5.71	0.64	0.63	5.89	0.00	0.00	0.00	0.00	0.00	0.37	0.00	1.68	0.00	0.00	0.00	0.00	0.00	0.00	0.00	0.00
g648	300.88	327.15	209.18	379.48	0.00	0.00	0.00	0.00	142.20	0.00	0.00	268.53	112.72	0.00	146.80	0.00	40.07	42.66	71.10	46.23	198.87	99.34	0.00	0.00	0.00	48.19	314.37	124.21	259.36	95.58	311.22	343.96	184.31	69.35	401.84	0.00	435.89	138.99	310.06	0.00	626.68	276.59	69.53	44.51	217.96	96.84	0.00	104.62	92.55
g904	0.00	0.00	0.00	0.00	20.92	11.21	0.00	8.99	7.97	0.00	0.00	0.00	5.53	16.37	23.83	0.00	0.00	0.00	0.00	0.00	3.78	0.00	33.22	0.00	0.00	0.00	0.00	0.00	0.00	0.00	0.00	0.00	0.00	0.00	0.00	0.00	0.00	0.00	0.00	0.00	0.28	0.20	6.86	0.00	0.62	0.00	0.00	0.00	0.00
g905	0.00	0.00	0.00	0.00	0.00	0.00	0.32	0.00	0.00	0.00	0.00	0.00	0.00	0.00	3.69	0.00	0.00	0.00	0.00	0.00	0.00	0.00	0.00	0.00	0.00	0.00	0.00	0.00	0.00	0.00	0.00	0.00	0.00	0.00	0.00	0.00	0.00	0.00	0.00	0.00	0.05	0.00	0.00	0.00	0.00	0.00	0.00	0.00	0.00
g869	0.00	0.00	0.00	0.00	0.00	0.00	0.00	0.00	0.00	0.00	0.00	0.00	0.00	0.00	0.00	0.00	0.00	0.00	0.00	0.00	0.00	0.00	0.00	0.00	0.00	0.00	0.00	0.00	0.00	0.00	0.00	0.00	0.00	0.00	0.00	0.00	0.00	0.00	0.00	0.00	0.00	0.00	0.00	0.00	0.00	0.00	0.00	0.00	0.00
g8	60.91	61.20	163.44	127.97	2808.63	2922.74	3241.48	3351.73	4054.73	781.47	2486.51	84.17	3779.35	8159.99	6105.60	8579.89	2454.36	6885.87	711.45	7162.73	2950.79	4057.82	8482.16	2634.57	9517.22	7861.92	143.03	2970.73	186.81	3130.53	93.20	163.58	1799.55	2227.49	108.78	2420.43	207.79	3353.49	185.95	1161.54	523.15	104.79	6416.81	3054.35	136.29	2474.14	3762.21	1826.77	8005.72
g168	0.00	0.00	0.00	0.00	0.00	0.03	0.00	0.00	0.00	0.00	0.00	0.00	0.00	0.00	0.00	0.00	0.00	0.00	0.00	0.00	0.00	0.00	0.00	0.00	1.91	5.51	0.00	1.44	0.00	0.00	0.00	0.00	0.00	0.00	0.00	0.00	0.00	0.00	0.00	0.00	0.00	0.00	0.00	0.00	0.00	0.00	0.00	0.00	0.00
g169	0.00	0.00	0.00	0.00	0.00	0.00	0.00	0.00	0.00	0.00	0.00	0.00	0.00	0.00	0.00	0.00	0.00	0.00	0.00	0.00	0.00	0.00	0.00	0.00	0.00	0.00	0.00	0.00	0.00	0.00	0.00	0.00	0.00	0.00	0.00	0.00	0.00	0.00	0.00	0.00	0.00	0.00	0.00	0.00	0.00	0.00	0.00	0.00	0.00
g611	0.01	0.98	2.36	2.63	1.11	73.82	0.00	48.31	0.03	0.00	0.00	0.00	110.44	177.55	111.23	102.14	0.00	174.07	0.00	129.79	96.97	88.36	103.44	34.94	0.00	94.71	0.00	23.22	0.00	80.15	0.00	0.00	58.12	64.96	3.52	0.00	12.16	50.85	0.04	17.08	0.07	0.00	67.93	0.00	4.40	0.04	0.00	17.37	0.20
g162	0.00	0.00	0.33	0.09	0.00	0.00	9.54	0.00	0.00	0.00	0.00	0.00	0.00	0.00	0.00	0.00	0.00	26.68	0.00	0.00	4.21	0.00	7.73	0.00	0.00	0.00	0.00	0.00	0.18	7.97	0.00	0.00	0.00	0.00	0.00	0.00	0.00	1.02	0.14	0.00	0.00	0.00	0.00	0.00	0.00	0.00	15.77	0.00	13.86
g163	194.29	228.84	237.56	262.01	214.85	158.93	248.36	190.28	85.11	59.93	246.68	265.77	371.26	63.20	220.55	48.76	226.71	56.50	108.33	31.37	303.99	256.92	51.29	140.61	23.30	90.77	322.36	345.22	322.35	320.45	311.09	354.56	352.48	132.45	268.99	186.24	379.84	316.10	316.94	86.14	347.65	259.47	207.17	245.62	265.07	213.56	288.12	262.39	78.51
g160	0.00	0.00	0.00	0.76	5.76	5.91	0.00	0.00	0.00	0.00	0.00	0.00	0.00	0.00	0.02	0.00	0.00	0.00	0.00	0.00	0.00	0.00	0.00	0.00	0.00	0.00	0.00	0.00	0.00	0.00	0.00	0.00	0.00	0.00	0.00	0.00	0.00	0.00	0.00	0.00	0.00	0.00	0.00	0.00	0.00	0.00	580.04	0.00	0.00
g161	13.35	8.73	33.21	6.41	0.00	0.00	0.00	0.00	0.00	0.00	0.00	12.35	34.94	35.99	80.68	44.41	0.00	32.74	0.00	0.00	77.07	61.03	0.00	0.00	0.00	0.00	21.63	120.75	16.66	41.22	7.49	11.63	47.99	0.00	8.82	55.81	3.99	107.50	20.15	0.00	11.54	10.59	26.69	0.00	16.85	0.00	28.76	40.26	35.76
g166	0.00	0.00	0.00	0.00	0.00	0.00	0.00	0.00	0.00	0.00	0.00	0.00	0.00	0.00	0.00	0.00	18.65	0.00	0.00	0.00	13.71	0.00	0.00	0.00	17.43	0.00	0.00	12.02	0.00	0.00	0.00	0.00	0.00	0.00	0.00	0.00	0.00	4.67	0.00	0.00	0.00	0.00	0.00	11.24	0.00	0.00	0.00	3.52	0.00
g167	0.00	0.00	0.00	0.00	0.00	0.00	0.00	0.00	0.00	0.00	8.29	0.00	0.00	16.69	4.31	0.00	0.00	23.98	5.60	0.00	3.71	0.00	11.04	0.00	27.68	21.84	0.00	0.00	0.00	9.08	0.00	0.00	0.00	0.00	0.00	0.00	0.35	4.58	0.00	0.00	0.00	0.00	0.00	0.00	0.73	0.00	15.10	0.00	13.89
g164	7352.32	11996.69	11561.19	11915.48	11271.04	9037.38	15199.16	11889.98	7137.46	5712.63	11946.53	11064.93	19008.58	2655.84	12826.47	1647.98	13063.47	2305.85	6524.86	2117.74	21453.31	15532.29	1816.15	9676.88	928.99	2270.15	14382.83	21226.41	17268.90	21152.38	10997.58	13516.09	23138.69	7027.58	12375.11	9617.54	14695.14	21287.65	14347.85	7627.64	20505.29	11019.80	9617.74	9110.33	14224.59	12251.63	13544.15	13046.32	2264.27
g165	8.92	1.60	7.23	3.27	6.60	28.31	32.68	0.00	0.00	0.00	57.57	2.41	88.03	125.50	134.63	199.58	150.96	233.75	0.00	228.41	79.04	95.08	210.65	56.55	107.77	304.53	3.20	121.01	10.63	95.25	7.81	7.82	44.68	0.00	7.35	22.88	8.07	59.23	6.64	0.00	14.74	3.27	116.87	14.70	6.47	39.95	74.50	40.27	179.37
g712	0.00	0.00	0.00	0.00	0.00	0.00	0.00	0.00	0.00	0.00	0.00	0.00	0.00	0.00	0.00	0.00	0.00	0.00	0.00	0.00	0.00	0.00	0.00	0.00	0.00	0.00	0.00	0.00	0.00	0.00	0.00	0.00	0.00	0.00	0.00	0.00	0.00	0.00	0.00	0.00	0.00	0.00	0.00	0.00	0.00	0.00	0.00	0.00	0.00
g368	8.33	3.59	1.12	2.96	197.12	84.08	45.57	115.63	0.00	0.00	50.59	2.37	42.18	0.00	223.02	123.53	23.12	729.63	0.00	787.00	30.94	94.00	119.95	0.00	432.58	400.53	6.69	0.00	0.00	34.35	4.45	3.70	104.96	133.93	2.02	29.57	21.53	62.45	5.55	0.00	12.48	6.76	89.47	126.77	6.70	38.69	43.05	11.85	161.79
g909	30.01	49.79	117.97	99.26	664.05	939.94	1272.40	531.19	1180.76	254.95	559.28	57.35	2313.52	7021.32	2645.71	7173.97	932.37	6251.73	200.65	5411.33	2054.38	2480.41	6196.68	1309.46	6436.12	5314.42	110.23	2121.75	120.68	2090.01	92.78	145.58	1169.45	1513.10	57.76	602.32	170.85	1900.86	199.23	246.46	562.78	97.82	3835.50	563.70	106.22	1169.25	931.09	304.62	6077.34
g369	0.00	0.00	0.00	0.00	0.00	0.00	34.26	0.00	0.00	0.00	39.85	0.00	58.02	0.00	18.78	44.36	0.00	32.24	0.00	83.48	6.19	0.00	0.00	7.32	0.00	0.00	0.00	10.54	0.00	9.90	0.22	1.69	4.38	0.00	0.35	0.00	0.00	20.09	0.00	0.00	6.71	0.00	0.00	0.00	0.00	0.00	12.37	0.00	19.08
g546	0.00	0.00	0.00	0.00	0.00	0.00	0.00	0.00	0.00	0.00	0.00	0.00	0.00	0.00	0.00	0.00	0.00	0.00	0.00	0.00	0.00	0.00	0.00	0.00	0.00	0.00	0.00	0.00	0.00	0.00	0.00	0.00	0.00	0.00	0.00	0.00	0.00	0.00	0.00	0.00	0.00	0.00	0.00	0.00	0.00	0.00	0.00	0.00	0.00
g498	331.68	228.17	943.52	303.78	808.36	365.67	483.90	515.69	178.93	1428.52	378.01	162.68	1417.08	68.06	273.03	115.51	736.34	180.84	1427.26	188.52	917.25	616.69	0.00	341.12	119.68	221.35	393.54	900.90	690.16	815.64	304.42	300.35	870.20	747.95	350.94	308.87	209.84	1134.80	484.54	1115.29	297.08	408.87	371.78	391.60	502.16	712.61	724.70	616.05	245.47
g499	0.00	0.00	0.00	0.00	0.00	0.00	0.00	0.00	0.00	0.00	0.00	0.00	0.00	0.00	0.00	0.00	0.00	0.00	0.00	0.00	0.00	0.00	0.00	0.00	0.00	0.00	0.00	0.00	0.00	0.00	0.00	0.00	0.00	0.00	0.00	0.00	0.00	0.00	0.00	0.00	0.00	0.00	0.00	0.00	0.00	0.00	0.00	0.00	0.00
g715	0.25	0.00	1.35	0.00	0.00	0.00	0.09	2.00	0.00	0.00	0.00	0.00	69.49	26.65	0.00	12.49	8.96	41.42	0.00	34.65	22.23	16.55	17.86	0.00	0.00	46.73	0.00	35.43	0.00	40.98	0.41	0.00	7.09	0.68	0.00	0.64	0.38	10.76	0.27	0.00	0.00	0.00	15.18	0.00	0.00	0.00	0.00	0.00	9.98
g714	0.00	0.00	0.00	0.00	0.00	0.00	0.00	187.04	0.00	0.00	0.00	0.00	0.00	0.00	0.00	0.00	177.60	0.00	0.00	0.00	0.00	0.00	0.00	0.00	0.00	0.00	0.00	0.00	0.00	0.00	0.00	0.00	0.00	0.00	0.00	0.00	0.00	0.00	0.00	0.00	0.00	0.00	0.00	0.00	0.00	0.00	0.00	0.00	0.00
g346	0.00	1.31	1.09	0.41	10.57	30.74	24.32	14.81	8.19	0.00	14.23	1.59	45.66	83.45	56.22	118.06	25.29	101.58	0.00	148.07	52.77	47.62	146.42	33.66	114.76	115.38	0.19	39.89	0.91	43.59	1.44	1.84	38.01	24.36	0.00	0.00	1.69	20.25	0.85	0.00	5.52	0.93	85.12	13.65	0.85	5.53	17.73	0.00	143.34
g347	0.00	0.76	0.00	2.19	0.00	0.00	0.00	65.37	21.80	0.00	0.00	0.81	0.00	0.00	0.00	0.00	0.00	0.00	0.00	0.00	0.00	0.00	0.00	0.00	0.00	0.00	0.95	0.00	2.39	0.00	0.64	0.42	0.00	43.07	1.01	22.22	0.53	0.00	0.40	0.00	0.00	0.83	0.00	0.00	0.52	0.00	0.00	0.00	0.00
g344	1.22	0.00	0.45	0.18	0.00	25.66	6.03	62.61	41.41	20.31	40.43	0.76	23.05	101.52	44.64	52.55	0.00	42.14	0.00	26.62	22.28	22.71	76.66	6.07	85.62	35.14	0.91	30.18	2.09	33.14	0.96	1.32	10.87	0.00	1.23	0.00	1.26	26.10	0.58	7.31	2.34	0.00	48.96	19.51	1.29	27.90	15.96	0.00	80.07
g345	1613.70	2894.08	2494.89	2596.49	5738.48	4468.92	7623.54	5150.36	2944.63	1953.00	4344.64	2620.47	3525.66	605.77	3183.83	623.03	4441.07	600.27	1292.89	501.10	3987.82	3290.34	492.82	4326.36	278.86	504.66	3036.90	3742.00	4046.43	3440.67	3152.43	2578.40	3580.31	1252.36	3229.67	2776.32	2493.97	4550.21	3288.06	3487.70	2234.10	2544.42	2312.44	3083.06	3270.97	3946.64	6987.60	4311.86	722.35
g342	37.92	41.12	130.04	925.30	233.80	135.13	114.59	58.64	205.35	133.45	93.47	33.72	78.27	17.33	84.58	91.52	342.40	80.36	1302.34	170.75	53.64	84.46	41.77	177.39	65.85	87.79	1899.76	49.77	307.13	109.11	156.80	112.78	100.13	160.30	128.19	109.26	198.76	73.53	534.14	175.92	211.46	1219.92	69.74	271.29	1304.41	136.57	110.62	267.66	124.96
g343	0.00	0.00	0.00	0.00	0.00	0.00	0.00	0.00	0.00	0.00	0.00	0.00	0.00	0.00	0.00	0.00	0.00	0.00	0.00	0.00	0.00	0.00	0.00	0.00	0.00	0.00	0.00	0.00	0.00	0.00	0.00	0.00	0.00	0.00	0.00	0.00	0.00	0.00	0.00	0.00	0.00	0.00	0.00	0.00	0.00	0.00	0.00	0.00	0.00
g340	0.00	0.00	0.36	0.00	0.00	0.00	0.00	0.00	0.00	0.00	0.00	0.00	0.00	0.00	0.00	0.00	0.00	0.00	0.00	0.00	0.00	0.00	0.00	0.00	0.00	0.00	0.00	3.90	0.00	0.00	0.00	0.00	1.35	0.00	0.00	0.00	0.00	0.00	0.00	0.00	0.31	0.00	0.00	0.00	0.00	0.00	0.00	0.00	0.00
g341	0.00	0.12	0.00	2.16	0.00	0.00	0.00	0.00	0.00	0.00	0.00	0.00	0.00	0.00	2.61	0.00	0.00	0.00	0.00	0.00	0.00	0.00	0.00	0.00	0.00	3.11	0.00	6.03	1.65	0.00	0.00	0.32	0.00	0.00	0.00	0.00	0.00	0.00	1.03	0.00	0.00	0.55	0.00	0.00	0.00	2.84	0.00	0.00	0.00
g716	160.62	447.82	538.51	542.25	124.84	131.32	0.00	205.49	139.48	136.96	46.42	415.17	66.34	0.00	20.56	0.00	117.82	0.00	69.72	0.00	48.77	58.42	0.00	0.00	0.00	47.27	454.77	243.74	559.99	135.44	574.64	482.36	190.95	748.46	489.66	352.60	499.96	170.39	432.74	98.49	392.24	385.22	102.21	174.64	349.40	0.00	146.36	51.28	0.00
g348	0.00	0.00	0.00	0.00	0.00	0.00	0.00	0.00	0.00	0.04	0.00	0.00	0.00	0.00	0.00	0.00	0.00	0.00	0.00	0.00	2.23	0.00	0.00	0.00	0.00	0.00	0.00	0.00	0.00	0.10	0.00	0.00	0.00	0.00	0.00	0.00	0.02	0.00	0.00	0.00	0.00	0.00	0.37	0.00	0.28	0.00	0.00	18.85	0.00
g349	0.00	0.00	0.00	0.00	0.00	0.00	0.06	0.00	0.00	0.00	0.00	0.00	0.00	30.80	15.79	9.63	0.00	0.00	0.00	10.17	8.55	3.15	0.00	0.00	13.04	29.08	0.00	16.96	0.01	30.24	0.75	0.00	2.24	0.00	0.00	33.92	0.00	7.10	0.00	0.00	0.40	0.00	0.00	0.00	0.00	0.00	0.00	0.00	0.00
g492	0.00	0.00	0.00	0.00	0.00	0.00	0.00	0.00	0.00	0.00	0.00	0.00	0.00	0.00	0.00	0.00	0.00	0.00	0.00	0.00	0.00	0.00	0.00	0.00	0.00	0.00	0.00	0.00	0.00	0.00	0.00	0.00	0.00	0.00	0.00	0.00	0.00	0.00	0.00	0.00	0.00	0.00	0.00	0.00	0.00	0.00	0.00	0.00	0.00
g269	733.74	675.87	609.22	724.55	497.86	273.91	369.64	190.17	158.30	155.98	172.93	682.38	609.58	45.75	258.84	42.35	299.76	102.47	226.56	90.83	719.05	477.82	74.30	346.35	56.26	107.42	786.51	560.99	743.68	738.46	869.97	956.19	954.16	365.26	755.04	305.04	833.78	607.16	588.29	199.30	704.54	845.33	359.02	166.41	690.92	237.81	317.66	342.31	113.66
g268	0.00	0.00	0.00	0.00	0.00	0.00	0.00	0.00	0.00	0.00	0.00	0.00	0.00	0.00	0.00	0.00	0.00	0.00	0.00	0.00	0.00	0.00	0.00	0.00	0.00	0.00	0.00	0.00	0.00	0.00	0.00	0.00	0.00	0.00	0.00	0.00	0.00	0.00	0.00	0.00	0.00	0.00	0.00	0.00	0.00	0.00	0.00	0.00	0.00
g493	0.00	0.00	0.00	0.00	0.00	0.00	0.00	0.00	0.00	0.00	50.13	0.00	0.00	12.43	0.00	0.00	0.00	0.00	0.00	0.00	4.46	0.00	0.00	0.00	0.00	0.00	0.00	0.00	0.00	5.75	0.00	0.00	0.00	0.00	0.00	0.00	0.00	0.00	0.00	0.00	0.00	0.00	0.00	0.00	0.00	12.92	0.00	0.00	0.00
g265	2061.35	1543.23	1850.26	1252.92	457.66	309.86	450.21	325.67	231.12	393.92	473.60	1558.22	767.46	0.00	241.64	0.00	491.99	0.00	909.29	0.00	868.70	509.73	0.00	418.69	71.18	149.08	1567.67	846.95	1976.33	295.48	1455.42	1092.67	619.01	371.57	1185.10	780.10	995.76	470.83	1338.08	1281.99	962.05	930.37	174.64	620.74	1377.75	485.58	516.73	522.54	71.40
g264	0.00	0.00	0.00	0.00	0.00	0.00	0.00	0.00	0.00	0.00	0.00	0.00	0.00	0.00	0.00	0.00	0.00	0.00	0.00	0.00	0.00	0.00	0.00	0.00	0.00	0.00	0.00	0.00	0.00	0.00	0.00	0.00	0.00	0.00	0.00	0.00	0.00	0.00	0.00	0.00	0.00	0.00	0.00	0.00	0.00	0.00	0.00	0.00	0.00
g267	0.26	0.30	0.45	0.10	6.60	0.00	0.00	0.00	8.31	0.00	22.80	0.00	26.93	46.53	14.61	0.00	10.44	100.49	0.00	40.01	38.18	44.65	29.17	10.97	78.95	35.96	0.66	31.50	0.00	36.17	0.69	0.44	10.02	0.00	0.34	0.00	0.00	18.73	0.75	0.00	0.21	0.09	6.30	0.00	0.30	9.00	38.26	10.11	48.18
g266	0.00	0.00	0.00	0.00	0.00	0.00	0.00	0.00	0.00	0.00	0.00	0.00	0.00	0.00	0.00	0.00	0.00	0.00	0.00	0.00	0.00	0.00	0.00	0.00	0.00	0.00	0.00	0.00	0.00	0.00	0.00	0.00	0.00	0.00	0.00	0.00	0.00	0.00	0.00	0.00	0.00	0.00	0.00	0.00	0.00	0.00	0.00	0.00	0.00
g261	0.94	0.58	0.00	0.18	0.00	0.00	0.00	0.00	0.00	0.00	0.00	0.21	14.87	8.26	31.55	18.38	16.80	22.62	20.91	18.13	18.28	43.26	75.13	12.56	57.47	62.72	0.00	9.99	0.53	11.88	1.49	0.94	11.54	0.00	0.85	32.37	1.06	19.39	0.44	0.00	2.03	0.00	20.37	8.36	0.00	0.00	16.51	0.00	9.56
g260	0.00	0.00	0.41	0.00	0.00	0.00	11.84	0.00	0.68	0.00	0.00	0.64	22.36	22.49	20.88	24.67	59.92	369.64	5.24	14.00	19.08	95.63	33.88	9.89	202.60	0.00	0.60	37.58	1.85	15.59	0.00	0.00	19.10	0.00	0.00	0.00	0.00	24.41	0.00	0.00	0.76	0.00	58.92	0.21	0.00	0.00	2.16	0.00	64.00
g263	0.00	0.00	0.00	0.00	0.00	0.00	0.00	0.00	0.00	0.00	0.00	0.00	0.00	36.99	0.00	0.00	0.00	0.00	0.00	0.00	0.00	0.01	0.00	0.00	0.00	0.00	0.00	0.00	0.51	0.00	0.00	0.00	3.72	0.00	0.01	0.00	0.11	0.22	0.00	0.00	0.00	0.00	0.00	0.00	0.12	0.00	0.00	0.00	0.00
g262	2.10	2.00	1.25	1.20	19.43	12.34	46.53	23.92	19.93	0.00	39.21	3.70	31.67	15.21	0.00	0.00	77.63	108.02	10.20	49.08	12.38	37.21	96.41	0.00	71.24	99.48	9.59	30.87	6.20	28.26	3.54	4.50	27.69	0.00	7.36	0.00	6.13	9.69	7.34	14.11	18.43	6.01	30.18	25.13	0.56	26.27	11.14	0.00	45.64
g26	0.17	0.65	2.38	0.56	8.92	0.00	0.00	0.00	15.17	0.00	14.87	0.74	17.27	38.96	39.19	60.79	17.98	101.06	0.00	63.55	24.81	49.19	67.48	13.14	48.36	46.33	1.55	32.00	1.84	32.78	1.32	1.44	14.69	0.00	0.39	0.00	1.90	34.99	1.76	0.00	4.86	1.39	82.35	17.96	0.22	10.24	3.90	0.00	68.52
g27	0.00	0.00	0.00	0.00	0.00	0.00	0.00	0.00	0.00	0.00	0.00	0.00	0.00	0.00	0.00	0.00	0.00	0.00	0.00	0.00	0.00	0.00	0.00	0.00	0.00	0.00	0.00	0.00	0.00	0.00	0.00	0.00	0.00	0.00	0.00	0.00	0.00	0.00	0.00	0.00	0.00	0.00	0.00	0.00	0.00	0.00	0.00	0.00	0.00
g24	0.00	0.00	0.00	0.00	0.00	0.00	0.00	0.00	0.00	0.00	0.00	0.00	0.00	0.00	0.00	0.00	0.00	0.00	0.00	0.00	0.00	0.00	0.00	0.00	0.00	0.00	0.00	0.00	0.00	0.00	0.00	0.00	0.00	0.00	0.00	0.00	0.00	0.00	0.00	0.00	0.00	0.00	0.00	0.00	0.00	0.00	0.00	0.00	0.00
g25	0.27	2.18	0.00	0.00	0.00	0.00	0.47	14.41	0.00	0.00	0.00	0.00	0.00	33.28	0.00	0.00	0.00	0.00	0.00	0.00	0.00	19.19	0.00	0.00	0.00	42.53	0.00	0.00	0.00	0.00	0.00	0.00	33.25	0.00	0.00	0.00	0.00	14.03	0.00	0.00	0.00	0.00	31.01	0.00	0.00	0.00	0.00	0.00	0.00
g22	1.34	0.00	1.93	1.02	0.00	0.00	0.00	18.07	60.44	0.00	0.00	0.00	10.52	0.00	26.30	28.10	0.00	17.76	21.80	0.00	38.74	24.84	16.02	0.00	0.00	143.59	0.67	20.02	1.40	5.04	0.00	1.73	4.38	0.00	1.02	0.00	0.00	0.00	1.68	0.00	8.60	0.77	0.00	19.03	3.60	0.00	31.32	21.89	39.14
g23	0.00	0.00	0.00	0.00	0.00	0.04	0.00	12.27	0.00	0.00	0.00	0.00	0.00	0.00	0.00	0.00	4.35	0.00	5.52	0.00	0.00	0.00	0.00	23.68	2.40	6.72	0.00	0.00	0.00	0.00	0.00	0.00	0.00	2.86	0.00	0.00	0.00	0.00	0.00	8.87	0.00	0.00	0.00	9.91	0.00	7.75	27.29	6.16	0.00
g20	3.17	0.27	0.00	0.00	7.99	6.53	0.00	0.00	52.08	0.00	0.00	0.19	18.61	24.29	16.60	0.00	11.50	58.07	0.00	37.88	48.49	49.39	22.47	0.00	33.67	63.62	1.76	31.60	0.74	38.01	3.30	3.11	15.66	0.00	0.36	0.00	0.59	34.77	3.43	0.00	0.37	1.54	0.00	0.00	0.47	0.00	26.17	19.87	23.70
g21	0.00	0.00	0.00	0.00	0.00	0.00	0.00	0.00	0.00	0.00	0.00	0.00	0.00	0.00	0.00	0.00	0.00	0.00	0.00	0.00	0.00	0.00	0.21	0.00	0.00	0.00	0.00	0.00	0.00	0.00	0.00	0.00	0.00	0.00	0.00	0.00	0.00	0.00	0.00	0.00	0.00	0.00	0.00	0.00	0.00	0.00	0.00	0.00	0.00
g496	0.00	0.00	0.00	0.00	0.00	0.00	0.00	0.00	0.00	0.00	0.00	0.00	0.00	0.00	0.00	0.00	0.00	0.00	0.00	0.03	0.00	0.00	0.00	0.00	0.00	0.00	0.00	0.00	0.00	1.79	0.00	0.00	0.00	0.00	0.00	0.00	0.00	0.00	0.00	0.00	0.00	0.00	0.00	0.00	0.00	0.00	0.00	0.00	0.97
g28	0.00	0.00	0.00	0.00	0.00	0.00	0.00	0.00	0.00	0.00	0.00	0.00	0.00	0.00	0.00	0.00	0.00	0.00	0.00	0.00	0.00	0.00	0.00	0.00	0.00	0.00	0.00	0.00	0.00	0.00	0.00	0.00	0.00	0.00	0.00	0.00	0.00	0.00	0.00	0.00	0.00	0.00	0.00	0.00	0.00	0.00	0.00	29.62	0.00
g29	0.00	0.00	0.00	0.00	0.00	0.00	0.00	0.00	0.00	0.00	0.00	0.00	0.00	0.00	0.00	0.00	0.00	0.00	0.00	0.00	0.00	0.00	0.00	0.00	0.00	0.00	0.00	0.00	0.00	0.00	0.00	0.00	0.00	0.00	0.00	0.00	0.00	0.00	0.00	0.00	0.00	0.00	0.00	0.00	0.00	0.00	0.00	0.00	0.00
g490	73.23	72.06	139.87	136.67	1668.51	2069.05	1935.23	2083.34	2860.50	416.44	1584.25	95.70	2393.74	5985.32	3306.97	5588.54	1354.74	6470.44	525.03	6681.41	2408.69	2476.12	6869.33	1237.19	7021.23	7647.08	212.85	2569.51	261.26	2707.47	168.02	241.61	1863.45	1845.29	113.12	2409.34	372.54	2040.68	280.07	740.63	794.30	165.17	3570.60	1973.16	211.41	1372.21	1895.24	819.39	6812.58
g249	0.38	0.00	0.00	0.00	0.00	0.00	0.00	0.00	0.00	0.00	0.00	0.00	20.81	42.52	0.00	0.00	0.00	18.24	0.00	9.71	7.75	15.21	0.73	0.00	0.00	18.81	0.53	0.00	0.00	0.00	0.63	0.48	3.32	0.00	0.00	0.00	0.00	0.00	0.00	0.00	0.66	0.00	21.80	0.00	0.00	0.00	0.00	0.00	22.99
g717	4.27	7.43	7.72	6.61	0.00	0.00	0.00	0.00	0.00	0.00	0.00	3.98	0.00	787.98	120.04	0.00	0.00	126.37	0.00	131.80	0.00	111.77	218.08	120.50	133.66	135.45	30.27	41.72	13.86	64.75	3.41	8.02	63.58	0.00	8.92	0.00	0.00	0.00	32.51	0.00	80.30	7.18	0.00	0.00	4.52	137.29	0.00	0.00	0.00
g248	0.00	0.00	0.00	0.00	0.00	0.00	0.00	0.00	0.00	0.00	0.00	0.00	0.00	0.00	0.00	0.00	0.00	0.00	0.00	0.00	0.00	0.00	0.00	0.00	0.00	0.00	0.00	0.00	0.00	0.00	0.00	0.00	0.00	0.00	0.00	0.00	0.00	0.00	0.00	0.00	0.00	0.00	0.00	0.00	0.00	0.00	0.00	0.00	0.00
g867	20.32	22.38	44.60	31.33	753.77	989.37	1076.92	1171.79	1711.70	723.10	939.72	32.05	1062.60	2142.88	1488.66	2030.31	1000.42	1765.66	792.65	2208.50	903.52	961.12	2000.63	1008.54	2084.37	2011.77	44.72	779.98	57.79	905.59	51.87	90.48	494.96	943.83	35.41	965.26	64.42	787.75	66.34	633.24	221.44	32.36	1482.50	939.43	55.03	814.58	1009.72	744.70	2821.18
g491	0.00	0.42	1.03	0.40	0.00	0.00	62.85	0.00	0.00	0.00	0.00	1.79	0.00	94.45	20.99	50.01	0.00	0.00	0.00	15.63	22.59	6.59	38.38	70.18	46.52	0.00	2.10	41.45	0.00	7.27	0.36	1.02	10.72	167.13	1.12	0.00	2.35	12.14	0.45	0.00	3.42	0.36	23.05	15.24	0.58	0.00	14.09	0.00	46.93
g588	0.00	0.00	0.10	0.00	0.00	0.00	0.00	0.00	0.00	0.00	3.56	0.00	0.00	0.00	0.00	0.00	0.00	0.00	0.00	3.69	0.00	0.00	0.00	0.00	0.00	0.00	0.00	0.00	0.11	0.03	0.00	0.24	0.00	0.00	0.00	0.00	0.00	1.30	0.00	0.00	0.00	0.00	0.07	0.00	0.13	0.00	0.00	0.00	0.00
g589	0.00	0.00	0.00	0.00	0.00	0.00	0.00	0.00	0.00	0.00	0.00	0.00	0.00	0.00	0.00	0.00	0.00	0.00	0.00	0.00	0.00	0.00	0.00	0.00	0.00	0.00	0.00	0.00	0.00	0.00	0.00	0.00	0.00	0.00	0.00	1.06	0.00	0.00	0.00	0.00	0.00	0.00	0.00	0.00	0.00	0.00	0.00	0.00	0.00
g584	0.02	1.59	0.00	0.00	0.00	0.00	8.91	0.00	0.00	0.00	0.00	2.13	190.92	335.64	694.64	601.73	105.94	171.81	0.00	443.73	259.95	616.80	1184.51	0.00	511.67	414.36	2.87	201.29	2.79	459.51	0.44	0.00	104.55	0.00	0.46	0.00	0.00	309.52	0.00	0.00	1.90	0.45	436.78	0.00	0.00	0.00	148.69	0.19	568.60
g585	0.00	0.00	0.00	0.00	0.00	0.00	0.00	0.00	0.00	0.00	0.00	0.00	0.00	0.00	0.00	0.00	0.00	0.00	0.00	0.00	0.00	0.00	0.00	0.00	0.00	0.00	0.00	0.00	1.68	0.00	0.00	0.00	0.00	0.00	1.78	0.00	0.00	0.00	0.00	0.00	0.00	0.00	38.49	0.00	0.00	0.00	0.00	0.00	0.00
g586	0.00	0.00	3.39	1.81	32.14	33.85	126.50	32.04	108.12	0.00	0.00	3.03	68.62	47.92	79.18	83.06	0.00	192.78	107.80	44.68	75.74	29.95	86.52	0.00	35.77	146.90	7.09	83.18	14.79	65.97	3.32	15.59	32.07	0.00	2.48	54.81	11.61	39.63	7.23	0.00	34.20	6.62	157.54	67.84	20.83	36.73	0.00	0.00	115.75
g587	31.15	82.70	91.50	102.26	71.18	54.35	90.19	77.03	20.16	33.14	74.66	89.08	111.20	30.55	54.07	10.77	95.60	31.14	13.30	17.33	142.95	103.49	24.77	65.96	21.43	22.81	113.56	140.35	111.92	136.76	117.47	121.40	129.29	40.00	89.67	27.48	104.80	107.72	92.47	38.11	62.05	92.77	69.78	76.44	65.12	77.13	58.76	110.98	30.36
g580	0.10	0.00	0.00	0.15	0.00	0.00	0.00	0.00	8.47	0.00	0.00	0.00	0.00	0.00	2.94	0.00	0.00	12.26	0.00	0.00	0.00	9.09	8.48	0.00	6.27	0.00	0.36	0.00	0.00	10.60	0.05	0.00	0.00	0.00	0.16	0.00	0.00	0.00	0.00	0.00	0.30	0.00	0.00	0.00	0.00	7.12	0.00	3.04	7.65
g581	0.00	0.00	0.00	3.36	0.00	0.00	0.00	232.50	0.00	0.00	0.00	0.00	0.00	0.00	0.00	0.00	0.00	0.00	0.00	0.00	0.00	0.00	0.00	0.00	0.00	0.00	18.53	0.00	0.00	0.00	3.50	4.11	0.00	0.00	9.14	0.00	14.86	0.00	29.52	0.00	0.00	5.52	0.00	0.00	4.62	0.00	0.00	310.49	0.00
g582	0.00	0.00	0.00	0.00	0.00	0.00	0.00	0.00	0.00	0.00	0.00	0.00	0.00	0.00	0.00	0.00	0.00	0.00	0.00	0.00	0.00	0.00	0.00	0.00	0.00	0.00	0.00	0.00	0.00	0.00	0.00	0.00	0.00	28.46	0.80	0.00	0.00	0.01	0.00	0.00	0.00	0.00	0.00	0.00	0.00	0.00	0.00	0.00	0.00
g583	314.13	725.35	716.11	848.59	1174.47	1372.99	1460.33	1513.38	1003.64	529.43	1351.43	683.49	971.03	542.05	977.57	340.21	1319.06	287.69	587.92	282.73	1231.90	958.32	365.42	1095.91	243.91	412.52	1146.73	1194.00	1245.62	944.94	1015.08	932.26	1085.28	811.51	747.48	923.51	855.92	1116.43	904.52	1001.32	620.81	769.69	837.20	990.21	845.36	1413.65	1646.70	1628.16	273.91
g742	0.00	0.37	0.00	0.00	0.00	0.00	0.00	0.00	0.00	0.00	0.00	0.00	10.00	12.35	0.00	8.96	0.00	0.00	0.00	0.00	0.00	0.00	9.39	0.00	0.00	0.00	0.00	0.00	0.00	0.00	0.00	0.00	0.00	0.00	0.00	0.00	0.00	0.00	0.40	0.00	0.00	0.00	20.96	0.00	0.00	0.00	0.00	0.00	0.00
g743	100.37	592.93	456.77	508.68	37.26	39.21	146.41	0.00	0.00	552.95	83.08	534.21	119.02	0.00	91.92	0.00	105.32	0.00	249.78	0.00	116.67	52.20	33.43	73.46	0.00	0.00	765.43	219.00	571.18	149.64	422.03	334.35	461.42	122.26	542.81	63.31	392.74	152.72	492.55	88.36	241.71	496.65	152.18	156.77	484.46	85.08	65.48	366.89	0.00
g469	82.96	58.96	333.62	171.50	610.21	710.92	759.97	612.23	1123.88	263.06	760.17	76.11	712.65	2239.07	999.17	2163.65	250.71	1660.25	199.26	2227.53	981.06	769.20	1828.57	452.89	2070.29	2485.70	261.42	1150.04	370.05	1226.70	148.17	336.93	766.52	813.36	121.59	734.57	339.65	735.29	358.44	501.03	1195.94	171.63	1139.09	816.34	257.15	705.52	457.27	398.54	2552.85
g468	155.89	233.51	248.45	210.91	78.21	96.43	77.51	73.31	66.41	98.20	137.58	232.26	116.18	21.57	70.08	26.63	60.67	32.13	65.73	21.41	93.10	143.84	11.67	121.55	14.13	15.02	225.02	117.88	251.33	123.37	268.89	274.74	149.82	164.46	260.83	113.04	263.05	110.24	209.94	86.26	263.05	183.79	83.77	76.87	190.51	67.28	148.19	159.17	35.73
g746	0.00	0.00	0.00	0.00	0.00	0.00	0.00	0.00	0.00	0.00	0.00	0.00	0.00	0.00	0.00	0.00	0.00	0.00	0.00	0.00	0.00	0.00	0.00	0.00	0.00	0.00	0.00	0.00	0.00	0.00	0.00	0.00	0.00	0.00	0.00	0.00	0.00	0.00	0.00	0.00	0.00	0.00	0.00	0.00	0.00	0.00	0.00	0.00	0.00
g747	0.00	0.00	0.00	0.00	0.00	0.00	0.00	0.00	0.00	0.00	0.00	0.00	0.00	0.00	0.00	0.00	0.00	0.00	0.00	0.00	0.00	0.00	0.00	0.00	0.00	0.00	0.00	0.00	0.00	0.00	0.00	0.00	0.00	0.00	0.00	0.00	0.00	0.00	0.00	0.00	0.00	0.00	0.00	0.00	0.00	0.00	0.00	0.00	0.00
g642	127.96	272.64	252.88	154.72	28.17	59.48	55.71	71.47	23.85	46.98	46.99	328.93	401.79	77.61	131.10	19.16	92.05	0.00	0.00	0.00	339.79	214.52	37.85	166.08	30.58	48.55	138.82	295.34	146.48	344.26	157.19	159.03	398.11	94.19	139.87	0.00	99.46	440.95	142.67	135.08	117.31	158.35	159.05	30.06	134.66	96.82	73.99	155.10	61.70
g745	203.71	87.77	127.00	143.64	23.54	12.44	35.01	30.11	30.00	0.00	32.70	103.77	89.05	6.49	40.27	32.07	54.78	17.40	9.89	32.24	112.15	86.57	0.00	17.33	12.76	67.86	190.02	166.43	156.29	146.10	130.25	163.83	172.63	19.81	162.46	112.35	226.24	97.15	169.76	14.17	297.17	152.43	37.81	44.20	134.82	74.27	41.18	93.42	12.91
g463	0.00	0.52	0.00	0.51	0.33	45.49	199.01	18.22	78.52	13.42	0.00	0.00	0.00	0.00	0.00	0.00	47.24	0.00	11.64	0.00	16.34	0.00	0.00	0.00	0.00	0.00	0.00	0.00	0.00	13.77	0.00	1.64	0.00	14.52	1.34	24.05	1.74	0.00	0.00	0.00	0.00	0.49	0.00	44.07	0.00	20.37	101.70	0.00	38.15
g462	264.48	665.29	508.47	741.33	382.11	403.48	312.79	227.52	379.44	549.67	454.16	790.19	532.12	87.14	245.22	0.00	418.12	91.25	553.33	57.67	740.27	516.68	47.21	427.21	71.51	45.43	990.59	557.93	595.73	506.85	481.53	500.70	834.83	286.58	633.10	113.76	527.16	456.01	591.35	252.85	408.60	1085.97	318.69	520.54	1082.13	377.46	299.91	612.47	101.02
g461	0.00	0.00	0.00	0.04	0.00	9.92	0.00	0.00	0.00	0.00	0.00	0.00	0.00	0.00	0.00	0.00	0.00	0.00	0.00	14.40	0.00	32.72	0.00	1.90	0.00	0.00	0.18	0.00	0.00	0.00	0.00	0.00	0.00	0.00	0.00	0.01	0.00	0.00	0.00	0.00	0.00	0.00	0.00	0.00	0.26	0.00	0.00	0.00	16.30
g460	0.48	0.00	0.00	0.00	0.00	0.00	0.00	0.00	0.00	0.00	0.00	0.00	0.00	26.45	15.54	19.05	0.00	20.78	0.00	0.00	5.37	0.00	0.00	0.00	12.48	15.96	0.00	15.98	0.00	0.00	0.00	0.00	3.57	0.00	0.00	0.00	0.00	0.00	0.00	0.00	0.00	0.00	0.00	8.07	0.00	6.97	5.22	7.79	0.00
g467	0.00	0.00	0.00	0.00	0.00	0.00	0.00	0.00	0.00	0.00	0.00	0.00	0.00	0.00	0.00	0.00	0.00	0.00	0.00	0.00	0.00	0.00	0.00	0.00	0.00	0.00	0.00	0.00	0.00	0.00	0.00	0.00	0.00	0.00	0.00	0.00	0.00	0.00	0.00	0.00	0.00	0.00	0.00	0.00	0.00	0.00	0.00	0.00	0.00
g466	116471.02	65834.69	51888.87	48450.44	76722.23	86840.04	73593.91	85298.64	52800.29	174536.10	87681.14	66467.92	50384.08	14308.90	79590.10	8087.77	99095.95	12351.51	195428.45	9117.28	53851.36	66370.19	8842.85	90840.91	7159.63	10333.12	55380.98	63083.45	50395.86	45813.06	62141.14	37741.68	46996.36	103541.67	51147.79	96728.38	30986.53	64499.17	56539.92	154015.22	27169.66	68498.41	52597.11	58883.99	68438.84	60365.04	74421.05	81525.86	11356.15
g465	0.00	0.26	0.00	0.00	0.00	0.00	0.00	0.00	0.00	0.00	0.00	0.00	0.00	0.00	0.00	0.00	4.02	0.00	0.00	0.00	0.00	0.00	0.00	0.00	0.00	9.98	0.00	0.00	0.00	0.00	0.00	0.14	1.10	0.00	0.00	0.00	0.19	0.00	0.14	0.00	0.28	0.00	0.00	0.00	0.00	0.00	0.00	5.28	0.00
g464	0.85	0.00	0.00	0.69	33.45	0.00	0.00	0.00	199.04	0.00	134.10	0.00	27.88	253.07	33.77	77.10	149.84	298.24	5.02	446.74	226.18	32.84	147.51	27.08	146.63	36.27	0.95	166.06	4.50	76.25	3.57	0.39	24.93	0.00	1.93	0.00	0.00	85.34	2.97	0.00	0.00	3.45	0.00	103.29	0.33	149.88	91.43	43.10	127.54
g53	12.03	26.55	16.91	30.70	0.00	22.96	0.00	0.00	108.78	36.42	0.00	21.92	37.08	0.00	10.46	178.28	0.00	0.00	0.00	47.06	74.44	52.46	104.70	20.79	0.00	221.46	28.31	8.75	33.33	53.66	15.79	16.35	30.24	0.00	22.30	75.75	16.68	68.02	29.23	0.00	18.09	30.99	0.00	0.00	31.71	0.00	37.58	0.00	0.00
g52	37.15	23.54	40.40	40.78	565.65	483.19	655.86	362.57	880.69	288.29	282.61	29.94	694.59	1957.43	748.01	1361.91	366.70	1659.21	259.58	3292.84	684.35	534.15	3759.14	496.47	1533.19	1330.97	50.07	542.14	80.82	784.95	34.96	81.35	376.09	339.67	46.30	471.20	89.47	468.50	78.34	378.33	241.97	34.65	1026.48	854.23	40.73	339.54	639.61	207.66	1660.82
g51	12.65	6.83	23.52	11.54	135.72	47.56	44.93	0.00	76.91	0.00	101.10	6.95	307.95	853.69	136.22	336.32	42.75	382.33	0.00	258.04	126.77	253.86	163.70	0.00	291.03	321.08	11.55	105.45	25.95	130.10	10.89	24.87	47.42	0.00	9.69	0.00	34.49	115.85	35.23	0.00	98.30	13.89	189.75	0.00	9.41	262.27	278.55	284.40	202.23
g50	19.87	130.24	166.97	123.14	148.53	62.60	0.00	89.05	0.00	49.17	0.00	148.31	111.11	0.00	14.63	0.00	83.73	0.00	0.00	0.00	11.67	27.64	0.00	58.51	0.00	67.82	150.52	43.93	210.19	29.97	211.46	162.99	87.40	0.00	108.89	0.00	134.24	24.40	128.23	70.70	68.26	95.43	24.17	62.79	115.59	0.00	130.38	0.00	32.46
g57	0.49	0.00	0.00	0.00	0.00	0.00	0.00	0.89	0.00	0.00	0.00	0.00	0.00	0.00	6.03	0.00	0.00	0.00	0.00	8.62	0.00	5.10	0.00	0.00	0.00	17.15	0.00	0.00	0.00	0.00	0.00	0.00	0.00	0.16	0.00	0.46	0.00	0.00	0.00	0.00	0.00	0.00	0.00	0.00	0.00	0.00	0.00	0.00	0.00
g56	0.00	0.00	0.00	0.00	0.00	0.00	76.97	36.12	145.98	0.00	0.00	0.00	82.82	50.79	28.11	40.85	35.49	136.12	0.00	162.44	28.04	45.11	0.00	63.97	42.54	0.00	0.00	23.29	0.00	60.11	0.81	1.74	11.81	0.00	0.00	0.14	0.00	0.00	0.00	0.00	0.00	0.01	0.00	0.00	0.00	92.76	53.29	0.00	63.14
g55	298.14	159.87	181.32	271.38	0.00	0.00	0.00	0.00	107.95	100.98	0.00	117.92	0.00	39.33	0.00	0.00	0.00	35.85	84.75	117.10	185.89	59.06	32.12	0.00	0.03	0.00	193.74	549.66	278.38	360.64	381.61	263.98	631.21	299.80	208.97	0.00	146.07	438.98	159.11	0.00	52.26	119.83	100.66	0.00	312.63	0.00	0.00	0.00	0.00
g54	273.06	651.83	527.98	848.87	1142.74	1702.30	1380.65	2275.23	1304.66	1164.85	1243.69	575.55	602.70	1034.32	359.24	1522.16	1009.96	666.06	525.41	618.68	519.02	427.05	1260.42	1347.11	1070.44	567.14	818.61	532.39	943.64	521.30	758.38	577.77	482.71	2296.46	724.59	2265.77	647.68	470.93	635.66	793.92	688.46	545.79	707.51	2107.88	535.38	1916.29	1221.31	2500.67	803.84
g59	422.98	1147.96	751.96	992.11	739.43	673.27	820.79	773.34	576.60	565.76	550.38	1125.18	626.43	54.03	243.92	66.69	559.76	99.46	742.75	107.29	786.39	277.66	44.27	632.62	0.00	111.65	1029.84	627.60	805.49	835.02	989.94	679.94	766.39	560.82	1134.28	914.46	866.07	523.49	762.09	1278.89	628.91	804.75	243.02	411.86	650.83	449.43	520.56	912.76	53.68
g58	14.82	1.03	3.72	7.54	0.09	0.00	0.00	0.00	0.00	163.00	268.94	0.00	0.00	56.54	0.00	80.22	0.00	21.60	12.15	74.74	0.00	34.99	20.20	185.22	0.00	0.00	0.00	40.88	8.20	34.22	4.47	13.92	54.59	207.62	29.61	0.00	17.01	18.33	21.02	203.40	11.39	3.26	0.00	0.00	6.43	100.31	0.00	0.00	0.00
g957	0.00	0.00	0.00	0.00	0.00	0.00	0.00	0.00	0.00	0.00	0.00	0.00	0.00	0.00	0.00	0.00	0.00	0.00	0.00	0.00	0.00	0.00	0.00	0.00	0.00	0.00	0.00	0.00	0.00	0.00	0.00	0.00	0.00	0.00	0.00	0.00	0.00	0.00	0.00	0.00	0.00	0.00	0.00	0.00	0.00	0.00	0.00	0.00	0.00
g641	2167.69	4594.42	3140.68	2103.69	2006.32	1507.34	1999.17	1651.61	1236.69	1246.02	1059.16	4714.34	2732.54	655.55	1325.64	392.98	1541.67	623.71	913.65	427.62	4298.17	3049.38	563.62	1554.46	221.62	195.12	2444.23	3480.47	2253.08	3487.30	2180.60	1863.96	4554.80	1276.13	2273.14	1229.95	1839.26	3450.97	2457.70	1567.37	1808.80	2098.70	1813.28	978.01	2132.21	1207.29	2010.69	1394.92	930.62
g956	0.00	0.00	0.00	0.00	0.00	0.00	0.00	0.00	0.00	0.00	0.00	0.00	0.00	0.00	0.00	0.00	0.00	0.00	0.00	0.00	0.00	0.00	0.00	0.00	21.11	0.00	0.00	7.24	0.00	0.00	0.00	0.00	0.00	0.00	0.00	0.00	0.00	0.00	0.00	0.00	0.00	0.00	0.00	0.00	0.00	0.00	0.00	0.00	0.00
g497	0.71	0.00	0.00	0.30	2.88	0.00	0.00	0.00	0.00	0.00	0.00	0.00	0.00	0.00	0.00	26.03	0.00	0.00	4.67	0.00	0.00	0.00	0.00	0.00	0.00	0.00	0.44	0.93	0.00	3.11	0.31	0.00	0.00	71.98	0.39	0.00	0.00	0.00	0.72	0.00	1.28	0.21	0.00	0.00	0.00	0.64	0.00	1.07	0.00
g223	0.04	0.92	0.00	0.00	0.00	0.00	0.00	0.50	0.49	0.00	0.00	0.09	0.00	0.00	0.00	0.00	0.00	0.00	0.00	0.00	49.50	0.00	20.31	0.00	0.00	0.00	0.00	38.94	0.06	0.00	0.57	0.41	0.00	0.06	0.00	0.36	1.28	0.00	0.00	0.00	0.00	0.41	0.61	0.00	0.05	0.00	23.42	0.00	0.00
g222	73.72	460.25	387.58	233.86	61.04	62.84	145.04	165.84	176.28	0.00	91.56	377.24	142.39	0.00	86.29	182.89	0.00	0.00	0.00	203.62	75.07	70.72	66.08	0.00	128.27	0.00	334.07	164.75	166.36	4.26	302.25	180.36	64.89	349.79	297.17	255.76	233.91	35.13	263.01	0.00	153.97	469.86	56.22	230.51	221.96	527.56	51.76	80.33	0.00
g718	229.57	536.61	634.80	637.84	515.78	508.44	691.91	711.40	446.85	593.40	802.72	554.45	469.43	88.45	347.85	46.79	609.34	33.99	635.46	12.54	431.14	438.50	41.06	405.31	12.44	39.55	949.14	296.77	800.67	531.97	688.56	594.51	586.86	364.87	573.53	277.40	577.28	410.98	626.69	564.08	507.63	741.43	378.51	416.54	632.83	525.49	411.28	826.83	150.69
g953	0.00	0.00	0.00	0.00	0.00	0.00	0.00	0.00	0.00	0.00	0.00	0.00	0.00	0.00	0.00	0.00	0.00	0.00	0.00	0.00	0.00	0.00	0.00	0.00	0.00	0.00	0.00	0.00	0.00	0.00	0.00	0.00	0.00	0.00	0.00	0.00	0.00	0.00	0.00	0.00	0.00	0.00	0.00	0.00	0.00	0.00	0.00	0.00	0.00
g952	0.00	0.00	0.00	0.00	0.00	0.00	0.00	0.00	0.00	0.00	0.00	0.00	0.00	0.00	0.00	0.00	0.00	0.00	0.00	0.00	0.00	0.00	0.00	0.00	0.00	0.00	0.00	0.00	0.00	0.00	0.00	0.00	0.00	0.00	0.00	0.00	0.00	0.00	0.00	0.00	0.00	0.00	0.00	0.00	0.00	0.00	0.00	0.00	0.00
g517	0.35	0.00	0.73	0.13	0.00	4.80	0.00	0.00	0.00	0.00	0.00	0.55	7.63	10.79	17.83	58.79	8.44	28.37	0.00	25.37	11.18	4.66	25.57	3.95	29.81	26.23	0.36	7.98	0.00	8.48	0.12	0.45	7.07	15.29	0.00	0.00	0.37	4.11	0.14	0.00	0.35	0.02	31.51	0.00	0.49	5.21	0.00	0.00	10.55
g516	0.73	0.67	0.99	1.57	0.00	5.45	5.88	3.79	0.00	7.73	4.26	0.51	11.91	17.89	9.28	22.39	12.76	21.69	0.00	36.57	24.81	17.70	19.71	0.00	26.46	10.13	3.39	13.38	5.54	12.20	6.19	3.89	1.11	0.00	1.60	0.00	3.02	5.38	3.18	0.00	1.75	0.93	14.02	0.00	0.80	14.74	4.14	6.65	31.39
g515	0.73	0.67	0.99	1.57	0.00	5.45	5.88	3.79	0.00	7.73	4.26	0.51	11.91	17.89	9.28	22.39	12.76	21.69	0.00	36.57	0.02	17.70	19.71	0.00	26.46	10.13	3.39	13.38	5.54	12.20	6.19	3.89	1.11	0.00	1.60	0.00	3.02	5.38	3.18	0.00	1.75	0.93	14.02	0.00	0.80	14.74	4.14	6.65	31.39
g514	12.05	2.41	5.32	3.13	75.50	18.65	8.78	44.10	136.98	0.00	107.58	2.72	326.41	585.72	613.25	781.26	175.96	892.08	9.88	637.11	348.14	277.08	599.29	106.08	569.03	319.47	6.23	338.21	10.71	409.28	8.65	9.75	208.65	54.74	8.17	20.41	6.99	207.84	11.21	0.00	20.42	4.25	350.75	88.63	6.88	24.90	170.09	52.82	484.27
g513	0.00	0.00	0.00	0.00	0.00	0.00	0.00	0.00	0.00	0.00	0.00	0.00	5.57	0.00	0.00	0.00	0.00	0.00	0.00	0.00	0.00	0.00	0.00	0.00	0.00	0.00	0.00	0.00	0.00	0.00	0.00	0.00	0.00	0.00	0.00	0.00	0.00	0.00	0.00	0.00	0.00	0.00	0.00	0.00	0.00	0.00	0.00	0.00	0.00
g512	0.00	0.00	0.51	1.33	0.00	27.88	1.40	0.00	0.00	0.00	0.00	0.00	0.00	362.97	0.00	101.13	10.20	0.00	0.00	18.38	0.00	0.03	97.07	66.40	0.00	0.00	0.00	37.73	6.17	0.00	0.00	3.44	0.00	43.24	0.93	22.51	0.00	0.00	0.09	0.00	4.75	0.09	45.01	2.59	0.00	19.70	0.00	6.69	379.94
g511	0.00	0.33	1.57	0.00	0.00	11.33	0.00	0.00	13.71	0.00	0.00	1.68	13.14	318.40	26.71	6.45	57.25	118.51	0.00	42.46	23.98	24.19	51.49	6.46	93.99	0.27	0.00	81.96	0.64	68.06	0.63	0.00	8.42	0.00	1.76	0.00	0.70	4.44	0.50	0.00	0.62	0.20	67.20	14.74	0.85	0.00	12.37	11.54	125.37
g510	3.48	0.00	6.34	0.00	0.00	0.00	0.00	0.00	0.00	0.00	0.00	0.00	101.48	106.98	0.00	0.00	0.00	101.55	821.76	0.00	37.16	0.00	88.37	0.00	216.43	394.34	10.89	0.00	0.00	0.00	0.00	0.00	22.25	0.00	0.00	0.00	11.74	0.00	0.00	456.78	16.40	0.00	0.00	0.00	7.39	0.00	0.00	0.00	0.00
g494	0.00	0.00	0.00	0.00	0.00	0.00	0.00	0.00	0.00	0.00	0.00	0.00	0.00	0.00	0.00	0.00	0.00	0.00	0.00	0.00	0.00	0.00	0.00	0.00	0.00	0.00	0.00	0.00	0.00	0.00	0.00	0.00	0.00	0.00	0.00	0.00	0.00	0.00	0.00	0.00	0.00	0.00	0.00	0.00	0.00	0.00	0.00	0.00	0.00
g950	0.00	0.00	0.95	0.00	0.00	0.00	0.00	0.00	10.71	0.00	0.00	0.00	0.45	0.00	0.00	0.00	0.00	0.00	0.00	0.00	0.00	2.36	0.00	4.28	0.00	0.00	0.00	0.00	0.00	0.00	0.63	0.00	0.00	0.00	0.00	0.00	0.00	6.67	0.00	0.00	0.00	0.19	0.00	0.00	0.00	0.00	0.00	7.31	0.00
g519	0.16	0.00	0.00	0.33	0.00	0.00	0.00	0.00	0.00	0.00	0.00	0.35	8.88	6.74	2.09	6.94	0.00	5.09	0.00	0.00	0.00	0.00	5.86	0.00	6.24	0.00	1.80	0.00	0.00	1.54	0.26	0.43	0.00	0.00	0.18	0.00	0.00	0.00	0.00	0.00	0.52	0.00	0.00	0.00	0.00	0.00	25.84	0.00	12.33
g518	61.62	199.07	200.51	272.62	95.31	28.75	13.47	69.12	69.18	136.29	75.70	179.00	58.64	0.00	33.35	18.52	12.71	0.00	91.48	14.90	43.09	31.41	12.19	26.76	0.00	0.00	284.93	81.60	241.86	93.62	257.21	195.01	105.64	136.63	213.01	47.01	219.74	72.92	198.67	114.28	178.76	178.87	43.92	58.13	175.84	62.40	47.68	116.60	0.00
g229	0.00	0.00	0.00	0.00	0.00	0.00	4.65	0.00	0.00	0.00	0.00	0.00	0.00	15.33	0.00	0.00	0.00	37.99	0.00	66.86	3.61	6.06	10.98	0.00	70.19	18.93	0.22	5.63	0.00	5.46	0.19	0.00	2.17	0.00	0.00	0.00	0.00	6.03	0.00	0.00	0.00	0.14	0.00	0.00	0.00	0.00	6.26	0.00	8.48
g728	12.42	190.53	2.45	0.00	0.04	0.24	0.00	0.00	157.29	0.00	70.73	155.80	0.00	33.69	0.00	0.00	0.00	85.47	0.00	22.73	104.85	168.44	0.00	0.00	0.00	0.00	2.30	0.00	0.00	0.00	4.25	11.60	0.00	97.27	2.49	46.18	96.72	12.98	0.00	6.90	0.00	1.31	0.00	157.57	0.00	0.00	0.00	151.35	65.27
g864	0.00	0.00	0.00	13.30	0.00	0.00	0.00	0.00	0.00	0.00	0.00	0.00	0.00	0.00	0.00	0.00	0.00	0.00	0.00	0.00	0.00	0.00	0.00	0.00	0.00	0.00	0.00	0.00	5.40	0.00	9.61	5.50	0.00	0.00	0.00	0.00	6.55	0.00	0.00	0.00	0.00	0.00	0.00	0.00	0.00	0.00	0.00	0.00	0.00
g959	0.00	0.00	0.00	0.00	0.00	0.00	0.00	0.00	0.00	0.00	0.00	0.00	0.00	0.00	0.00	0.00	0.00	0.00	0.00	0.00	0.00	0.00	0.00	0.00	0.00	0.00	0.00	0.00	0.00	0.00	0.00	0.00	0.00	0.00	0.00	0.00	0.00	0.00	0.00	0.00	0.00	0.00	0.00	0.00	0.00	0.00	0.00	0.00	0.00
g228	4.16	4.94	9.71	8.94	38.95	111.36	150.42	20.60	32.01	0.00	52.83	3.39	88.57	15.45	130.95	115.30	100.30	46.81	159.43	79.08	53.28	54.89	112.90	0.00	54.58	72.55	11.95	62.17	12.15	68.20	6.08	12.95	42.57	0.00	4.83	60.38	20.98	47.01	11.51	34.03	53.21	7.34	25.76	85.18	10.60	28.62	48.11	67.14	233.37
g647	0.71	0.21	0.00	0.00	17.46	1.06	0.00	0.00	0.15	0.00	0.00	0.00	0.00	35.87	67.26	182.96	7.85	40.53	0.00	0.00	24.77	0.00	0.00	0.00	0.00	23.37	0.96	22.16	0.75	32.19	0.52	0.30	3.22	0.00	0.00	0.00	0.00	8.39	0.20	0.00	0.78	0.00	12.40	0.00	0.00	0.00	0.00	0.00	78.04
g829	39.19	43.45	75.54	55.88	983.04	1392.10	1127.94	1124.70	2196.48	599.81	997.96	66.39	1661.77	3907.64	1765.87	6201.22	1469.16	4675.98	212.90	4344.25	1603.59	1542.04	4608.08	1478.83	4655.98	3959.37	91.71	1509.47	96.73	1454.74	55.31	93.50	993.85	945.58	50.09	1058.54	108.79	1184.62	125.25	485.58	389.21	67.65	2757.92	2017.53	63.63	1556.79	1892.43	534.55	4097.50
g828	1.36	16.01	22.59	0.00	511.44	592.26	859.04	540.93	1109.22	0.01	389.99	11.55	619.25	952.38	630.05	1058.98	584.10	946.67	252.09	804.19	358.22	403.49	944.20	283.50	1084.21	1029.91	0.00	402.92	0.03	504.62	1.18	0.00	257.94	174.10	0.00	578.29	0.00	477.62	0.03	192.50	0.00	1.78	685.85	664.61	10.30	493.65	597.94	432.34	1139.79
g128	0.00	0.00	0.00	0.00	0.00	0.00	0.00	0.00	0.00	0.00	0.00	0.00	0.00	0.00	0.00	0.00	0.00	0.00	0.00	0.00	0.00	0.00	13.42	0.00	0.00	0.00	0.00	0.00	0.00	0.00	0.00	0.00	0.00	0.00	0.00	0.00	0.00	5.99	0.00	0.00	0.00	0.03	0.00	0.00	0.00	0.00	0.00	0.00	0.00
g129	580.76	5292.35	8020.91	2988.03	2414.34	1516.01	2834.24	1285.19	1275.52	468.72	3247.56	8948.18	7505.22	1476.27	3245.13	912.98	1931.99	1400.22	647.82	631.82	9413.00	8285.93	870.87	1824.84	213.24	854.16	5219.36	10736.59	4827.10	11797.49	7156.74	7073.72	13713.90	1376.75	2074.20	479.39	4379.11	6212.94	3969.03	900.51	1439.13	3173.14	5283.90	3072.36	2214.16	3844.68	2928.63	3376.62	485.00
g126	1330.37	1003.38	836.52	1676.39	3419.78	2928.22	2893.34	2031.72	2288.90	7784.02	2133.26	1108.25	1724.81	338.75	927.63	0.00	3174.20	0.00	8707.80	0.00	1146.13	1469.38	422.16	2503.43	0.00	174.92	1740.88	1422.84	1428.40	913.78	1520.95	956.00	979.88	4866.42	1469.32	3324.16	995.64	1216.32	1499.12	8350.88	643.48	1613.59	1835.53	3484.52	1453.42	3014.96	2892.33	4138.38	168.00
g127	0.99	0.14	0.52	0.73	0.00	0.00	4.20	0.00	8.58	0.00	11.13	0.83	2.81	0.00	26.38	5.77	0.00	5.98	0.00	58.04	3.78	0.00	20.94	7.25	0.00	0.00	2.65	8.40	2.37	13.99	3.27	6.34	20.17	0.00	0.79	14.72	8.20	8.19	3.51	0.00	5.93	1.31	24.02	17.64	2.64	0.00	7.41	0.00	32.00
g124	0.00	0.00	0.00	0.00	0.00	0.00	0.00	0.00	0.00	0.00	0.00	0.00	0.00	0.00	0.00	0.00	0.00	0.00	0.00	0.00	0.00	0.00	0.00	0.00	0.00	0.00	0.00	0.00	0.00	0.00	0.00	0.00	0.00	0.00	0.00	0.00	0.00	0.00	0.00	0.00	0.00	0.00	0.00	0.00	0.00	0.00	0.00	0.00	0.00
g125	12071.26	23744.63	17380.75	12682.13	2846.07	3794.79	3549.24	2837.50	2222.56	4451.76	2435.16	19888.89	10095.75	1786.13	3432.63	1469.52	3196.46	1895.57	3789.57	1618.79	13117.99	7963.23	1918.63	3656.73	1125.41	1211.37	14243.43	13624.43	14355.10	11194.20	12196.48	9002.37	15409.08	4370.61	13996.12	3670.59	7960.70	11547.23	13762.70	3312.59	7961.88	15659.64	3814.43	3593.34	12780.54	3337.09	3650.76	3260.25	2186.39
g122	2258.82	13648.86	19251.68	8594.94	4475.45	4807.63	5726.40	7319.80	3482.31	17498.19	5338.45	12779.09	6781.10	780.25	5135.10	825.40	6596.48	872.90	12684.67	830.03	6386.24	5684.57	822.09	5171.98	277.80	1151.25	9582.15	10789.92	9834.14	7745.35	9477.10	6843.28	6422.43	8255.77	8393.97	6340.76	5117.52	7141.81	10709.08	12705.66	4402.97	11758.71	4390.48	4563.76	9849.55	6432.02	5013.27	7849.95	1107.43
g123	22.61	30.65	96.80	34.47	1882.64	2356.08	2020.93	2466.14	2625.36	577.70	1418.56	41.00	3476.49	9826.28	3819.98	7280.76	1307.58	7203.91	678.14	10057.37	3102.65	3156.91	8543.32	1393.06	8210.36	6126.64	52.19	2540.69	71.51	2476.76	50.06	83.77	1466.69	1272.59	32.97	1529.93	81.31	2372.26	99.11	805.51	117.93	49.00	5799.31	1630.52	45.31	1491.15	1925.23	1069.73	7053.70
g120	684.87	1137.27	1184.82	877.01	1373.15	2421.81	2041.91	1362.06	623.01	1101.71	1696.57	1171.61	2450.34	326.09	1171.96	301.78	1643.47	223.18	933.08	283.21	2469.84	2062.29	399.61	1536.57	283.16	422.34	1264.91	2072.69	1869.58	2031.17	1190.01	1165.70	2812.39	669.91	1230.97	1261.50	1103.03	2768.93	1302.46	1584.42	1060.89	1025.48	1061.05	1444.64	1412.86	1059.40	1500.13	1187.75	445.48
g121	4.69	47.35	14.89	16.81	65.42	0.00	0.00	0.00	0.00	0.00	0.00	19.74	0.00	0.00	0.00	0.00	0.00	0.00	0.00	0.00	0.00	0.00	0.00	0.00	0.00	0.00	7.99	0.00	39.28	24.07	11.54	16.92	0.00	0.00	42.65	0.00	26.51	0.00	31.80	0.00	0.00	11.97	0.00	0.00	19.21	0.00	0.00	0.00	0.00
g789	3.73	48.79	45.77	22.53	0.00	0.00	0.00	0.00	0.00	0.00	0.00	22.18	0.00	73.86	0.00	0.00	31.62	0.00	0.00	0.00	0.00	15.67	0.00	0.00	0.00	0.00	4.93	12.38	18.30	8.46	21.36	9.76	16.40	0.00	47.82	0.00	2.73	13.79	5.17	0.00	7.89	2.17	0.00	0.00	1.33	0.00	0.00	0.00	0.00
g549	39319.47	549.21	286.41	13768.66	1299.31	1911.50	1066.79	1193.13	2098.23	4800.27	2592.58	542.83	535.79	89.32	119.84	73.49	1702.18	215.87	3496.89	147.77	63.87	125.77	0.00	2984.56	29.45	185.60	12226.01	140.39	10689.00	184.62	16896.58	28829.05	632.61	4567.59	11795.60	4538.46	16966.66	177.95	10920.82	1451.38	18740.34	23420.65	43.98	4068.94	14262.05	3095.50	950.01	7577.50	828.39
g708	72.27	131.62	137.30	194.68	58.67	198.30	174.18	298.42	139.22	78.38	117.41	120.81	202.34	258.74	166.59	63.87	109.46	116.01	256.29	192.63	106.86	151.47	115.60	172.91	191.02	215.94	215.41	118.87	153.85	143.62	127.76	176.02	158.99	314.51	134.70	304.24	193.44	116.07	140.32	126.76	147.34	167.54	113.44	188.12	187.91	174.85	164.33	258.28	231.41
g958	0.00	0.00	0.00	0.00	0.00	0.00	0.00	0.00	0.00	0.00	0.00	0.00	0.00	0.00	0.00	0.00	0.00	0.00	0.00	0.00	0.00	0.00	0.00	0.00	0.00	0.00	0.00	0.00	0.00	0.00	0.00	0.00	0.00	0.00	0.00	0.00	0.00	0.00	0.00	0.00	0.00	0.00	0.00	0.00	0.00	0.00	0.00	0.00	0.00
g646	0.00	0.00	0.00	0.00	0.00	0.00	0.00	0.00	0.00	0.00	0.00	0.00	0.00	0.00	0.00	0.00	0.00	0.00	0.00	0.00	0.00	0.00	0.00	0.00	0.00	0.00	0.00	0.00	0.00	0.00	0.00	0.00	0.00	0.00	0.00	0.00	0.00	0.00	0.00	0.00	0.00	0.00	0.00	3.98	0.00	0.00	0.00	0.00	0.00
g673	1.21	0.43	0.84	0.00	0.00	0.00	0.00	12.34	7.87	0.00	0.00	0.92	7.13	22.45	23.54	76.35	0.00	8.82	0.00	58.45	5.38	12.86	13.94	0.00	18.02	14.61	0.90	4.39	0.00	11.06	0.00	0.00	2.26	0.00	0.39	0.01	0.00	4.96	0.12	0.00	2.62	0.33	13.38	6.78	0.00	0.00	0.00	0.00	16.53
g860	18.46	11.00	25.51	21.44	300.62	259.70	118.69	201.03	140.98	150.28	75.46	14.27	909.41	665.50	381.23	1039.83	198.03	1084.45	131.35	744.88	309.00	410.97	1288.24	116.31	675.54	669.48	42.88	278.35	50.18	401.97	21.25	53.70	394.17	89.52	17.04	133.76	47.00	264.28	47.42	102.56	128.63	25.98	471.33	217.31	45.02	406.96	195.60	84.01	712.48
g599	487.65	187.88	217.94	362.40	0.00	70.27	0.00	0.00	0.00	0.00	0.00	243.20	0.00	0.00	0.00	0.00	0.00	0.00	47.04	0.00	0.00	0.00	0.00	0.00	0.00	0.00	313.41	0.00	518.92	16.13	345.32	294.32	104.88	0.00	256.24	0.00	197.90	48.64	299.09	0.00	287.53	208.83	0.00	0.00	215.99	0.00	0.00	120.90	8.54
g861	0.00	0.00	0.00	0.00	0.00	0.00	0.00	0.00	5.28	0.00	0.00	0.00	0.00	3.43	2.89	0.00	0.00	0.00	0.00	0.00	3.47	1.42	0.00	3.05	0.00	0.00	0.00	0.00	0.00	0.80	0.00	0.00	0.00	0.00	0.00	0.00	0.00	3.93	0.00	0.00	0.00	0.00	4.46	0.00	0.00	0.00	0.00	0.00	7.67
g221	0.00	0.00	9.16	8.62	0.00	0.00	0.00	0.00	0.00	0.00	0.00	0.00	0.00	0.00	0.00	0.00	0.00	0.00	0.00	0.00	0.00	0.00	0.00	0.00	0.00	0.00	8.14	0.00	3.19	0.00	0.00	0.00	10.69	0.00	0.00	0.00	1.79	0.00	1.36	0.00	5.15	3.83	0.00	0.00	1.74	0.00	0.00	0.00	0.00
g220	0.87	0.60	1.49	0.81	9.12	7.25	20.69	0.00	12.30	0.00	37.39	1.95	35.02	138.96	169.78	180.16	10.33	229.42	0.00	335.86	63.57	42.94	386.61	22.43	79.26	171.35	1.91	57.97	1.30	93.06	1.33	1.53	43.19	0.00	0.00	10.44	2.00	52.14	0.96	36.74	1.46	0.00	76.78	15.27	0.39	35.57	16.90	22.49	72.90
g388	42.77	18.57	38.27	57.28	436.73	597.41	495.86	446.40	715.24	114.76	452.82	25.37	719.70	1829.34	1460.74	1817.89	492.06	1846.21	185.30	1726.03	804.90	849.03	1846.81	473.84	1891.42	1831.59	74.89	730.65	78.77	845.57	41.19	94.91	475.98	424.36	48.36	393.30	83.41	645.25	113.14	162.84	381.98	59.06	1204.31	599.62	59.14	443.34	588.79	287.20	1917.40
g389	2.37	0.00	0.00	0.00	6.45	0.00	0.00	0.00	0.00	0.00	0.00	0.78	21.99	59.21	37.56	24.30	0.00	0.00	10.85	59.17	11.21	94.79	74.60	60.18	16.93	224.54	0.00	23.21	0.79	29.32	1.30	0.60	27.13	0.00	0.00	0.00	0.59	72.58	0.32	7.77	0.00	0.00	0.00	20.67	1.57	22.88	23.87	8.59	62.47
g225	786.05	1155.71	3884.86	1684.65	3373.43	1971.70	1561.26	2915.00	3084.98	2812.54	2631.90	1176.80	1856.34	2720.80	1624.31	3178.29	1748.23	1969.78	771.68	2504.31	2263.60	1534.45	2806.36	1629.37	2364.89	2945.07	2203.86	2775.52	4481.92	2161.86	2546.80	3750.43	2140.37	5002.96	2951.92	4501.79	2547.18	1959.14	3657.23	3974.92	2337.78	1842.22	3955.01	3069.35	1346.98	2869.47	2415.45	2947.83	3408.08
g224	0.00	0.00	0.00	0.00	0.00	0.00	0.00	0.00	0.00	0.00	0.00	0.00	0.00	0.00	0.00	0.00	0.00	0.00	0.00	0.00	0.00	0.00	0.00	0.00	0.00	0.00	0.00	0.00	0.00	0.00	0.00	1.01	0.00	0.00	0.00	0.00	0.00	0.00	0.49	0.00	0.00	0.00	0.00	0.00	0.00	0.00	0.00	0.00	0.00
g227	0.98	6.24	15.80	3.70	0.00	27.75	0.00	26.39	0.00	0.00	0.00	4.13	0.00	0.00	0.00	0.00	24.70	0.00	0.00	0.00	31.07	12.23	0.00	0.00	0.00	0.00	13.54	9.76	18.32	33.27	8.64	18.69	58.34	0.00	3.06	0.00	16.11	21.64	8.95	0.00	12.45	6.24	0.00	0.00	5.24	60.22	0.00	0.00	0.00
g226	56.36	337.84	389.17	165.53	600.76	320.35	781.66	586.69	437.32	466.50	457.97	307.50	855.25	52.91	830.59	128.05	646.49	130.68	506.57	0.00	803.11	729.84	100.33	592.94	0.00	53.19	220.68	736.29	369.68	660.25	182.13	240.47	683.70	391.27	235.26	763.94	211.22	1072.55	286.37	574.97	205.06	118.68	643.21	450.58	240.44	778.03	705.09	750.23	69.65
g382	221.40	103.84	72.50	121.62	77.34	194.04	105.29	78.83	65.59	113.11	118.19	98.28	99.07	0.00	89.86	26.32	135.15	19.09	0.00	0.00	84.28	84.59	0.00	47.47	10.49	22.26	166.83	90.83	136.43	76.51	146.63	130.34	116.74	243.31	117.61	0.00	116.57	55.80	108.51	69.68	78.58	112.40	93.35	82.76	104.21	77.58	93.04	47.26	21.19
g383	27.62	166.50	279.86	242.06	172.47	116.88	207.25	275.59	156.21	267.41	66.40	174.98	212.41	20.71	187.03	67.06	160.95	0.00	248.41	17.76	202.61	93.27	77.25	157.37	13.37	184.19	376.18	318.83	369.19	263.82	333.93	223.73	302.75	47.33	211.74	39.07	93.87	271.39	241.11	274.02	147.96	263.26	198.60	13.86	221.60	155.34	172.57	74.99	56.34
g380	0.00	0.00	0.00	0.00	0.00	0.00	0.00	0.00	0.00	15.61	10.16	0.00	19.55	0.00	0.00	0.00	0.00	0.00	0.00	0.00	0.00	0.00	0.00	8.83	0.00	0.00	0.00	53.22	0.00	2.83	0.00	0.00	0.00	0.00	0.00	0.00	0.00	0.00	0.00	0.00	0.00	0.00	0.00	0.00	0.23	0.00	0.00	0.00	10.35
g381	0.00	0.00	0.00	0.00	0.00	0.00	0.00	0.00	0.00	0.00	0.00	0.00	0.00	0.00	0.00	0.00	0.00	0.00	0.00	0.00	0.00	0.00	0.00	0.00	0.00	0.00	0.00	0.00	0.00	0.00	0.00	0.00	0.00	0.00	0.00	0.00	0.00	0.00	0.00	0.00	0.00	0.00	0.00	0.00	0.00	0.00	0.00	0.00	0.00
g386	0.88	3.99	5.98	5.54	13.93	32.76	0.00	0.00	70.13	17.28	0.00	3.02	0.00	46.79	48.39	55.92	182.85	164.49	60.51	19.02	23.76	57.45	113.44	60.92	36.28	111.42	15.03	27.85	15.89	26.68	8.44	13.70	44.02	17.34	2.42	0.00	21.13	9.92	14.26	12.42	31.90	13.31	23.42	49.92	5.56	15.07	171.18	12.64	70.11
g387	3.71	1.16	6.89	4.44	42.20	64.07	42.83	55.80	132.34	10.20	48.20	2.52	69.65	86.19	53.55	108.99	78.03	75.90	20.24	63.29	53.91	52.30	105.64	97.02	95.55	106.49	4.22	58.11	9.65	37.80	2.38	9.27	42.30	10.16	5.58	15.70	12.86	45.67	6.56	3.33	15.83	4.35	86.10	46.13	8.16	44.35	50.36	26.56	76.11
g384	11.04	5.69	24.77	15.50	384.01	248.24	308.78	312.63	539.31	108.60	368.88	7.24	355.71	746.07	563.98	929.26	335.74	712.70	107.04	925.08	330.98	345.43	907.30	265.33	906.06	931.30	20.36	266.77	30.27	356.29	13.22	28.32	216.36	259.22	15.51	334.01	37.35	279.02	29.82	104.68	80.69	17.09	549.37	466.94	23.29	418.29	431.02	221.17	860.26
g385	1.04	0.18	0.00	0.21	0.00	0.00	0.00	0.00	0.00	0.00	0.00	0.00	19.78	21.80	6.08	0.00	0.00	33.73	0.00	6.76	7.35	1.78	5.52	7.64	0.00	0.00	0.00	0.00	0.00	3.54	0.61	0.00	1.81	0.00	0.00	10.71	0.00	0.00	0.44	0.00	0.00	0.00	0.00	0.00	0.00	0.00	0.00	0.00	0.00
g598	0.00	0.00	1.43	0.37	39.61	0.00	0.00	26.82	0.00	0.00	234.89	0.00	7.11	0.00	38.80	17.96	12.32	52.25	0.00	14.45	5.22	42.64	0.00	38.92	0.00	15.18	0.00	14.84	0.00	13.45	0.99	0.00	19.84	110.45	0.00	45.60	0.00	5.44	0.00	0.00	0.00	0.00	10.65	14.10	0.00	0.00	11.56	242.27	0.00
g638	0.00	0.00	0.00	0.28	0.00	0.00	0.00	0.00	0.00	0.00	0.00	0.16	2.71	17.29	2.43	0.00	0.00	4.70	0.00	0.00	4.15	0.00	18.93	0.00	5.74	0.00	0.00	1.97	0.00	6.54	0.00	0.51	1.31	0.00	0.00	0.00	0.23	6.20	0.00	0.00	0.00	0.00	8.65	0.00	0.00	7.87	0.00	0.00	5.49
g639	0.00	0.00	0.00	0.00	0.00	0.00	0.00	0.00	0.00	0.00	0.00	0.00	0.00	0.00	0.00	0.00	0.00	0.00	0.00	0.00	0.00	0.00	0.00	0.00	0.00	0.00	0.00	0.00	0.00	0.00	0.00	0.00	0.00	0.00	0.00	0.00	0.00	0.00	0.00	0.00	0.00	0.00	0.00	0.00	0.00	0.00	0.00	0.00	0.00
g632	0.08	0.33	0.00	0.00	1.35	0.00	0.01	0.00	0.00	0.00	0.00	0.00	0.00	0.00	2.03	8.76	0.01	0.17	8.91	0.02	0.00	0.00	1.98	4.48	20.69	0.18	0.00	0.04	0.00	12.02	0.00	0.02	0.00	0.35	0.16	0.55	0.03	0.00	0.12	0.00	0.00	0.12	2.44	0.00	0.12	6.43	0.00	15.90	11.77
g633	33.13	19.03	9.27	3.36	329.63	70.54	65.29	412.16	53.09	553.11	97.40	21.56	69.45	6680.96	465.41	334.11	305.86	7082.24	186.64	1504.76	616.95	1196.04	273.51	686.97	1648.31	4490.49	0.00	656.95	0.00	427.75	1.86	5.22	250.55	6363.87	2.91	294.00	1.66	637.09	3.34	0.00	10.31	4.03	467.46	79.44	4.46	150.53	72.24	420.55	119.03
g630	56914.05	32160.57	28320.80	20922.70	12867.11	16779.60	13677.20	16618.44	7708.55	28869.82	14378.16	28273.81	19291.67	5672.61	12334.01	3388.16	16849.42	4454.58	30667.92	4361.51	19568.83	19100.53	5003.65	17938.98	2436.24	4531.87	20144.08	22515.30	18580.19	18432.95	18146.69	13191.45	23450.43	21264.81	22970.53	20308.28	12404.08	21110.94	20498.01	17818.73	13458.18	24634.13	14226.15	13970.57	25054.63	10846.28	15646.73	13358.01	5817.93
g631	0.00	0.00	0.00	0.00	0.00	0.00	0.00	0.00	0.00	0.00	0.00	0.00	0.00	0.00	0.00	0.00	0.00	0.00	0.00	0.00	0.00	0.00	0.00	0.00	0.00	0.00	0.00	0.00	0.00	0.00	0.00	0.00	0.00	0.00	0.00	0.00	0.00	0.00	0.00	0.00	0.00	0.00	0.00	0.00	0.00	0.00	0.00	0.00	0.00
g636	9.24	0.00	0.00	0.86	0.00	0.00	0.00	2.71	0.00	0.00	0.00	0.00	4.35	0.00	12.22	0.00	0.00	55.25	0.00	29.80	10.12	0.00	0.00	0.00	0.00	0.00	0.00	0.00	0.00	12.14	7.23	0.00	5.98	0.00	1.76	0.00	0.00	0.00	1.41	0.00	2.69	0.98	0.00	0.00	1.55	0.00	0.00	0.00	24.81
g637	0.00	0.00	0.00	0.00	0.00	0.00	0.00	0.00	0.00	0.00	0.00	0.00	0.00	0.00	0.00	0.00	0.00	0.00	0.00	0.00	0.00	0.00	0.00	0.00	0.00	0.00	0.00	0.00	0.00	0.00	0.00	0.00	0.00	0.00	0.00	0.00	0.00	0.00	0.00	0.00	0.00	0.00	0.00	0.00	0.00	0.00	0.00	0.00	0.00
g634	0.00	0.00	0.00	0.00	0.00	0.00	0.00	0.00	0.00	0.00	0.00	0.00	0.00	0.00	0.00	0.00	0.00	0.00	0.00	0.00	0.00	0.00	0.00	0.00	0.00	0.00	0.00	0.00	0.00	0.00	0.00	0.00	0.00	0.00	0.00	0.00	0.00	0.00	0.00	0.00	0.00	0.00	0.00	0.00	0.00	0.00	0.00	0.00	0.00
g635	93.55	100.92	149.72	195.58	2826.76	3322.95	2950.41	3209.24	4123.25	1016.92	2327.42	120.72	3744.53	8605.02	6270.87	9418.72	2537.81	8089.29	896.97	8173.79	3563.54	3896.05	9254.60	2631.31	9586.38	8672.64	211.23	3039.12	213.33	3738.99	152.74	281.85	2164.48	2738.80	146.10	2297.37	354.76	3383.94	307.02	1528.91	889.27	181.66	6516.77	3221.76	207.13	2037.62	3443.16	1631.88	8641.56
g645	186.81	74.12	155.63	146.30	3137.00	3379.37	2280.92	3078.66	3120.78	2140.63	2559.87	87.71	1329.19	3115.08	1519.00	3874.64	2123.53	3512.57	957.26	3336.44	1248.39	1165.61	3554.55	1683.23	3409.28	3764.92	149.24	1011.27	193.08	1046.46	130.54	208.24	760.12	3036.42	178.21	2836.55	285.57	978.50	175.06	2151.80	336.18	88.32	2315.76	2785.55	143.21	2697.28	2454.75	1827.02	3897.31
g539	34.97	24.00	68.65	43.74	618.17	974.28	819.01	1013.86	492.68	353.21	775.19	35.67	1134.53	3570.75	1643.69	3703.32	959.74	2080.79	327.62	2400.39	1328.25	1144.53	2521.16	460.33	2766.24	3173.70	57.77	915.85	75.64	1251.28	26.32	54.83	657.26	781.31	38.97	1654.67	105.09	846.12	95.09	248.01	157.84	46.58	1615.26	404.15	52.63	540.43	520.10	398.98	2998.04
g901	0.00	0.00	0.00	0.00	0.00	0.00	0.00	0.00	0.00	0.00	0.00	0.00	0.00	0.00	0.00	0.00	0.00	0.00	0.00	0.00	0.00	0.00	0.00	0.00	0.00	0.00	0.00	0.00	0.00	0.00	0.00	0.00	0.00	0.00	0.00	0.00	0.00	0.00	0.00	0.00	0.00	0.00	0.00	0.00	0.00	0.00	0.00	0.00	0.00
g902	5.06	11.57	14.90	16.65	10.29	10.87	10.19	0.00	0.00	17.19	11.44	7.40	0.00	11.35	5.03	0.00	0.00	10.16	0.00	0.00	4.08	14.22	18.43	0.00	0.00	11.84	28.01	0.00	33.01	0.00	15.10	14.27	0.00	34.51	28.65	0.00	11.43	4.24	28.30	0.00	13.62	19.27	0.00	22.01	23.33	23.59	0.00	37.73	0.00
g903	0.00	1.56	4.05	5.50	46.79	61.82	57.97	95.75	99.35	117.53	64.97	2.92	37.92	6.45	40.01	31.86	21.77	63.40	0.00	32.03	27.86	59.14	68.06	126.29	38.04	114.63	3.88	30.87	3.95	28.44	3.04	2.45	38.45	157.51	1.15	30.45	2.41	2.41	3.85	35.19	4.60	6.17	18.79	12.55	1.90	73.80	25.57	28.56	57.72
g538	0.00	0.00	0.00	0.00	0.00	0.00	0.00	0.00	0.00	0.00	0.00	0.00	0.00	0.00	0.00	0.00	0.00	14.56	0.00	0.00	0.00	0.00	0.00	0.00	0.00	0.00	0.00	0.00	0.00	0.00	0.00	0.00	0.00	0.00	0.00	0.00	0.00	0.17	0.00	0.00	0.00	0.00	0.00	0.00	0.00	0.00	0.00	0.00	0.00
g863	0.00	0.00	0.00	0.00	0.00	0.00	0.00	0.00	0.00	0.00	0.00	0.00	0.00	0.00	0.00	0.00	0.00	0.00	0.00	0.00	0.00	0.00	0.00	0.00	0.00	0.00	0.00	0.00	0.00	0.00	0.00	0.00	0.00	0.00	0.00	0.00	0.00	0.00	0.00	0.00	0.00	0.00	0.00	0.00	0.00	0.00	0.00	0.00	0.00
g254	564.33	2408.30	1918.33	1831.42	688.32	748.33	697.72	1212.22	317.51	623.19	741.87	2026.22	679.23	52.05	375.71	64.23	718.30	287.06	317.95	206.70	868.96	445.36	85.25	515.39	51.83	215.19	1605.77	1003.05	2548.27	826.31	1680.18	1368.90	1149.42	1699.74	1541.67	1923.54	1531.58	698.45	1195.96	1120.52	1591.44	1327.14	311.79	843.73	1015.43	1028.19	334.14	585.76	103.43
g255	96.50	161.72	239.72	99.33	0.00	0.00	0.00	0.00	96.60	0.00	0.00	117.19	61.30	0.00	0.00	0.00	0.00	116.72	0.00	0.00	67.34	54.58	51.63	57.38	137.38	0.00	181.19	42.21	20.35	100.45	113.02	79.91	97.41	94.66	120.89	0.00	23.19	0.00	125.06	0.00	33.05	229.22	0.00	0.00	70.97	66.45	0.00	0.00	0.00
g256	0.00	0.00	0.00	0.00	0.00	0.00	0.00	0.00	0.00	0.00	0.00	0.00	0.00	0.00	0.00	0.00	0.00	0.00	0.00	0.00	0.00	0.00	0.00	0.00	0.00	0.00	0.00	0.00	0.00	0.00	0.00	0.00	0.00	0.00	0.00	0.00	0.00	0.00	0.00	0.00	0.00	0.00	0.00	0.00	0.00	0.00	0.00	0.00	0.00
g257	0.00	0.00	0.00	0.00	0.00	0.00	0.00	0.00	0.00	0.00	0.00	0.00	0.00	0.00	0.00	0.00	0.00	0.00	0.00	0.00	0.00	0.00	0.00	0.00	0.00	0.00	0.00	0.00	0.00	0.00	0.00	0.00	0.00	0.00	0.00	0.00	0.00	0.00	0.00	0.00	0.00	0.00	0.00	0.00	0.00	0.00	0.00	0.00	0.00
g319	27.02	61.74	67.09	78.21	28.49	30.10	70.56	14.56	36.27	47.68	126.61	65.02	38.46	15.71	27.85	29.09	6.63	42.14	83.79	23.40	39.55	9.83	12.97	34.96	23.17	16.41	126.61	68.55	308.03	45.52	105.12	186.28	25.17	47.90	87.11	98.78	130.61	55.82	156.36	34.26	185.33	128.17	40.06	22.90	87.68	40.84	49.83	69.58	7.81
g318	8.23	11.18	26.21	13.81	521.16	410.83	556.46	500.93	979.20	153.00	635.77	16.33	607.10	1207.62	775.10	1589.21	487.29	1359.66	276.81	1337.70	556.40	730.47	1565.94	474.87	1486.74	1609.04	35.41	444.67	33.11	648.23	16.72	32.16	392.94	398.20	17.00	476.84	44.02	457.52	26.98	218.54	94.35	21.75	941.88	516.49	33.31	385.67	537.92	352.23	1398.43
g252	1.38	0.51	1.52	0.59	36.87	6.54	0.00	0.00	0.00	0.00	0.02	0.00	36.29	0.00	53.48	0.00	33.16	172.27	5.86	30.22	107.61	138.65	136.39	0.00	181.42	94.64	0.69	55.96	0.00	88.31	1.44	1.79	65.14	10.41	0.59	0.00	3.46	51.50	0.25	0.00	1.09	0.49	60.60	0.00	0.98	0.00	25.06	0.00	41.86
g253	0.16	0.00	0.59	0.24	0.00	0.00	0.00	4.38	0.00	0.00	0.00	0.13	0.00	9.44	4.18	17.45	11.91	4.21	7.18	0.00	10.17	1.98	11.46	4.19	11.84	19.70	0.63	1.61	0.64	3.28	0.21	0.96	1.11	0.00	0.17	0.00	1.59	2.46	0.27	0.00	0.78	0.28	3.46	18.35	0.17	0.00	3.74	5.44	9.36
g315	0.05	0.81	0.00	0.00	0.00	0.00	0.00	0.66	10.03	0.00	0.00	0.00	0.00	0.00	0.00	14.71	26.12	49.34	0.00	0.00	24.49	42.28	0.00	15.78	0.00	0.00	0.00	42.37	0.00	0.00	0.00	0.00	0.00	0.10	0.00	0.40	0.75	10.26	0.00	0.00	0.00	0.00	0.83	0.00	0.00	0.00	0.00	0.00	0.00
g314	0.00	0.00	0.00	0.00	0.00	0.00	0.00	0.00	0.00	0.00	0.00	0.62	0.00	0.00	0.00	0.00	0.00	0.00	0.00	0.00	0.00	0.00	0.00	0.00	0.00	0.00	0.00	0.00	0.00	0.00	0.00	0.00	0.00	0.00	0.00	0.00	0.00	0.00	0.00	0.00	0.00	0.00	0.00	0.00	0.00	0.00	0.00	0.00	0.00
g317	32.78	154.08	83.78	108.06	0.00	0.00	75.67	0.00	0.00	0.00	148.92	175.74	86.73	144.34	59.58	76.53	190.54	56.10	0.00	100.21	256.44	149.97	0.00	50.59	56.27	0.00	104.03	175.81	112.56	98.91	111.39	72.02	114.24	0.00	92.90	277.48	88.42	89.28	144.02	0.00	22.71	157.70	92.26	191.07	132.38	0.00	0.00	0.00	128.81
g316	0.00	0.00	0.83	0.00	0.00	0.00	0.00	0.00	0.00	0.00	0.00	0.50	0.00	0.00	0.00	17.04	0.00	0.00	0.00	10.71	0.00	0.00	0.00	3.84	18.99	7.45	0.00	3.64	0.00	0.00	0.00	0.00	0.00	0.00	0.00	0.00	0.02	15.00	0.00	0.00	0.00	0.00	0.00	0.00	0.00	0.00	0.00	0.00	8.31
g311	19267.12	12614.38	10656.31	8999.89	2259.43	2445.89	1545.64	2389.08	749.34	4893.39	1266.87	11374.18	3389.27	740.81	1571.05	915.23	2586.96	925.06	5294.27	1064.41	4797.71	3167.44	338.81	3507.30	413.58	677.83	7557.86	6175.71	7293.13	5408.18	7399.33	5206.66	6451.15	3250.81	9197.20	4514.48	5149.34	4874.23	7726.62	5987.75	5250.28	8802.57	2063.17	2875.55	7786.39	2484.30	1528.40	1870.86	735.91
g259	0.71	0.00	0.26	0.18	54.06	19.64	49.11	38.01	52.60	10.37	7.56	0.39	32.21	85.31	51.04	119.18	24.08	79.58	20.82	43.31	17.68	14.33	0.00	6.17	27.11	0.00	1.03	58.33	1.05	20.22	0.81	0.80	12.76	20.84	0.00	10.75	0.87	10.79	0.84	0.00	0.75	0.83	54.78	29.90	0.35	28.42	10.91	16.02	22.39
g313	0.00	0.00	0.00	0.00	0.00	0.00	0.00	0.00	0.00	0.00	0.00	0.00	0.00	0.00	0.00	0.00	0.00	0.00	0.00	0.00	0.00	0.00	0.00	0.00	0.00	0.00	0.00	0.00	0.56	0.00	0.19	0.00	0.00	0.00	0.00	61.16	0.00	0.00	0.00	0.00	0.00	0.00	0.00	0.00	0.00	0.00	0.00	0.00	0.00
g312	0.00	0.00	0.05	0.42	0.00	0.00	0.00	0.00	0.00	0.00	2.16	0.00	0.00	0.00	0.00	0.00	0.00	0.00	0.00	2.61	0.00	0.00	0.00	0.00	0.00	0.00	0.00	0.00	0.06	3.65	0.00	0.09	0.00	0.00	0.00	0.00	0.00	0.76	0.00	0.00	0.00	0.00	11.48	0.00	0.08	0.00	0.00	0.00	0.00
g906	44204.92	24777.49	24855.71	13839.98	12204.27	13830.06	11787.50	12311.21	8245.02	20655.13	10732.19	23253.25	16815.34	3490.69	13385.03	4694.87	11358.45	4419.30	18878.27	2853.68	19049.16	18191.56	3063.04	10397.23	2802.43	3834.28	14784.44	20682.64	17440.15	16266.88	19119.25	12411.36	19062.99	13870.64	13505.38	11952.42	8589.57	20211.56	16704.14	20262.16	9777.95	18662.87	11173.87	9020.19	19087.71	9847.35	10262.94	11267.85	3776.16
g450	0.00	0.00	0.00	0.00	0.00	0.00	0.00	0.00	0.00	0.00	0.00	0.00	0.00	0.00	0.00	0.00	0.00	13.60	0.00	0.00	0.00	0.00	0.00	0.00	0.00	0.00	0.00	0.00	0.00	0.00	0.00	0.00	1.74	0.00	0.00	0.16	0.00	0.00	0.00	0.00	0.00	0.00	0.00	0.00	0.00	0.00	0.00	0.00	0.00
g640	0.00	0.00	0.00	0.00	0.00	0.03	0.00	0.00	0.00	0.00	0.00	0.00	0.00	0.00	0.00	0.00	0.00	0.00	0.00	0.00	0.00	0.00	0.00	0.00	1.91	5.51	0.00	1.44	0.00	0.00	0.00	0.00	0.00	0.00	0.00	0.00	0.00	0.00	0.00	0.00	0.00	0.00	0.00	0.00	0.00	0.00	0.00	0.00	0.00
g19	0.00	5.22	3.76	11.31	81.55	0.00	0.00	0.00	0.00	0.00	0.00	5.22	0.00	0.00	0.00	0.00	0.00	0.00	322.66	0.00	0.00	0.00	0.00	0.00	0.00	0.00	38.12	0.00	12.69	19.91	4.42	2.70	0.00	0.00	0.00	0.00	28.50	0.00	4.91	0.00	4.88	18.83	0.00	0.00	12.70	0.00	0.00	0.00	0.00
g18	0.00	9.11	0.00	1.48	0.00	0.00	0.00	0.00	0.00	0.00	0.00	1.60	0.00	0.00	0.00	0.00	0.00	0.00	0.00	0.00	0.00	0.00	0.00	0.00	0.00	0.00	1.94	0.00	2.00	0.00	0.00	1.66	0.00	0.00	2.15	0.00	0.00	0.00	1.67	0.00	3.45	2.26	0.00	0.00	6.01	0.00	0.00	0.00	0.00
g17	309.90	217.91	246.46	226.40	765.44	952.51	755.75	693.26	364.82	489.71	589.66	218.35	642.72	43.22	549.03	26.67	642.80	38.97	329.50	64.36	665.94	608.65	52.76	598.34	21.33	67.50	359.98	629.14	324.47	632.49	249.22	254.57	760.41	424.65	224.54	404.94	232.17	718.77	288.24	586.70	197.56	287.97	333.48	647.04	339.31	719.01	808.39	456.94	128.86
g16	0.00	0.00	0.00	0.00	0.00	0.00	0.00	0.00	0.00	0.00	0.00	0.00	0.00	0.00	0.00	0.00	0.00	0.00	0.00	0.00	0.00	0.00	0.00	0.00	0.00	0.00	0.00	0.00	0.00	0.00	0.00	1.22	0.00	0.00	0.00	0.00	0.00	0.00	0.00	0.00	0.00	0.00	0.00	0.00	0.00	0.00	0.00	0.00	0.00
g15	10.52	20.45	49.98	27.07	100.10	164.56	19.28	101.28	99.66	0.00	46.01	25.87	292.37	312.25	201.56	419.79	128.86	431.65	130.08	639.48	195.59	235.65	459.93	98.47	520.65	622.97	36.14	335.31	38.84	267.04	37.85	51.29	247.94	397.29	19.67	35.90	59.66	164.84	32.72	76.34	143.39	19.61	223.17	166.48	30.96	46.19	68.51	75.68	298.91
g14	0.00	1.13	2.69	0.00	0.00	32.54	2.41	3.76	10.65	0.00	11.41	2.27	35.78	0.00	295.63	118.61	0.00	956.82	15.74	1.21	268.24	22.20	24.67	0.00	0.00	721.55	0.16	0.00	0.47	470.76	0.05	0.00	0.00	4.53	2.72	17.76	0.00	42.53	1.08	0.00	0.67	0.18	131.91	21.96	0.00	179.09	2.43	43.83	80.41
g13	0.00	0.00	2.09	0.00	0.00	0.10	0.00	0.00	0.00	0.00	0.35	0.03	171.84	0.00	15.12	249.82	0.00	0.00	0.00	0.96	26.59	65.94	0.00	0.92	0.00	0.00	3.11	14.08	2.12	0.01	0.00	0.00	4.19	0.10	0.00	1.56	0.00	15.76	0.00	0.00	0.00	0.00	0.00	0.00	0.00	0.00	0.00	0.00	5.77
g12	306.74	136.26	93.53	300.86	104.49	310.06	149.38	272.10	665.32	45.58	438.20	147.75	414.85	621.94	393.49	123.92	190.07	1076.95	0.00	852.55	310.92	242.36	743.36	145.83	474.50	838.62	340.15	332.15	305.80	440.61	228.05	207.06	205.54	551.74	289.33	397.41	250.59	248.93	312.40	62.75	302.47	243.22	233.72	113.48	333.77	123.45	445.32	113.27	430.89
g11	25.37	20.80	59.95	48.18	1634.64	1774.03	1453.17	2428.92	2518.00	335.60	942.31	31.20	1814.62	4270.79	2609.49	4331.29	1409.29	4028.67	725.19	5285.95	1477.61	1965.27	4943.79	1255.59	4657.68	3728.15	80.77	1375.96	90.39	1361.70	53.84	84.32	870.55	1636.67	34.89	1056.47	91.71	1360.96	104.60	688.52	295.71	58.87	3614.10	1913.70	70.20	1713.08	1865.37	797.78	4274.53
g10	97.88	24.82	36.98	73.02	36.47	12.85	54.22	37.31	10.32	0.00	27.01	22.04	19.70	0.00	0.00	0.00	11.31	0.00	71.51	0.00	27.18	8.38	5.44	23.86	13.18	0.00	81.88	25.20	238.83	23.38	60.41	148.98	50.70	0.00	141.41	10.55	63.91	27.62	94.11	80.46	171.95	48.67	4.88	13.04	112.73	62.75	10.63	14.84	6.66
g944	502.66	312.40	297.11	253.80	71.44	50.22	23.48	47.86	0.00	0.00	79.53	344.30	229.65	52.41	58.51	0.00	89.28	23.70	0.00	26.01	168.80	154.64	21.35	70.30	0.00	54.50	301.83	265.36	456.47	210.95	332.95	272.78	388.24	39.50	292.70	0.00	273.27	283.92	258.03	0.00	278.16	200.66	96.56	101.03	234.93	136.22	41.77	146.06	78.12
g838	4.50	4.35	20.94	7.38	290.56	400.49	463.93	368.88	543.92	98.70	209.89	4.79	261.73	687.01	395.67	426.40	294.46	469.64	161.17	625.28	233.01	394.54	574.70	300.73	560.61	805.87	12.39	220.37	22.68	310.62	8.32	15.39	180.42	467.45	10.53	238.24	25.43	177.15	16.49	118.42	37.41	6.55	422.07	423.87	22.12	250.18	295.06	206.79	649.32
g839	185.64	107.94	254.66	318.25	2119.58	2729.47	2453.65	1938.73	3090.16	248.08	2418.51	144.66	2822.92	5767.58	3303.20	5009.78	1812.16	6399.56	436.26	5059.43	2938.96	2944.28	5617.08	1839.29	5053.44	5850.52	598.52	2995.99	703.65	3556.18	396.32	745.72	2898.18	2338.35	216.11	1429.55	705.43	2314.66	861.17	780.55	3352.80	505.89	3641.60	2939.44	578.76	2377.15	2770.88	1398.73	5891.04
g531	24.05	3.90	13.76	15.93	705.68	1191.01	277.73	824.78	853.27	41.38	357.34	7.22	493.72	1227.29	748.86	2622.44	460.63	1341.71	55.84	1664.58	395.67	466.70	1667.62	267.40	1761.82	1044.69	20.32	530.23	49.56	367.55	13.30	22.86	182.84	526.10	20.43	531.34	42.11	265.18	27.37	173.05	52.73	12.42	1066.03	414.94	18.06	575.93	404.17	312.13	1219.17
g790	0.00	0.37	0.58	0.23	174.76	50.76	137.47	62.62	269.25	13.29	70.62	3.97	153.98	321.86	309.64	324.47	147.97	259.46	26.70	345.04	190.64	239.77	312.92	93.59	421.71	228.64	3.54	114.09	2.63	185.71	4.21	7.11	116.12	53.39	1.87	27.53	5.22	194.79	3.48	0.00	6.23	1.90	350.95	95.77	3.55	63.77	167.86	38.81	314.23
g530	596.11	382.62	346.11	513.63	119.84	189.65	216.91	161.21	134.99	166.09	155.58	438.19	364.51	43.99	147.05	81.43	130.85	138.84	67.06	65.49	330.92	221.92	35.80	176.79	0.00	45.79	540.32	573.10	599.72	314.17	426.19	370.56	366.92	232.63	500.40	34.33	552.57	353.39	337.29	167.15	449.53	259.07	145.48	212.37	444.50	274.38	122.53	293.73	0.00
g840	35.67	28.32	105.36	51.69	1189.54	2156.26	1414.22	1644.77	1746.43	241.21	1054.28	44.96	1617.40	3595.19	2329.07	4818.51	863.33	3637.78	508.68	3805.63	1106.72	1382.00	4271.54	1317.43	3996.51	4576.50	62.10	1168.68	75.51	1687.62	49.75	87.10	864.53	714.45	56.10	1346.03	94.46	1030.61	58.24	496.67	176.63	44.46	2238.57	1599.11	60.93	1581.40	1454.74	726.14	4563.81
g412	0.00	0.00	0.00	0.40	6.15	0.00	0.00	0.00	0.00	0.00	0.00	0.29	73.66	46.55	30.16	29.78	90.03	246.62	0.00	102.96	30.67	68.66	15.16	6.85	51.76	114.62	0.00	51.29	0.32	53.41	1.23	0.35	6.21	0.00	0.27	0.00	0.00	42.41	1.50	0.00	1.32	0.53	41.57	0.00	0.00	0.00	8.82	0.00	104.40
g413	2394.07	614.23	591.68	1383.53	3095.68	2661.57	2207.44	3733.41	1968.64	2332.22	3181.21	534.00	969.64	235.85	877.66	64.68	2410.61	308.05	1638.49	208.10	1144.09	927.82	192.11	2952.41	77.69	109.00	1273.81	902.24	1480.45	735.31	926.27	794.53	894.13	3357.32	1209.60	2490.54	989.03	979.04	1319.63	4262.55	861.30	620.45	675.91	2222.76	1272.59	3024.15	2109.14	3359.36	234.36
g410	116.12	852.84	1397.40	497.10	611.28	1020.84	790.78	920.62	432.25	277.09	133.95	1134.46	53.78	134.32	1894.93	90.86	687.66	131.40	622.20	0.01	940.79	2406.31	78.61	1274.35	36.93	145.12	737.37	1595.62	1178.78	832.46	858.21	1026.32	988.21	956.17	353.58	976.96	910.55	360.44	594.76	1183.17	554.81	611.27	4.39	1071.27	678.92	1237.93	1680.18	119.70	158.89
g411	0.00	0.21	0.00	0.11	0.00	0.00	0.00	0.00	0.00	0.00	0.00	0.31	6.71	17.53	0.00	16.28	0.00	112.74	0.00	39.59	0.00	16.40	0.00	17.31	66.00	22.11	0.00	49.78	0.00	0.00	0.06	0.59	2.98	0.00	1.58	0.00	0.00	0.00	0.67	0.00	0.38	0.75	55.90	7.61	0.00	0.00	26.85	111.25	7.87
g416	0.00	0.52	0.00	0.00	52.59	18.50	0.00	0.00	0.00	0.00	0.00	0.00	9.42	0.00	0.00	0.00	0.00	0.00	0.00	19.17	6.92	0.00	15.71	0.00	0.00	0.00	0.00	6.55	0.65	0.00	0.44	0.00	8.73	0.00	0.00	0.00	0.72	0.00	1.99	0.00	1.05	0.00	0.00	0.00	0.00	0.00	0.00	0.00	0.00
g417	11.13	28.24	10.43	180.26	86.60	0.00	84.95	42.70	72.52	71.20	241.57	36.81	22.99	0.00	21.40	0.00	122.68	0.00	435.21	0.00	0.00	20.28	0.00	128.16	0.00	0.00	198.47	0.00	200.60	10.83	270.01	125.84	10.44	353.53	115.64	0.00	105.01	0.00	137.58	102.41	62.88	88.78	0.00	0.00	105.16	98.79	114.24	0.00	0.00
g414	0.00	0.00	0.00	0.25	9.95	0.00	0.00	0.00	0.00	0.00	10.21	0.24	0.00	26.42	10.47	15.43	12.30	39.85	0.00	33.18	29.37	11.42	52.58	7.42	60.70	0.43	0.00	0.00	1.12	0.11	0.00	0.00	7.10	0.00	0.00	0.00	1.33	15.12	0.00	0.00	0.00	0.00	0.00	21.07	0.94	0.00	42.29	0.00	0.00
g415	139.25	147.50	233.23	252.90	4665.03	5659.79	4867.51	5418.39	5303.90	1752.40	3856.22	201.88	6082.11	15861.28	7905.39	15749.16	4619.00	14890.47	1821.15	14285.47	5102.77	6272.31	15842.90	4881.32	14902.16	15303.59	352.90	5137.63	366.21	5645.38	309.58	453.60	3377.26	5436.47	226.31	4931.23	558.17	3813.22	473.78	1634.05	1346.23	264.24	9939.58	6061.26	293.72	4079.64	4485.71	2412.82	14123.80
g553	0.00	0.00	0.00	0.00	0.00	0.00	0.00	0.00	0.00	0.00	0.00	0.00	0.00	0.00	0.00	0.00	0.00	0.00	0.00	0.00	0.00	0.00	0.00	0.00	0.00	0.00	0.00	0.00	0.00	0.00	0.00	0.00	0.00	0.00	0.00	0.00	0.00	0.00	0.00	0.00	0.00	0.00	0.00	0.00	0.00	0.00	0.00	0.00	0.00
g552	3.29	1.30	2.35	62.60	44.02	92.86	0.00	0.00	37.16	73.14	73.50	6.21	0.00	0.00	0.00	0.00	61.85	0.00	0.00	0.00	0.00	0.00	0.00	259.84	23.93	0.00	26.69	0.00	38.07	0.00	7.75	17.76	0.00	0.00	47.87	0.00	73.78	0.00	15.69	0.00	99.38	18.02	0.00	210.36	19.38	201.52	38.59	26.99	0.00
g418	0.00	0.00	0.00	0.00	0.00	0.00	0.00	0.00	0.00	0.00	0.00	0.00	0.00	0.00	0.00	0.00	0.00	0.00	0.00	0.00	0.00	0.00	0.00	0.00	0.00	0.00	0.00	0.00	0.00	0.00	0.00	0.00	0.00	0.00	0.00	0.00	0.00	0.00	0.00	0.00	0.00	0.00	0.00	0.00	0.00	0.00	0.00	0.00	0.00
g419	0.00	0.00	0.00	0.00	0.00	0.00	0.00	0.00	0.00	0.00	0.00	0.00	0.00	0.00	0.00	0.00	0.00	0.00	0.00	34.49	0.00	0.00	0.00	0.00	0.00	0.00	0.00	0.00	0.00	0.00	0.00	0.00	0.00	0.00	0.00	0.00	0.00	0.00	0.00	0.00	0.00	0.00	0.00	0.00	0.19	0.00	0.00	0.00	0.00
g557	972.56	505.68	797.78	1132.47	8951.58	6604.24	6817.99	3444.54	18657.96	2242.33	6097.05	492.98	1257.77	2524.44	655.51	5510.53	3403.92	4674.97	2207.39	5731.49	1142.12	706.00	2682.11	4745.85	6702.73	2374.95	1142.69	824.40	895.37	494.91	835.55	807.05	1192.05	3798.52	1137.04	5443.86	1295.04	1102.03	777.12	3035.61	879.08	564.86	2364.89	4171.02	1062.44	6061.63	4870.42	4537.55	6311.32
g556	88.06	57.98	196.00	121.79	500.61	959.50	556.98	779.36	816.50	231.34	541.91	87.93	1247.86	3536.61	2125.16	3864.11	872.75	3547.33	218.57	3763.96	1573.58	1510.41	4171.05	592.71	5047.92	4402.56	199.27	1283.25	249.04	1756.06	151.09	256.36	1078.85	437.52	121.02	783.43	349.50	1295.16	237.00	260.57	643.38	155.93	2164.19	636.51	161.09	829.33	665.86	234.08	5521.02
g555	39.73	236.06	238.94	168.33	53.31	224.77	183.86	133.57	179.70	176.75	178.11	209.11	199.67	58.64	118.00	0.00	50.03	0.00	223.61	0.00	167.75	260.02	47.80	393.59	0.00	121.87	180.14	167.93	200.98	235.72	195.26	245.16	170.58	176.45	188.69	319.31	211.95	186.20	180.37	158.83	167.02	126.98	86.60	84.67	114.65	213.39	140.32	196.34	29.14
g554	577.95	652.05	1304.01	1126.60	29068.74	30395.16	31855.25	36965.19	37840.03	11898.30	24996.59	922.58	37578.15	85941.30	48530.48	88226.46	22512.96	86257.71	10071.52	92898.40	27424.52	36474.91	91419.47	23621.78	94899.55	85076.25	1692.83	26386.85	1422.72	33224.67	1299.60	2199.62	18534.58	30151.59	981.09	24422.66	2333.77	26693.03	2220.33	10525.53	6231.88	1459.55	52410.68	34313.81	1562.01	27384.07	29796.02	17254.51	79406.17
g865	11.90	17.56	25.25	31.34	567.12	757.53	675.96	582.50	831.42	247.14	359.84	16.70	767.37	1599.25	1050.39	1501.41	410.63	1541.64	306.64	1490.47	508.58	610.68	1660.26	447.55	1515.35	1478.79	38.91	547.98	44.07	667.10	24.09	47.71	406.89	535.97	25.54	576.29	54.04	599.32	66.13	133.61	184.81	35.04	946.17	724.97	40.89	773.59	542.64	344.41	1828.78
g946	0.00	0.00	0.00	0.00	0.00	0.00	0.00	0.00	0.00	0.00	0.01	0.00	0.00	101.71	0.00	0.00	0.00	0.00	0.00	0.00	0.00	48.81	0.00	0.00	0.00	47.61	0.00	0.01	1.28	0.00	0.00	0.00	0.00	0.00	0.00	0.00	0.00	0.00	0.00	0.00	0.00	0.00	0.00	0.00	0.00	0.00	0.00	0.00	0.51
g832	0.00	0.00	0.00	0.00	4.62	9.78	0.00	0.00	7.86	0.00	0.00	0.00	0.00	25.12	6.77	0.00	0.00	18.21	0.00	0.00	0.00	0.00	8.28	5.80	8.77	16.00	0.00	3.49	0.00	1.18	0.00	0.15	1.17	0.00	0.00	0.00	0.00	3.82	0.41	0.00	0.00	0.40	0.00	0.00	0.00	0.00	0.00	11.29	5.07
g833	50.41	64.49	162.51	89.69	1531.24	1956.72	2850.07	2604.95	3327.57	490.60	1882.99	85.63	3418.31	6940.04	5436.69	7886.12	1890.18	7651.84	1003.80	7351.56	3241.08	4241.11	8749.54	2432.83	8061.14	8785.48	131.11	2868.28	149.89	3298.27	89.29	152.21	2158.45	1653.04	72.26	1757.89	186.35	2641.90	190.85	650.39	671.79	97.10	4987.41	2041.47	167.27	1551.43	2686.49	1104.50	7448.26
g760	0.00	0.00	0.00	0.00	0.00	0.00	0.00	0.00	0.00	0.00	0.00	0.00	0.00	7.51	0.00	0.00	0.00	0.00	0.00	0.00	0.00	0.00	0.53	0.00	0.00	0.00	0.00	0.00	0.00	0.00	0.00	0.00	0.00	0.00	0.00	0.00	0.00	0.00	0.00	0.00	0.29	0.00	0.00	0.00	0.00	0.00	8.06	0.00	0.00
g947	0.00	0.00	0.00	0.28	0.00	0.00	0.00	0.00	0.00	0.00	0.00	0.00	0.00	0.00	0.00	0.00	0.00	5.36	0.00	0.00	0.00	0.00	0.00	0.00	0.00	0.00	0.00	0.00	0.00	0.00	0.00	0.00	0.00	0.00	0.00	0.00	0.00	0.00	0.00	0.00	0.00	0.00	0.00	0.00	0.00	0.00	0.00	0.00	0.00
g761	0.00	0.00	0.00	0.00	0.00	0.00	0.00	0.00	0.00	0.00	0.00	0.00	0.00	0.00	0.00	0.00	0.00	0.00	0.00	0.00	0.00	0.00	0.00	0.00	0.00	0.00	0.00	0.00	0.00	0.00	0.00	0.00	0.00	0.00	0.00	0.00	0.00	0.00	0.00	0.00	0.00	0.00	0.00	0.00	0.00	0.00	0.00	0.00	0.00
g456	27.35	24.51	9.75	0.00	0.01	0.00	0.00	0.00	0.00	0.03	234.59	13.69	0.00	0.00	0.00	0.00	0.00	0.00	11.82	0.00	0.00	0.00	0.00	0.00	0.00	0.00	33.53	0.00	0.00	72.30	20.14	0.00	0.00	0.00	22.23	0.00	0.00	120.44	8.87	0.00	0.00	19.17	197.28	0.00	0.00	0.00	0.00	492.22	0.00
g457	1.38	0.00	0.00	0.14	0.00	0.00	0.00	25.23	3.34	0.00	0.00	0.00	25.37	22.79	77.28	23.80	0.00	36.69	0.00	57.28	77.88	57.21	304.03	24.36	15.93	91.12	0.28	32.45	0.55	24.01	0.11	0.00	8.95	0.00	0.00	0.00	0.98	56.14	0.00	0.00	0.00	0.40	0.00	9.87	0.00	0.00	0.00	0.00	38.85
g454	8.09	2.58	10.62	11.92	186.12	130.61	136.59	161.67	164.04	52.60	142.91	7.59	303.67	458.81	263.81	550.47	302.32	461.25	20.22	708.80	201.70	232.82	489.69	195.66	471.50	531.96	14.53	207.53	21.45	246.43	9.32	18.03	152.81	63.90	7.76	191.07	31.70	155.11	24.50	61.45	89.10	14.54	399.59	358.85	12.92	270.65	329.12	109.25	463.62
g455	20.75	44.42	74.84	39.49	434.18	518.46	359.45	415.86	735.73	84.35	437.16	53.76	641.88	1434.50	812.61	1529.56	503.09	1213.76	133.85	1577.38	549.14	632.22	1607.00	395.67	1638.42	1502.27	51.21	440.92	77.72	545.63	31.39	52.29	369.60	183.59	34.46	366.91	67.55	438.49	71.27	109.22	189.86	34.58	924.05	670.98	41.31	626.55	607.65	199.71	1419.66
g706	0.00	0.00	0.00	0.00	0.00	0.00	0.00	0.00	0.00	0.00	0.00	0.00	0.00	0.00	0.00	0.00	0.00	4.57	0.00	0.00	0.00	0.00	0.00	0.00	0.00	0.00	0.00	0.00	0.00	0.00	0.00	0.00	0.00	0.00	0.00	0.00	0.00	0.00	0.00	0.00	0.00	0.00	0.00	0.00	0.00	0.00	0.00	0.00	0.00
g452	0.15	0.35	0.87	1.16	7.80	23.49	15.79	8.30	6.94	6.31	18.25	0.49	26.09	51.18	29.98	47.81	17.67	56.72	0.00	51.18	26.89	33.45	32.11	23.10	84.43	98.16	1.21	20.64	3.01	25.76	1.47	2.60	14.93	7.24	1.59	6.77	2.66	32.44	1.95	5.06	5.43	1.04	50.96	14.02	2.34	14.34	13.61	4.86	95.96
g453	20.22	18.25	22.62	18.31	244.18	387.22	156.69	264.58	405.79	25.85	316.58	15.59	273.64	846.18	378.99	679.97	180.52	706.64	83.45	447.83	195.88	274.76	780.64	191.65	709.31	465.29	27.92	292.62	49.32	283.61	13.60	26.80	198.55	358.38	20.60	273.47	50.01	196.32	42.78	70.09	93.68	28.88	408.03	161.47	34.12	137.91	104.01	125.11	836.60
g175	25.92	117.28	188.64	174.17	118.99	145.61	136.54	166.54	233.99	94.37	146.11	140.36	165.77	20.73	91.81	25.59	104.92	6.17	157.89	0.00	166.52	175.62	22.42	209.00	6.79	28.88	230.97	193.53	175.60	184.24	169.05	172.29	194.65	105.37	123.49	119.50	151.57	178.28	171.53	120.57	101.43	209.36	85.51	94.02	209.08	114.93	158.81	84.11	27.47
g174	384.58	417.98	828.16	715.23	16896.80	18500.97	18768.09	18768.15	30215.52	6240.35	18445.59	570.26	24142.23	46075.20	32040.55	50468.43	16819.47	54078.46	6345.03	53740.92	21834.82	26041.22	52114.04	17683.76	54837.12	53081.00	1016.74	19974.66	1056.04	22695.61	788.95	1468.88	13800.61	18023.86	638.47	18605.82	1728.21	17598.65	1147.63	8002.37	3005.58	619.56	38356.46	20952.54	919.55	18849.51	21020.86	11839.75	52179.75
g177	0.00	0.00	0.00	1.24	4.71	0.00	0.00	0.00	0.00	3.99	0.00	0.00	75.97	350.61	0.00	176.60	3.70	0.00	0.00	51.23	0.00	0.00	57.20	0.00	0.00	0.00	0.00	0.00	1.23	0.00	1.65	0.00	0.00	185.13	1.17	0.00	0.00	0.00	1.13	2.94	8.99	0.00	0.00	0.00	0.02	0.00	0.00	0.00	0.00
g176	0.00	0.00	0.00	0.00	0.00	0.00	0.00	0.00	0.00	0.00	0.00	0.00	0.00	0.00	0.00	0.00	0.00	0.00	0.00	0.00	0.00	0.00	0.00	0.00	0.00	0.00	0.00	0.00	0.00	0.00	0.00	0.00	0.00	0.00	0.00	0.00	0.00	0.00	0.00	0.00	0.00	0.00	0.00	0.00	0.00	0.00	0.00	0.00	0.00
g171	0.00	0.00	0.00	0.00	0.00	0.00	0.00	0.00	0.00	0.00	0.00	0.00	0.00	0.00	0.00	0.00	0.00	0.00	0.00	0.00	0.00	0.00	0.00	0.00	0.00	0.00	0.00	0.00	0.00	0.00	0.00	0.00	0.00	0.00	0.00	0.00	0.00	0.00	0.00	0.00	0.00	0.00	0.00	0.00	0.00	0.00	0.00	0.00	0.00
g170	70.70	69.75	195.52	93.08	2133.22	3464.56	3098.62	2655.14	3588.91	1322.09	1634.96	67.44	2777.56	6006.46	3483.90	5603.69	1077.78	4561.27	834.81	4593.29	2812.14	2118.13	4942.40	2324.09	4463.00	5637.30	157.90	2427.79	193.14	2489.24	84.58	195.57	1503.90	2120.12	72.28	2456.13	224.00	2477.51	179.71	1734.47	538.00	96.92	3424.12	2503.95	217.53	1583.05	2253.16	1153.69	5639.18
g173	0.00	0.00	0.00	0.00	0.00	0.00	0.00	0.00	0.00	136.04	0.00	0.00	0.00	0.00	0.00	0.00	0.00	0.00	0.00	0.00	0.00	0.00	0.00	0.00	0.00	0.00	0.00	0.00	3.00	0.00	0.00	0.00	0.00	0.00	0.00	0.00	0.00	0.00	0.00	0.00	0.00	0.00	0.00	0.00	0.00	0.00	0.02	0.00	0.00
g172	0.00	0.00	0.00	0.00	0.00	0.00	0.00	0.00	0.00	0.00	0.00	0.00	0.00	0.00	0.00	0.00	6.47	0.00	0.00	0.00	0.00	0.00	0.00	0.00	0.00	0.00	0.00	0.00	0.00	1.78	0.00	0.00	0.00	0.00	0.00	0.00	0.00	0.00	0.00	0.00	0.00	0.00	0.00	0.00	0.00	0.00	0.00	0.00	0.00
g676	301.97	764.09	926.88	358.96	184.59	292.38	339.09	602.67	134.01	198.01	395.83	817.15	546.68	130.79	555.35	17.94	406.10	26.09	110.74	100.98	725.13	553.54	82.67	297.96	28.62	90.93	499.52	755.94	635.84	581.09	627.58	575.91	604.26	330.90	452.44	204.91	524.81	717.08	493.88	411.16	256.24	255.56	329.54	408.27	447.73	407.94	380.91	258.06	72.21
g677	9.14	5.84	18.33	10.42	314.61	461.99	402.08	335.72	412.81	43.99	310.26	8.65	318.11	773.96	465.84	1093.68	362.11	814.49	173.20	696.33	299.96	405.07	815.45	255.91	896.37	958.51	17.16	319.55	10.88	337.84	9.76	16.25	213.81	466.82	13.91	386.14	19.16	289.90	19.26	112.25	40.41	8.48	501.59	486.98	14.70	209.16	297.13	222.11	1136.52
g674	35.84	155.98	165.98	142.95	218.07	525.06	306.58	310.82	104.83	979.02	34.71	151.65	299.40	0.00	199.47	0.00	58.57	31.12	208.98	0.00	110.06	58.02	0.00	337.54	0.00	0.00	166.97	230.05	210.98	117.75	193.61	148.81	83.86	410.93	79.23	265.77	86.17	217.41	147.78	185.24	58.65	83.96	126.83	98.68	97.57	284.83	246.16	650.92	34.03
g451	3.06	0.00	0.00	0.18	0.00	0.00	0.00	0.00	2.83	0.00	0.00	0.77	15.81	10.29	30.57	0.00	25.91	242.54	0.00	59.67	22.64	13.92	17.16	15.90	0.00	33.26	0.41	9.42	0.85	8.76	1.57	0.00	9.21	0.00	0.78	0.00	0.00	15.40	0.00	0.00	0.00	0.40	9.54	0.00	0.00	9.82	0.23	0.00	41.88
g179	0.00	0.00	0.00	0.00	0.00	0.00	0.00	0.00	0.00	0.04	0.00	0.00	0.00	0.00	0.00	0.00	0.00	0.00	0.00	0.00	0.00	0.01	0.00	0.00	0.00	0.00	0.00	0.00	0.00	0.09	0.00	0.00	0.00	0.00	0.00	0.00	2.64	0.00	0.00	0.00	0.00	0.00	0.35	0.00	0.26	0.00	0.00	17.73	0.00
g178	2.94	12.59	19.00	8.15	191.60	117.57	176.08	30.55	266.90	24.93	120.99	5.70	137.99	389.60	268.62	259.69	112.62	438.36	50.22	410.85	161.34	189.50	341.56	37.77	889.41	388.93	19.07	160.00	29.38	332.56	10.06	18.19	142.26	136.26	5.85	77.36	27.41	104.81	23.60	35.75	70.71	15.21	398.07	63.78	17.91	56.92	157.42	21.52	392.21
g670	6.13	10.06	33.55	8.34	78.73	87.68	71.94	84.32	224.80	7.99	95.59	5.09	158.16	345.21	208.44	365.56	247.47	406.57	24.09	402.32	148.63	149.40	371.79	89.89	403.96	480.24	19.59	152.00	37.53	86.37	9.02	19.41	134.79	68.49	8.80	41.35	23.87	137.92	23.61	28.74	25.75	7.22	241.25	375.40	12.31	82.31	81.91	26.52	479.03
g671	0.00	0.00	0.00	0.00	0.00	0.00	0.00	0.00	0.00	8.57	0.00	0.16	2.77	0.00	0.00	0.00	4.78	0.00	8.60	5.61	0.00	0.00	0.00	0.00	5.55	0.00	0.19	0.00	1.15	0.00	0.00	0.00	0.00	8.62	0.00	8.88	0.00	0.00	0.32	6.16	0.00	0.00	0.00	0.00	0.00	5.87	0.00	0.00	0.00
g854	4384.14	1824.69	1264.54	1727.75	257.17	175.67	149.55	276.04	230.46	252.19	185.06	1495.37	887.06	200.03	229.82	123.44	353.25	119.86	406.51	148.92	1088.38	593.79	108.41	252.74	114.98	138.99	1346.23	1239.44	1631.34	1162.44	1088.40	1099.51	1413.30	353.77	2004.40	678.27	1574.15	841.09	1276.39	380.66	1865.22	1883.30	415.12	338.79	1247.83	69.32	198.71	536.91	165.64
g593	0.00	0.00	0.00	0.00	0.00	0.00	0.00	0.00	0.00	0.00	0.00	0.00	0.00	0.00	0.00	0.00	0.00	0.00	0.00	0.00	0.00	0.00	0.00	0.00	0.00	0.00	0.00	0.00	0.00	0.00	0.00	0.00	0.00	0.00	0.00	0.00	0.00	0.00	0.00	0.00	0.00	0.00	0.00	0.00	0.00	0.00	0.00	0.00	0.00
g592	0.00	0.00	0.52	0.00	0.00	0.00	0.00	0.00	0.00	0.00	0.00	0.00	0.00	0.00	0.00	0.00	0.00	0.00	0.00	14.27	0.00	0.00	0.00	0.00	0.00	4.19	0.00	0.00	0.00	0.00	0.00	0.00	0.00	0.00	0.00	0.00	0.80	0.00	0.00	0.00	0.00	0.00	0.00	0.00	0.00	0.00	125.16	0.00	0.00
g704	0.00	0.00	0.00	0.00	5.37	0.00	0.00	0.00	0.00	0.00	0.00	0.00	0.00	5.50	0.00	0.00	0.00	0.00	0.00	0.00	0.00	0.00	0.00	0.00	15.22	0.00	0.00	0.00	0.00	2.43	0.00	0.00	1.21	7.88	0.00	0.00	0.00	0.00	0.00	0.00	0.00	0.00	0.00	0.00	0.00	0.00	0.00	0.00	0.00
g591	0.00	0.43	0.80	0.00	14.60	15.60	7.74	29.84	25.02	0.00	21.53	0.23	15.85	40.33	28.66	29.82	34.07	14.45	0.00	26.39	17.38	33.83	59.04	21.50	30.01	16.83	0.27	8.26	0.27	11.20	0.73	0.24	14.94	12.27	0.00	50.62	0.60	13.72	0.92	0.00	0.02	0.16	18.32	24.14	0.00	33.49	31.92	0.00	56.02
g871	590.65	238.37	222.14	406.92	229.41	167.80	157.29	153.03	164.68	221.32	127.47	263.80	233.28	48.66	47.47	0.00	123.31	34.84	177.93	57.96	230.85	182.77	31.60	216.59	57.42	20.32	391.24	258.82	289.52	227.63	321.82	235.93	295.55	44.44	322.61	106.96	214.34	251.05	317.70	42.42	249.92	293.69	63.87	236.17	347.84	141.64	223.84	291.07	67.69
g590	87.81	578.13	579.15	419.01	116.74	35.20	230.72	371.38	310.36	83.35	129.86	553.71	170.35	0.00	212.61	22.68	109.11	16.53	84.02	54.71	289.89	215.82	0.00	147.55	54.34	765.66	600.94	392.59	542.22	250.14	432.83	412.69	399.15	194.77	395.58	86.19	424.61	212.87	462.33	79.88	253.13	277.35	148.19	88.84	334.83	95.51	204.52	204.20	0.00
g351	0.00	0.00	0.00	0.00	0.00	0.06	0.00	14.46	0.00	0.00	0.00	0.00	0.00	0.00	0.00	0.00	5.33	0.00	5.82	0.00	0.00	0.00	0.00	0.00	3.00	8.20	0.00	0.00	0.00	0.00	0.00	0.00	0.00	3.82	0.00	0.00	0.00	0.00	0.00	14.39	0.00	0.00	0.00	26.39	0.00	9.14	0.00	7.12	0.00
g350	0.25	0.52	0.61	0.00	0.00	7.58	0.00	0.00	19.44	0.00	22.60	0.37	54.82	26.40	18.92	0.00	15.74	82.52	0.00	21.84	113.51	115.92	23.72	22.07	10.06	71.65	0.69	68.28	0.00	8.43	0.45	0.00	0.00	0.00	0.26	0.00	0.00	76.57	0.25	0.00	0.00	0.00	0.00	0.00	0.35	0.00	42.43	0.00	0.00
g353	0.00	0.00	0.36	0.00	6.71	0.00	0.00	0.00	0.00	0.00	0.00	0.19	27.53	26.93	0.00	10.12	5.72	52.94	0.00	0.03	5.63	5.84	13.64	0.00	0.00	14.28	0.00	12.98	0.00	3.18	0.16	0.42	0.00	0.00	0.00	0.00	0.08	5.45	0.00	0.00	0.00	0.00	10.41	0.00	0.00	0.00	0.00	0.00	15.38
g352	0.00	0.00	0.00	0.00	0.00	0.40	0.00	0.00	8.33	0.00	0.00	0.00	5.39	0.00	0.00	0.00	0.00	47.61	0.00	485.80	5.25	0.00	0.00	0.00	12.20	57.00	0.00	4.72	0.00	0.00	0.00	0.00	0.00	0.00	0.00	0.00	0.00	9.19	0.00	0.00	0.00	0.00	0.00	0.00	0.00	0.00	0.00	0.00	0.00
g355	4.27	5.32	12.10	8.10	180.76	120.84	213.10	232.64	245.04	34.67	120.61	5.17	226.17	442.35	296.23	551.94	185.32	377.07	57.97	658.29	171.40	176.44	463.12	117.31	432.94	508.08	14.29	194.29	20.42	232.56	9.30	18.84	113.46	85.00	9.78	94.06	31.08	159.07	21.21	49.57	46.57	10.02	325.87	184.85	15.53	148.28	211.34	83.65	355.43
g354	0.00	0.00	0.47	0.35	0.00	0.00	0.00	0.00	0.00	0.00	0.00	2.00	0.00	14.46	9.36	14.26	19.17	0.00	0.00	26.83	11.48	0.00	9.63	0.00	0.00	0.00	1.44	20.51	1.95	13.43	2.46	7.64	9.87	0.00	0.00	0.00	5.45	6.24	1.37	0.00	8.34	0.88	0.00	16.07	2.07	8.95	0.00	0.00	47.64
g357	0.00	1.18	0.00	0.00	10.30	0.00	0.00	10.53	0.00	0.00	30.97	0.00	0.00	0.00	8.67	0.00	0.00	22.31	0.00	190.87	0.00	2.52	0.00	22.50	0.00	97.98	0.00	11.68	0.00	33.89	0.00	0.54	39.99	7.80	0.00	0.00	0.00	12.78	1.60	0.00	0.00	0.00	0.00	0.00	0.00	0.00	0.00	0.00	0.00
g356	8.08	57.79	97.68	21.78	50.39	39.91	162.01	38.41	64.03	0.00	0.00	64.66	101.77	0.00	74.02	17.14	35.26	12.46	0.00	27.57	114.66	46.48	22.56	12.38	13.67	0.00	111.21	207.80	112.49	99.52	91.40	55.67	97.87	42.17	39.94	43.52	35.71	72.67	60.14	15.11	27.97	24.69	20.31	26.91	40.21	0.00	165.40	15.41	13.80
g359	0.10	0.00	0.00	0.00	0.00	0.00	0.00	0.00	0.00	0.00	0.00	0.00	0.00	0.00	0.00	0.00	0.00	0.00	0.00	0.00	0.00	0.00	0.00	0.00	0.00	0.00	0.36	0.00	0.00	0.04	0.00	0.00	0.00	0.00	0.00	0.00	0.00	7.01	0.00	0.00	0.30	0.00	0.00	0.00	0.00	7.12	2.93	3.04	0.00
g358	113.34	160.80	102.04	74.43	55.96	66.53	62.38	0.00	106.89	35.12	93.26	147.39	86.88	7.72	58.12	19.05	13.02	27.59	47.02	15.32	141.52	109.37	12.52	54.93	0.00	48.36	149.06	110.65	74.40	146.67	64.89	48.95	127.14	82.33	65.48	36.38	46.70	144.27	83.69	58.90	44.35	170.30	50.58	44.98	111.13	24.07	85.64	25.63	15.34
g218	6.90	1.02	6.96	6.63	124.52	97.96	46.61	99.77	142.46	66.26	149.98	3.00	112.22	230.64	159.89	355.24	190.69	365.99	4.46	382.62	161.56	130.81	390.03	107.39	366.10	444.71	11.97	107.02	23.82	133.11	4.67	10.86	111.01	25.44	5.77	209.68	18.51	127.79	16.26	80.63	71.72	9.59	289.44	154.27	16.98	225.72	162.69	61.23	369.29
g219	4.93	5.54	11.89	9.33	37.10	92.29	50.52	56.84	70.86	30.43	54.09	4.80	100.55	283.81	193.37	300.26	71.79	297.66	9.49	325.42	100.24	80.89	309.21	88.81	381.94	408.96	12.71	94.30	17.17	135.71	7.89	10.98	81.02	50.05	7.47	51.82	17.34	77.01	16.05	31.29	73.24	8.10	177.94	148.30	11.90	93.10	129.04	49.80	246.25
g726	0.00	0.00	0.00	0.43	0.00	0.09	0.00	0.00	0.00	0.00	0.00	0.00	0.00	0.00	0.00	0.00	0.00	0.00	0.00	0.00	9.28	0.00	0.00	0.00	0.00	0.00	0.00	2.81	0.00	6.82	0.00	0.00	0.00	0.00	0.00	0.00	0.00	0.00	0.00	0.00	0.00	0.00	0.00	0.00	0.00	0.00	224.92	0.00	0.00
g210	1083.62	730.58	672.71	1134.20	545.45	463.85	539.22	568.30	333.41	631.45	539.22	592.55	146.72	16.70	96.53	20.61	367.96	15.01	508.94	49.72	209.63	160.93	54.29	446.72	32.90	52.20	1721.65	153.05	2060.46	165.77	1581.26	1033.31	291.42	329.02	1268.31	757.72	1193.03	224.64	1142.00	562.81	966.70	575.67	183.43	226.21	730.20	503.35	570.54	704.66	99.54
g211	1.06	65.28	54.55	2.92	0.00	0.00	46.28	9.53	47.57	62.51	0.00	79.23	75.63	20.62	59.44	38.17	0.00	0.00	0.00	0.00	37.05	60.25	66.96	0.00	0.00	0.00	5.50	87.84	12.92	64.44	6.97	5.73	98.81	0.00	3.67	0.00	5.77	61.67	5.26	0.00	5.63	4.83	37.60	0.00	4.17	0.00	8.18	0.00	40.98
g212	6.13	0.23	0.00	8.34	74.20	87.68	71.94	84.32	0.00	7.99	0.00	5.09	0.00	0.00	0.00	0.00	0.00	0.00	24.09	7.13	0.00	0.00	0.00	0.00	0.00	0.00	0.00	0.00	0.00	83.72	9.02	19.41	3.31	68.49	8.80	41.35	23.87	0.00	0.00	28.74	25.75	7.22	0.00	0.00	12.31	82.31	69.13	20.21	0.19
g213	18.61	7.36	17.23	23.09	318.72	544.41	379.85	533.67	574.04	169.08	453.44	11.77	321.25	664.56	676.25	796.67	300.81	968.28	81.12	872.18	386.70	383.75	1014.90	381.92	968.51	1097.95	27.31	320.15	25.13	335.00	24.73	46.13	223.63	302.57	28.14	317.46	95.35	385.64	35.67	295.53	115.37	15.68	424.50	379.20	38.17	301.07	479.64	256.03	810.39
g214	490.21	249.38	178.53	354.17	239.91	126.48	118.29	289.29	202.37	199.11	373.93	263.37	462.71	26.40	117.90	0.00	134.94	0.00	120.79	131.03	273.97	278.23	21.51	283.30	52.18	54.90	368.43	445.52	372.59	352.16	296.21	241.54	361.44	198.94	276.25	123.39	238.07	325.49	291.86	85.88	260.28	297.82	155.67	229.01	365.98	301.93	231.44	382.62	52.47
g215	0.00	0.00	0.00	0.00	0.00	0.00	0.00	0.00	0.00	0.03	0.00	0.00	0.00	0.00	0.00	0.00	0.00	0.00	0.00	0.00	0.00	0.00	0.00	0.00	0.00	7.34	0.00	0.00	0.00	0.00	0.00	0.00	0.00	0.00	0.00	0.00	0.00	0.00	0.00	0.00	0.00	0.00	16.31	0.00	0.00	0.00	0.00	0.00	0.00
g216	171.11	347.56	357.94	511.97	164.21	121.32	97.37	99.75	0.00	27.36	200.92	338.41	291.35	54.27	177.12	22.33	184.16	81.38	82.73	71.83	253.03	227.64	14.71	129.13	35.67	0.00	388.23	288.44	533.43	300.60	580.97	770.29	343.99	109.61	619.60	367.82	786.45	182.55	479.82	78.66	780.28	246.90	92.84	174.98	340.33	188.08	143.83	221.15	35.95
g217	26872.20	17132.60	13860.20	12092.77	6494.15	6380.44	4526.64	4383.62	6154.87	11734.74	6008.76	15957.51	10755.33	2719.27	8128.14	1793.45	7785.27	3092.47	11582.76	2001.17	10642.11	12021.78	2109.33	8218.53	1025.49	1552.30	11504.70	9813.08	13618.34	9653.94	10216.11	7576.41	11210.58	7817.07	14703.37	7234.97	6314.95	11228.66	13227.41	7984.35	7481.19	14911.39	8341.67	5957.77	12198.48	5507.70	6349.48	6667.60	3307.16
g188	89.36	65.19	152.02	142.89	1708.44	2210.65	1913.28	1712.97	2973.26	56.74	1168.46	88.28	2852.55	8043.72	4357.61	6727.61	1689.32	6936.39	525.91	6713.13	2754.31	3296.75	7845.37	980.63	7758.06	7299.48	209.05	2518.75	238.70	3110.93	160.17	230.24	1693.54	1440.17	79.60	1413.83	335.58	2491.70	293.86	314.96	1068.58	176.06	4794.78	2287.54	188.16	1558.24	1855.15	991.88	6767.27
g189	443.56	1095.50	1160.20	1830.57	1165.17	1315.40	1230.85	1422.29	966.90	781.74	1296.63	1034.10	734.96	67.52	481.66	111.11	784.51	182.74	1235.36	134.05	878.76	520.59	73.28	924.82	155.52	93.70	1949.57	692.89	1867.43	943.57	2020.63	1932.50	1100.51	781.97	1957.84	948.42	1874.25	655.98	1698.10	757.41	1284.60	1276.84	364.03	543.20	1448.46	1006.15	716.65	801.71	201.28
g707	2.04	0.49	1.34	1.60	11.47	12.60	45.05	42.43	22.51	0.00	9.20	0.12	21.09	54.88	62.14	109.39	36.77	66.73	7.17	86.72	32.25	40.00	121.53	29.51	97.44	133.25	2.11	17.72	1.59	44.91	1.83	2.33	17.57	0.00	1.95	0.00	3.19	33.22	3.82	4.92	5.64	0.88	78.56	41.57	3.36	50.39	58.92	19.18	72.86
g180	18.61	9.21	39.15	21.41	540.37	455.97	426.58	809.80	510.98	0.00	96.23	14.12	455.66	644.59	437.54	998.45	222.67	598.90	0.00	1221.65	459.98	463.28	979.59	403.99	886.48	717.96	41.30	303.71	45.69	353.08	16.95	35.57	218.17	395.08	26.87	445.37	49.11	293.39	43.36	51.64	157.25	24.66	545.62	459.17	50.96	296.85	530.55	450.50	718.50
g181	0.00	0.00	0.00	0.00	0.00	0.00	0.00	0.00	0.00	0.00	0.00	0.00	7.23	8.12	0.00	8.38	5.73	8.59	0.00	0.00	2.51	0.00	0.00	0.00	6.67	0.00	0.00	10.42	0.23	3.47	0.00	0.00	0.00	0.00	0.86	0.00	0.00	0.00	0.00	0.00	0.00	0.00	0.00	0.00	0.00	0.00	0.00	0.00	7.88
g182	0.00	0.00	0.00	1.05	0.00	0.00	15.10	0.00	30.01	15.06	45.37	0.00	44.97	0.00	0.00	0.00	62.20	261.63	0.00	0.00	89.78	36.60	0.00	0.00	171.97	0.00	1.16	22.70	0.54	0.00	0.68	2.21	37.23	20.48	0.00	0.00	0.00	99.62	1.23	0.00	0.00	0.71	0.00	6.65	0.72	0.45	0.00	0.00	138.53
g183	43373.60	46536.66	34961.39	27179.90	14118.23	15817.69	14742.29	16054.95	11205.14	34620.19	15213.49	42696.92	31169.10	5214.47	21953.65	4695.04	17905.24	5952.76	38533.15	3838.34	45915.25	33575.01	3924.24	23410.51	2129.35	4494.38	29054.35	41934.01	31023.47	50116.16	24867.11	19058.63	55616.13	23191.36	26904.26	16657.87	15071.19	52803.24	32187.25	22399.69	12480.45	35107.32	16295.56	12883.29	38412.37	11097.51	15540.61	15098.66	8533.30
g184	43.85	88.24	211.77	129.82	181.75	63.55	118.46	176.50	0.00	494.31	67.75	107.34	0.00	0.00	0.00	0.00	115.08	0.00	0.00	0.00	117.15	28.54	0.00	0.00	0.00	0.00	153.23	21.84	198.73	59.93	109.20	96.04	71.47	293.03	187.13	101.52	94.76	0.00	155.72	0.00	83.06	142.89	150.04	125.79	149.53	137.91	106.75	74.97	65.87
g185	0.00	0.00	0.00	0.00	0.00	0.00	0.00	0.00	0.00	0.00	0.00	0.17	8.17	0.00	7.19	13.84	0.00	4.88	0.00	5.99	2.07	0.00	4.73	0.00	0.00	0.00	0.00	0.00	0.00	1.29	0.00	0.00	0.00	0.00	0.00	0.00	0.00	2.07	0.16	0.00	0.00	0.00	0.00	0.00	0.00	0.00	0.00	0.00	5.59
g186	0.00	0.00	0.00	0.00	0.00	0.00	0.00	0.00	0.00	0.00	17.93	0.00	0.00	0.00	0.00	0.00	0.00	0.00	0.00	0.00	0.00	0.00	0.00	0.00	0.00	0.00	0.00	0.00	0.00	0.44	0.00	0.00	0.00	0.00	0.00	0.00	0.00	0.00	0.00	0.00	0.00	0.27	0.00	0.00	0.00	0.00	0.00	0.00	0.00
g187	4472.26	3212.31	3380.41	3769.59	920.07	872.45	755.30	663.66	263.92	857.70	711.11	3158.03	1560.07	292.09	588.54	169.65	743.01	231.74	549.99	238.78	1584.00	1080.46	251.46	1210.84	135.47	268.59	3607.12	1746.64	4316.26	1637.39	3817.67	4388.47	2402.06	911.38	3503.07	752.75	3973.26	1721.08	3594.83	1307.73	7063.94	3424.69	692.41	748.16	3732.58	982.48	628.23	1278.90	341.49
g705	6.89	1.14	2.70	5.55	20.57	36.97	29.44	80.64	60.94	0.00	42.79	3.63	26.15	205.51	93.17	177.13	17.42	107.84	22.03	141.38	55.48	53.32	163.82	29.71	104.53	216.59	8.71	63.52	13.73	55.17	2.94	6.21	32.62	50.60	4.37	57.10	6.14	60.81	15.86	68.36	62.45	5.10	104.84	51.48	6.09	20.58	78.96	12.17	188.28
g754	1716.91	6255.14	5362.11	3331.01	4323.93	3781.91	5942.14	2746.20	4279.09	1273.73	4682.86	6099.95	11261.04	2389.22	7034.63	1601.29	5644.01	1762.02	1294.02	1482.35	11664.87	9556.72	1477.32	4985.00	926.90	1578.70	5365.86	12210.84	6606.53	10180.10	5175.26	5446.53	12344.97	639.54	4637.63	2403.83	4606.46	11895.98	5527.79	2909.02	3761.96	3945.23	6831.58	3950.83	4895.14	4725.36	7742.53	4073.08	2040.48
g250	0.00	0.00	0.00	3.11	0.00	0.00	87.36	96.32	196.54	0.00	0.00	0.00	155.53	268.52	533.12	246.75	0.00	334.73	117.87	86.73	91.60	256.04	478.46	139.48	438.73	928.03	0.00	92.22	2.49	201.83	2.95	13.33	20.02	0.00	7.87	0.00	0.00	317.17	0.00	0.00	0.00	0.00	243.94	0.00	0.00	80.14	73.39	0.00	203.29
g965	0.15	0.11	0.42	0.98	7.68	8.06	12.45	3.91	20.13	12.80	8.47	0.36	8.25	21.05	7.46	5.19	3.56	7.51	0.00	8.36	1.51	7.08	3.42	11.24	20.66	0.00	0.84	5.76	0.87	5.93	0.47	0.62	4.83	51.43	0.00	26.50	0.94	9.44	1.82	0.00	4.73	0.25	12.54	4.10	1.09	4.38	20.88	0.00	12.56
g251	5353.60	5802.62	4998.71	3588.08	6618.23	8939.07	9659.32	8431.47	5273.56	5026.94	8821.29	5319.39	10919.85	1984.07	7082.22	1417.45	7145.82	1550.59	4779.44	1658.43	10525.97	8273.10	1164.50	7611.24	827.60	1661.44	6059.74	10647.06	5970.25	7880.99	5046.09	4224.18	10493.91	5323.59	4070.43	6535.47	4218.66	10320.42	4661.77	5082.64	3412.83	4041.48	6731.65	6518.15	4572.45	5681.48	10342.99	9497.89	1833.01
g862	11252.25	11344.64	9458.02	8606.96	9422.81	10457.28	10365.50	9958.67	6440.43	11149.67	8641.51	11603.32	10238.52	2046.36	7923.14	1750.94	10184.39	2197.26	7989.29	1597.93	11693.79	10126.73	1267.08	9566.14	997.92	1503.30	7132.54	11670.09	9119.13	9615.64	7974.80	7845.78	11428.07	9986.62	8862.59	10451.99	7198.38	12180.57	7475.23	11890.14	7079.38	5248.69	8370.21	7623.03	7017.04	10779.17	9112.77	14787.44	2277.40
g700	0.00	0.00	0.00	0.00	2.31	85.77	41.54	14.21	0.00	0.00	0.00	1.04	55.37	0.00	33.68	0.03	0.17	69.30	3.68	30.40	22.69	25.85	50.17	0.00	15.20	22.78	0.53	0.07	0.00	30.99	0.35	1.36	0.00	0.00	0.55	0.00	2.30	17.30	0.00	0.00	0.00	0.30	115.33	14.94	1.49	0.28	0.00	0.53	0.00
g751	0.00	0.00	0.00	0.00	0.00	0.00	0.00	0.00	0.00	0.00	0.00	0.00	0.00	0.00	0.00	0.00	10.89	0.00	0.00	0.00	0.00	0.00	0.00	0.00	0.00	0.00	0.00	0.00	0.00	0.00	0.00	0.00	0.00	0.00	0.00	0.00	0.00	1.98	0.00	0.00	0.00	0.00	0.00	0.00	0.00	0.00	0.00	0.00	0.00
g703	0.00	0.32	0.00	0.00	0.00	0.00	0.00	0.00	0.00	0.00	0.00	0.00	0.00	0.00	0.00	0.00	0.00	0.00	0.00	0.00	0.00	0.00	0.00	1.54	0.00	0.00	0.00	0.00	0.21	2.12	0.00	0.00	7.23	8.13	0.82	0.00	0.00	1.75	0.00	0.00	0.00	0.00	0.00	0.00	0.00	0.00	0.00	0.00	0.00
g701	592.24	351.24	1343.61	1488.59	9634.88	11865.73	7492.49	6033.73	14772.65	1545.87	7665.09	671.12	13213.18	37136.58	22693.92	45137.88	7759.92	40138.16	3569.52	39928.44	12654.65	13659.09	41358.99	8457.60	43034.58	56016.27	1863.73	15354.34	1727.91	19385.83	1039.11	1996.34	11177.42	17988.97	626.23	10402.86	2583.87	10750.73	2408.45	4749.06	9702.34	1309.45	23473.33	7132.02	2341.85	9749.61	8890.25	4760.62	40030.62
g750	4204.28	7531.37	25779.15	22921.32	4729.28	9217.16	8211.42	8381.67	2304.18	10502.46	3997.18	6876.62	5993.11	1919.26	5337.56	705.34	3531.90	1278.47	12587.34	1805.57	7203.24	9547.32	908.26	6974.02	564.99	669.11	36093.47	7744.21	34308.71	2683.25	18344.62	15958.44	11185.26	11786.81	24679.70	10411.30	23960.90	6896.12	21243.88	8231.88	12115.19	27891.29	3413.51	6825.17	24313.05	750.03	3708.82	4526.15	2291.58
g324	0.00	0.18	0.00	0.00	0.00	0.00	0.00	0.00	0.00	0.00	0.00	0.00	0.00	0.00	0.00	0.00	0.00	0.00	0.00	0.00	0.00	0.00	0.00	0.00	0.00	0.00	0.00	0.00	0.00	0.00	0.00	0.00	0.00	0.00	0.00	0.00	0.00	4.46	0.00	0.00	0.00	0.00	0.00	0.00	0.00	0.00	39.12	0.00	0.00
g325	0.00	0.00	0.00	0.21	0.39	0.00	0.00	0.00	0.00	0.00	0.00	0.00	0.00	0.00	0.00	0.00	0.00	0.00	0.00	0.00	0.00	0.00	0.00	0.43	4.76	0.00	0.00	0.00	0.00	0.00	0.00	0.00	0.00	0.00	0.00	0.00	0.00	0.00	0.00	0.00	0.00	0.00	0.00	0.00	0.00	0.00	0.00	0.00	0.00
g326	8325.67	55354.49	35730.27	21518.18	8178.53	5577.17	4728.28	5219.83	4209.57	6322.22	5019.65	49010.75	12507.01	1372.89	3729.08	1187.23	6748.74	2129.94	9078.00	1229.02	14341.99	8749.96	1226.13	5371.67	872.99	2366.24	19169.86	13584.53	18363.31	20093.21	25977.38	21645.27	24131.89	6251.85	21778.11	5291.60	10278.28	14781.85	28463.98	4804.74	16631.14	38986.13	5317.92	4155.70	34118.84	7520.01	6398.49	8048.08	2082.93
g327	0.00	0.00	0.77	1.22	0.00	0.00	50.06	6.72	15.63	0.00	0.00	0.82	37.50	393.37	98.42	260.86	0.00	0.00	18.81	637.13	27.82	53.85	391.85	57.98	171.13	51.17	0.60	44.58	0.80	0.00	0.21	0.00	5.34	12.72	0.00	0.00	0.00	0.24	0.00	0.00	0.00	0.34	21.66	0.00	0.00	0.00	15.58	73.72	36.37
g320	0.12	0.07	0.00	0.00	0.00	0.00	0.03	1.60	46.65	0.00	0.00	0.36	0.00	0.00	0.00	0.00	0.00	0.00	0.00	0.00	52.50	123.33	0.00	0.00	0.00	0.00	0.00	0.00	0.19	0.00	0.00	0.00	12.25	0.46	0.00	0.58	0.00	0.00	0.00	0.00	0.00	0.00	2.09	0.00	0.11	0.00	0.00	0.00	0.00
g321	0.00	0.00	0.00	0.00	0.00	0.00	0.00	0.00	0.00	0.00	0.00	0.00	0.00	0.00	0.00	0.00	0.00	0.00	0.00	0.00	0.00	0.00	0.00	0.00	0.00	0.00	0.00	0.00	0.00	0.00	0.00	0.00	0.00	0.00	0.00	0.00	0.00	0.00	0.00	0.00	0.00	0.00	0.00	0.00	0.00	0.00	0.00	0.00	0.00
g322	45.39	44.97	108.86	68.29	1297.45	1380.47	1296.68	1194.27	2152.04	466.72	1344.22	66.84	2125.55	3846.04	2595.22	3556.80	1890.64	3541.54	692.45	4193.26	1758.94	1943.44	4162.15	1794.92	4475.24	3346.12	104.89	1335.63	121.57	1579.89	66.42	120.13	1026.26	1136.40	64.21	1455.62	123.62	1583.91	152.17	777.79	424.88	88.93	3105.10	2248.08	100.88	1967.84	1979.71	953.55	4237.21
g323	0.00	0.00	0.00	0.00	0.00	0.00	0.00	0.00	0.00	0.00	0.00	0.00	0.00	0.00	0.00	0.00	0.00	0.00	0.00	0.00	0.00	0.00	0.00	0.00	2.36	0.00	0.00	0.00	0.00	0.00	0.00	0.00	0.00	0.00	0.00	0.00	0.00	0.00	0.00	0.00	0.00	0.00	0.00	0.00	0.00	0.00	0.00	0.00	0.00
g597	7.09	11.08	15.20	2.53	62.42	56.53	97.14	45.48	90.78	0.00	79.28	8.09	139.53	216.37	104.68	182.10	16.62	228.87	14.99	292.89	56.56	82.10	263.49	140.10	386.89	225.90	6.23	107.31	8.33	97.94	4.21	10.07	92.07	14.97	3.15	61.77	12.12	69.87	11.93	53.58	20.42	4.75	114.76	85.92	10.13	30.67	93.62	21.79	273.67
g596	1.81	0.37	0.95	1.11	13.09	14.39	8.55	48.11	78.01	7.26	9.60	0.13	6.43	19.59	18.97	23.95	12.11	39.61	0.00	14.18	11.05	6.80	38.55	25.38	32.83	29.58	1.36	9.10	5.15	11.17	0.68	2.51	4.60	0.00	0.00	29.95	2.55	5.37	2.82	12.17	7.37	0.98	20.84	18.51	1.05	0.00	9.29	10.52	33.37
g595	0.00	0.00	0.00	0.00	0.00	0.00	0.00	0.00	0.00	0.00	0.00	0.00	0.00	0.00	0.00	0.00	0.00	0.00	0.00	0.00	0.00	0.00	0.00	0.00	0.00	0.00	0.00	0.00	0.00	0.00	0.00	0.00	0.00	0.00	0.00	0.00	0.00	0.00	0.00	0.00	0.00	0.00	3.73	0.00	0.00	0.00	0.00	0.00	0.00
g594	0.25	0.01	1.11	0.00	8.42	3.43	0.32	0.00	78.57	2.73	6.68	1.13	0.00	0.04	20.98	100.06	0.00	35.63	0.00	35.68	0.01	0.00	39.57	0.00	0.03	438.27	1.79	9.32	0.11	60.37	8.09	6.09	5.91	2.21	0.00	3.15	9.95	164.58	4.95	42.99	6.28	0.11	3.73	0.00	0.01	32.28	288.08	0.00	199.95
g328	0.00	0.00	0.00	0.00	0.32	6.55	0.00	0.00	6.58	0.00	0.00	0.39	59.88	0.00	14.04	0.51	0.00	0.00	0.00	0.00	25.79	19.01	19.17	37.41	88.46	0.00	0.00	41.65	0.00	3.40	0.00	0.00	0.00	0.00	0.00	0.00	0.00	14.88	0.00	0.00	0.00	0.16	0.00	16.52	0.25	0.00	0.00	0.00	1.94
g329	401.85	371.55	531.92	644.91	373.14	172.15	391.03	562.79	118.06	193.61	389.42	695.53	337.44	77.00	275.01	63.35	393.40	46.40	234.84	76.43	597.10	400.14	20.90	344.20	25.36	0.00	707.76	658.64	263.07	531.40	916.13	795.43	668.70	270.88	795.21	159.99	779.29	527.41	723.69	306.20	334.82	106.05	207.99	197.96	661.68	426.94	306.75	572.10	76.51
g458	0.00	0.00	0.00	0.00	0.00	0.00	0.03	1.60	0.00	0.00	0.00	0.00	4.86	0.00	0.00	0.00	0.00	9.00	0.00	8.66	0.00	4.52	0.00	0.00	40.67	0.00	0.00	19.02	0.29	0.00	0.00	0.00	0.00	0.00	0.00	0.00	0.00	0.00	0.00	0.00	0.00	0.00	0.00	0.00	0.00	0.00	6.50	0.00	0.00
g459	46078.52	28658.44	17204.40	13180.06	7716.88	7475.33	6545.11	8060.41	5435.77	14791.41	8486.01	24861.04	16399.30	4376.80	8928.50	3735.46	6871.40	3497.24	14010.43	2057.55	17259.96	15267.27	2488.43	6056.54	1598.13	2048.32	13920.97	15185.35	14561.60	16796.54	13164.87	8715.00	18418.62	8856.69	14579.41	7765.15	8178.18	18806.19	15456.10	10475.18	9973.86	18500.17	8513.60	8421.34	15113.37	5465.53	10660.31	8132.62	4585.23
g694	0.00	0.00	0.17	0.53	0.00	0.00	0.00	0.00	0.00	0.00	0.00	0.00	2.53	0.00	0.00	19.14	0.00	0.00	0.00	5.13	1.86	2.15	0.00	9.19	5.08	0.00	0.00	3.53	0.00	1.20	0.00	0.15	2.37	0.00	0.00	0.00	0.19	5.80	0.44	0.00	0.57	0.00	3.76	0.00	0.76	0.00	0.00	0.00	5.14
g695	0.00	164.38	101.77	49.62	0.00	0.00	215.74	0.00	0.00	0.00	0.00	72.15	108.43	0.00	0.00	0.00	0.00	0.00	1141.75	0.00	79.20	0.00	0.00	0.00	0.00	0.00	8.77	0.00	58.27	303.59	49.39	7.82	138.99	0.00	16.59	363.15	36.86	84.40	13.34	0.00	12.24	0.00	0.00	0.00	32.84	0.00	0.00	0.00	0.00
g696	0.00	0.00	0.00	0.00	0.00	0.00	0.00	0.00	0.00	0.00	0.00	0.00	0.00	0.00	0.00	0.00	0.00	0.00	0.00	0.00	0.00	0.00	0.00	398.13	0.00	0.00	0.00	0.00	0.00	0.00	0.00	0.00	0.00	0.00	0.00	0.00	0.00	0.00	0.00	0.00	0.00	0.00	0.00	0.00	0.00	0.00	0.00	0.00	0.00
g697	31.93	32.41	97.91	48.85	1813.13	1862.09	1952.28	1943.18	2522.95	733.85	1559.05	38.64	2305.62	6217.80	4051.91	5840.45	1672.01	5798.42	800.57	6687.99	2376.13	3022.82	6789.06	1633.29	6807.01	6113.34	95.74	2246.30	101.61	2654.06	69.22	115.82	1434.83	1982.86	65.69	2022.88	157.17	2103.66	95.68	474.58	287.26	59.41	4152.19	2329.26	106.41	1809.19	2170.95	996.34	6274.35
g690	0.00	0.00	0.00	0.00	0.00	0.00	0.00	0.00	0.00	0.00	0.00	0.00	0.00	0.00	0.00	0.00	0.00	0.00	0.00	0.00	0.00	2.12	0.00	0.00	0.00	0.00	0.00	0.00	0.00	3.73	0.00	0.00	0.00	0.00	0.00	0.00	0.00	5.72	0.00	0.00	0.00	0.20	3.71	0.00	0.00	0.00	8.08	0.00	0.00
g691	0.00	0.00	0.51	0.00	33.93	143.47	86.77	0.00	42.37	25.62	22.47	0.00	0.00	403.05	168.68	315.98	124.52	577.87	0.00	499.79	0.00	105.55	585.34	0.00	478.18	836.30	0.59	0.00	0.00	8.44	0.73	0.00	0.00	4.18	0.00	36.63	0.00	37.05	0.00	0.00	0.00	0.00	244.00	0.00	0.00	54.61	4.79	31.19	282.46
g692	25.62	22.59	57.38	45.40	749.46	975.65	1168.36	881.82	1356.17	289.95	668.18	26.55	719.56	1912.27	1046.92	1945.42	721.87	1544.20	185.78	1848.85	683.39	781.53	1644.41	718.11	1739.82	1551.27	66.18	687.82	66.16	724.01	42.90	82.86	484.99	374.21	37.18	656.87	110.01	650.30	75.91	394.16	229.44	34.56	1217.59	797.40	63.90	863.46	976.17	396.16	1827.57
g693	0.00	0.00	0.00	0.00	0.00	0.00	12.64	0.00	0.00	0.00	0.00	0.00	0.00	4.53	0.00	0.00	2.19	0.00	0.00	4.49	0.00	0.00	0.00	0.00	0.00	0.00	0.00	0.00	0.00	2.10	0.00	0.00	0.57	0.00	0.00	0.00	0.00	0.93	0.69	0.00	0.00	0.64	0.00	0.00	0.00	0.00	0.00	0.00	0.00
g755	0.52	0.00	0.00	0.00	0.00	0.00	0.00	0.00	0.00	0.00	0.00	0.00	0.00	0.00	0.00	0.00	0.00	0.01	0.00	0.00	0.00	0.00	0.00	0.00	0.00	0.00	0.00	0.00	0.00	0.00	0.00	0.00	0.00	0.00	0.00	0.00	0.00	0.00	0.00	0.00	0.00	0.00	0.00	0.00	0.00	0.00	0.00	0.00	0.00
g258	0.42	0.48	1.01	1.10	63.14	39.42	51.23	53.68	66.97	18.29	33.75	1.26	128.20	178.18	72.96	241.47	33.68	243.01	0.00	256.04	84.48	124.61	386.96	20.52	314.89	156.22	2.13	98.87	1.32	82.28	1.33	3.99	84.14	18.04	1.06	0.00	7.38	52.85	2.06	6.57	2.04	1.14	123.97	37.66	0.98	0.00	53.90	27.53	167.63
g757	4.27	8.09	16.66	14.24	526.52	373.80	382.24	479.67	433.18	193.05	241.91	10.00	404.23	1147.91	749.29	1215.95	397.27	1258.81	114.19	1678.81	525.13	431.37	1337.73	674.43	1357.22	1419.70	24.56	395.48	34.59	445.49	15.32	28.90	279.06	212.85	10.72	566.16	42.92	384.11	28.17	351.06	65.01	14.85	973.68	438.37	21.44	411.31	452.64	143.68	1135.76
g756	0.00	0.00	0.00	0.00	0.00	0.00	0.00	0.00	0.00	0.00	0.00	0.17	0.00	0.00	0.00	14.33	0.00	14.50	0.00	6.60	2.28	2.84	6.35	0.00	0.00	0.00	0.00	3.58	0.00	1.80	0.00	0.00	1.79	0.00	0.00	0.00	0.00	0.00	0.00	0.00	0.00	0.00	0.00	0.00	0.00	0.00	0.00	0.00	0.00
g698	10917.15	16488.86	19253.42	9336.36	6451.95	6115.53	5272.01	6962.90	5176.00	7224.47	4384.49	16971.84	8618.76	1618.11	5550.39	610.41	5217.89	1532.77	5615.91	1602.71	7444.20	10113.79	1193.23	7653.77	742.62	1233.04	10214.49	7351.39	10530.60	7805.04	9675.84	9119.73	9320.68	8322.81	10294.16	4412.92	6399.39	9289.61	11503.02	5647.18	6748.92	10906.65	6438.78	5639.74	12746.09	5108.97	6233.50	7066.56	894.04
g699	0.00	0.00	0.00	1.06	304.33	65.40	0.00	281.15	668.59	0.00	172.58	0.00	248.28	530.02	300.00	505.19	43.08	686.63	1.77	628.11	293.74	253.78	967.87	146.42	716.57	794.24	0.00	130.76	0.00	250.66	0.00	0.00	143.93	252.47	0.00	0.00	0.00	150.12	0.00	239.94	0.00	0.00	625.30	183.76	0.00	233.02	216.42	2.54	563.65
g753	132.60	1011.62	449.19	224.87	68.17	0.00	0.00	0.00	0.00	96.66	0.00	524.54	226.86	0.00	0.00	0.00	0.00	89.90	10.98	66.20	782.04	67.04	0.00	0.00	0.00	0.00	540.83	1253.53	708.50	690.86	388.30	384.15	1563.10	0.00	376.11	0.00	381.35	414.80	474.97	0.00	285.70	311.75	0.00	0.00	328.38	81.99	0.00	0.00	0.00
g310	0.00	0.00	0.00	0.00	0.00	0.00	0.00	0.00	0.00	0.00	0.00	0.00	0.00	0.00	0.00	0.00	0.00	0.00	0.00	0.00	0.00	0.00	0.00	0.00	0.00	0.00	0.00	0.00	0.00	0.00	0.00	0.00	0.00	0.00	0.00	0.00	0.00	0.00	0.00	0.00	0.00	0.00	0.00	0.00	0.00	0.00	0.00	0.00	0.00
g40	3.87	8.88	28.90	14.91	522.27	600.49	453.95	704.22	863.74	66.87	491.78	9.18	687.88	1422.85	607.37	1111.63	288.75	1025.05	70.94	1287.56	430.62	459.55	1196.83	365.53	1293.14	1267.95	14.02	368.58	28.87	506.42	9.89	23.66	242.59	374.44	10.22	466.87	16.63	428.38	24.67	189.56	34.76	12.15	831.68	548.56	21.73	526.10	484.80	372.43	1699.92
g41	19.49	5.47	11.03	7.55	125.42	167.00	157.87	172.16	265.44	29.13	84.39	5.11	130.79	377.16	130.49	441.69	101.00	494.15	42.58	544.57	94.00	101.62	415.95	110.29	467.32	583.92	16.64	89.59	16.14	132.32	7.45	10.75	80.86	61.30	18.57	107.96	16.31	96.00	19.51	58.49	44.27	9.43	189.92	171.61	13.37	87.86	132.18	102.54	581.53
g42	10.45	31.73	43.79	48.49	279.52	417.56	528.40	398.17	786.14	0.00	518.59	38.72	574.22	1512.50	377.67	1202.22	349.26	973.23	39.09	966.97	385.36	421.26	1106.58	320.86	1697.00	799.82	59.91	484.74	82.16	501.28	62.17	89.44	328.20	193.26	84.94	319.61	108.48	296.91	63.48	611.67	52.51	28.11	812.04	296.58	52.13	239.87	306.37	171.42	1553.88
g43	1564.14	588.16	554.97	1011.63	1256.29	1077.48	1126.59	929.34	837.46	932.82	1324.84	493.82	1007.19	201.26	467.67	146.13	1071.27	381.95	451.02	352.57	1186.56	786.64	163.46	991.35	104.85	234.73	1288.63	915.21	1306.06	873.88	905.20	1012.74	1068.23	342.01	908.96	1039.99	933.20	1062.27	1237.51	605.97	971.23	1073.27	804.01	1113.79	1183.97	1440.10	1174.54	1456.99	376.49
g44	0.00	0.00	0.00	5.41	0.00	0.00	0.00	0.00	0.00	0.00	0.00	0.00	0.00	0.00	0.00	0.00	0.00	0.00	0.00	0.00	0.00	0.00	0.00	0.00	0.00	0.00	8.97	0.00	1.75	12.19	2.52	3.16	11.71	0.00	1.86	0.00	1.97	19.98	0.00	0.00	0.00	0.00	0.00	0.00	1.91	0.00	0.00	0.00	0.00
g45	1.10	0.17	2.92	5.25	5.70	30.08	16.92	11.65	0.00	0.00	0.00	0.90	15.39	43.95	8.34	7.76	5.30	44.86	0.00	37.40	11.30	10.46	30.56	22.34	30.97	45.93	5.31	27.91	5.42	18.94	2.55	4.65	17.28	9.58	4.53	0.00	6.84	7.05	7.18	0.00	18.24	4.28	0.00	0.00	6.32	13.08	4.98	0.00	31.21
g46	0.00	0.00	0.00	0.00	0.00	0.00	0.00	0.00	0.00	0.00	0.00	0.00	0.00	0.00	0.00	0.00	0.00	0.00	0.00	0.00	0.00	0.00	0.00	0.00	0.00	0.00	0.00	0.00	0.00	0.00	0.00	0.00	0.00	0.00	0.00	0.00	0.00	0.00	0.00	0.00	0.00	0.00	0.00	0.00	0.00	0.00	0.00	0.00	0.00
g47	21.23	108.15	191.64	124.84	797.07	105.16	114.87	201.71	112.37	138.31	55.41	107.66	133.91	0.00	40.71	0.00	155.20	0.00	111.54	0.00	78.72	69.07	29.75	81.62	0.00	19.06	133.71	80.66	140.82	63.32	150.43	101.79	53.82	166.23	106.25	28.61	98.04	82.04	144.67	39.77	56.56	121.26	1354.74	88.46	151.67	0.00	43.64	40.66	0.00
g48	1.45	1.51	3.72	2.66	46.70	76.30	50.52	100.08	194.82	35.58	51.87	1.59	59.74	74.96	85.01	111.60	43.43	96.33	21.41	79.07	67.48	50.73	106.48	99.98	138.58	112.65	3.08	29.24	4.31	43.51	1.68	5.76	30.12	100.17	3.18	140.12	4.91	52.57	3.60	51.13	17.76	1.55	85.30	123.07	3.81	175.36	81.64	51.84	121.06
g49	0.24	0.00	2.63	0.36	0.00	15.95	0.00	0.00	0.00	13.11	0.00	0.45	3.53	95.72	19.73	0.00	5.88	25.77	0.00	18.76	11.81	3.81	7.13	28.47	15.32	24.04	0.70	14.98	0.00	11.27	0.00	0.00	0.00	0.00	0.00	0.00	0.00	12.38	0.00	0.00	0.00	0.27	0.00	11.95	0.25	0.00	0.00	8.21	42.23
g709	8.44	9.03	24.37	25.89	520.96	760.57	516.40	716.06	692.50	229.28	381.10	15.26	815.95	1789.84	1214.01	1694.76	588.08	1541.28	273.85	1899.73	699.07	812.34	2211.69	402.14	2111.91	2671.68	39.94	605.02	32.48	769.68	21.17	30.16	330.89	519.52	17.38	423.86	49.44	519.26	35.00	223.08	90.93	20.09	1353.28	624.52	25.44	423.64	459.85	458.66	2116.50
g875	49.67	32.19	96.73	70.59	1992.18	1822.99	2982.67	1901.86	3521.07	753.63	2252.51	48.55	1800.11	2962.19	2648.31	4137.47	2939.57	3424.65	420.40	4159.26	1602.82	2015.33	3599.86	1967.15	4017.15	3207.40	117.87	1191.98	170.34	1564.86	75.35	147.51	1087.23	608.34	48.25	1091.62	162.56	1577.81	176.47	802.07	475.58	93.09	3612.80	2026.38	158.51	2953.42	3320.98	1452.78	4152.64
g522	0.00	0.15	0.59	0.00	32.83	17.31	16.23	0.00	0.00	0.00	0.00	0.00	0.00	46.15	28.06	11.24	0.00	0.00	0.00	17.95	13.15	7.56	14.67	12.90	0.00	41.08	0.00	3.13	1.49	5.42	0.64	0.61	8.27	0.00	0.00	0.00	0.00	16.92	1.91	0.00	0.00	0.18	0.00	40.90	0.33	7.67	0.00	12.06	9.32
g523	0.00	0.00	1.15	0.00	31.91	0.00	0.00	32.49	0.00	0.00	0.00	0.00	17.20	23.66	10.51	57.91	29.77	42.04	0.00	0.00	8.43	4.90	28.79	0.00	57.70	48.74	0.43	3.99	1.33	10.86	1.06	0.00	8.02	53.53	1.95	0.00	1.31	12.78	1.09	0.00	2.56	0.46	51.38	11.38	1.29	12.19	0.00	0.00	69.93
g520	0.00	67.57	12.52	0.00	0.00	0.00	0.00	0.00	0.00	0.00	0.00	50.76	0.00	0.00	0.00	0.00	0.00	0.00	0.00	0.00	0.00	0.00	0.00	0.00	0.00	0.00	0.00	0.00	0.00	46.83	0.00	7.11	0.00	0.00	0.00	0.00	0.00	0.00	0.00	0.00	0.00	0.00	171.93	0.00	0.00	0.00	0.00	0.00	0.00
g521	5.72	3.04	11.44	7.80	72.55	106.92	80.12	64.28	70.28	33.73	30.42	4.49	79.23	142.42	112.14	171.46	144.37	213.17	33.92	200.77	82.80	64.64	63.86	100.36	234.00	292.63	10.31	99.03	19.75	113.43	9.45	14.65	62.79	179.10	9.69	46.59	13.73	81.95	16.49	45.09	53.03	8.06	88.95	68.54	8.07	99.92	67.52	30.77	249.77
g526	18.04	15.40	35.78	30.92	919.92	687.91	959.73	862.96	1289.24	136.71	742.33	19.62	1242.49	2133.91	1757.00	2380.64	991.23	2232.57	177.88	2384.79	1081.86	1244.91	2294.83	818.06	2355.50	2185.54	56.09	802.08	75.62	1068.84	31.32	59.65	588.59	501.95	32.67	532.11	89.68	1020.93	99.80	258.17	225.57	43.20	1793.03	912.29	46.49	946.03	1296.20	397.94	2449.36
g527	0.00	0.00	0.36	0.00	0.00	0.00	0.00	0.00	0.00	0.00	0.00	0.00	0.00	11.08	0.00	0.00	0.00	0.00	0.00	22.51	0.00	0.00	0.00	0.00	0.00	0.00	0.00	2.33	0.18	0.00	0.27	0.00	0.00	0.00	0.00	0.00	0.00	0.17	0.00	0.00	0.00	0.00	0.00	0.00	0.00	0.00	6.22	0.00	0.00
g524	0.00	0.00	0.00	0.00	0.00	0.00	0.00	0.00	0.00	0.00	0.00	0.00	0.00	0.00	0.00	0.00	0.00	0.00	0.00	0.00	0.00	0.00	0.00	0.00	0.00	0.00	0.00	0.00	0.00	0.00	0.00	0.00	0.00	0.00	0.00	0.00	0.00	0.00	0.00	0.00	0.00	0.00	0.00	0.00	0.00	37.17	0.00	0.00	0.00
g525	185.16	224.86	593.99	329.78	11571.30	13656.36	12661.08	13993.86	17821.29	4975.65	12348.32	263.38	11626.23	28029.83	15896.69	32024.64	10387.95	27742.18	5171.48	32793.29	9941.94	12276.63	28662.46	10360.06	30997.89	30881.70	512.35	10320.63	480.81	10926.21	367.37	614.31	6420.16	13747.91	335.59	14547.98	875.19	8486.60	482.69	5842.80	1266.31	302.04	21490.89	15597.41	491.83	9186.46	10546.66	7682.85	27929.61
g528	0.00	0.00	0.00	0.00	0.00	0.00	0.00	0.00	0.00	0.00	0.00	0.00	18.43	0.00	0.00	0.00	0.00	0.00	0.00	0.00	0.00	0.00	0.00	0.00	0.00	0.00	0.00	0.00	0.15	0.00	0.00	0.11	0.84	0.00	0.00	0.00	0.00	0.00	0.00	0.00	8.06	0.00	0.00	0.00	0.00	0.00	0.00	0.00	0.00
g529	222.75	54.49	135.64	230.95	706.07	382.34	515.28	590.80	615.80	141.36	428.63	62.16	642.14	1460.43	852.38	1657.46	409.68	1513.03	123.08	1731.39	629.02	696.04	1881.30	571.18	1852.05	2070.01	307.07	890.01	446.78	821.48	154.42	398.16	614.43	821.32	180.14	651.51	361.14	473.33	493.17	117.55	1829.76	231.22	962.61	581.06	313.44	558.92	441.64	235.36	1705.02
g713	0.00	0.00	0.00	0.00	7.17	0.00	0.00	0.00	0.00	0.00	0.00	0.00	0.00	0.00	0.00	0.00	0.00	0.00	0.00	0.00	0.06	0.00	0.00	0.00	0.00	0.00	0.00	10.35	0.00	0.00	0.00	0.00	0.00	0.00	0.00	0.00	0.00	0.00	0.00	0.00	0.00	0.00	0.00	0.00	0.00	0.00	0.00	0.00	0.01
g702	7.53	7.48	27.27	11.76	234.35	226.79	359.85	334.38	346.52	118.51	227.71	11.25	379.91	786.46	596.82	676.17	245.46	615.36	203.47	802.46	330.83	412.08	742.39	218.15	739.44	722.48	22.50	307.78	33.14	319.90	15.01	33.68	215.16	199.38	13.16	293.13	30.44	292.98	27.67	114.35	78.42	13.99	567.75	275.12	19.80	365.53	392.25	131.56	864.24
g139	0.00	0.62	0.00	0.57	0.00	6.51	6.11	0.00	11.24	0.00	23.45	0.54	75.09	77.28	45.17	81.35	125.23	568.91	0.00	176.23	65.92	90.60	36.13	0.00	116.28	156.87	1.24	151.01	0.00	40.10	0.99	1.09	18.01	0.00	0.71	0.00	2.03	93.47	3.53	0.00	0.00	3.48	141.45	8.07	0.00	65.02	43.28	7.79	160.05
g138	0.00	0.40	0.38	0.00	0.00	0.00	19.27	0.00	0.00	0.00	73.46	0.18	43.30	164.44	53.75	0.00	60.02	0.00	4.40	71.18	18.59	315.65	42.59	3.45	116.19	365.52	6.45	80.28	0.18	192.26	1.70	0.12	28.38	0.00	0.69	0.00	1.30	9.11	0.20	0.00	0.00	0.00	204.88	29.79	0.00	0.00	82.85	0.00	0.00
g945	0.00	0.00	0.00	0.02	0.00	14.78	0.00	0.00	0.00	0.00	0.00	0.00	0.00	30.62	0.00	0.00	0.00	0.00	0.00	0.00	5.61	0.00	0.00	0.00	15.20	0.14	0.00	0.00	0.20	21.66	0.00	0.00	0.00	0.00	0.01	0.00	0.07	0.19	0.00	0.00	0.00	0.00	0.00	0.00	0.11	0.00	0.00	0.00	0.00
g131	5342.73	1564.86	1634.17	3513.11	800.43	643.10	630.41	656.10	450.85	352.58	584.27	1782.64	1300.77	212.00	542.87	168.24	961.47	234.24	353.70	175.38	1613.10	1079.87	163.76	861.80	74.36	226.88	3337.98	1567.42	3160.33	1765.23	4085.47	5819.78	2225.23	932.52	5223.15	786.43	8577.68	1330.85	3321.35	644.46	7022.22	2129.46	605.58	1158.78	2898.16	1170.28	751.74	926.65	215.71
g130	0.00	0.00	0.29	0.00	20.98	0.00	0.00	0.09	0.70	0.00	0.00	0.54	0.00	0.00	8.98	0.00	15.58	35.39	0.00	0.00	19.41	10.92	0.00	0.00	21.29	64.69	0.00	23.67	0.00	2.77	0.55	0.00	0.00	0.00	0.00	0.00	1.10	15.88	0.71	0.00	0.00	0.00	0.00	0.00	0.90	0.00	0.00	0.00	44.67
g133	0.26	0.58	0.00	0.00	0.00	3.94	0.47	0.00	0.00	2.81	1.55	1.03	47.49	514.00	0.00	534.48	259.23	824.78	0.00	481.91	139.47	170.65	186.56	35.35	290.67	474.08	0.00	289.69	0.05	124.78	0.00	1.85	105.33	2.50	0.00	3.24	0.98	243.99	1.06	0.00	12.44	1.85	91.97	0.00	0.00	0.00	75.48	0.00	427.37
g132	0.00	0.00	0.43	0.32	0.00	0.00	0.00	0.00	0.00	0.00	0.01	0.67	0.00	0.00	15.37	9.26	7.26	108.12	0.00	8.23	7.38	12.81	6.68	0.00	10.41	18.27	0.00	24.06	0.00	17.98	0.00	0.00	0.00	0.00	0.00	0.75	0.00	3.31	0.00	0.00	0.00	0.56	0.00	13.13	0.00	0.00	0.00	0.00	0.00
g135	0.00	0.00	0.00	0.00	0.00	0.00	0.00	0.00	0.00	0.00	0.00	0.00	7.29	0.00	0.00	0.00	0.00	26.23	0.00	0.00	8.49	3.30	0.00	0.00	0.00	0.00	0.00	0.19	0.00	0.00	0.00	0.22	0.00	0.00	0.00	0.00	0.00	0.00	0.00	0.00	0.00	0.00	0.00	0.00	0.40	0.00	0.00	0.00	8.77
g134	1.07	0.21	0.51	0.40	0.00	0.00	0.00	0.00	0.00	0.00	0.00	1.34	0.00	0.00	0.00	0.00	0.00	14.10	0.00	0.00	0.00	0.00	0.00	0.00	15.46	0.00	0.00	0.00	0.70	3.63	1.42	0.00	0.00	0.00	1.11	0.00	0.58	3.41	0.89	0.00	0.00	0.92	0.00	0.00	0.57	0.00	0.00	0.00	0.00
g137	0.00	0.36	0.34	0.00	0.00	0.00	0.00	0.00	0.00	0.00	0.00	0.00	0.00	0.00	1.27	0.00	0.00	0.00	0.00	0.00	6.39	0.00	0.00	0.00	0.00	10.05	0.00	0.00	0.00	2.50	0.00	0.00	3.03	0.00	0.07	0.00	0.00	0.00	0.19	0.00	0.03	0.00	0.00	0.00	0.70	0.00	0.00	0.00	8.23
g136	83.62	103.34	131.86	142.04	66.58	95.23	69.91	96.37	79.89	39.39	43.50	113.07	127.08	21.61	86.06	21.34	83.76	26.99	26.34	25.75	158.69	122.28	3.51	107.60	12.73	13.56	157.17	161.19	134.26	151.51	135.13	132.24	260.08	112.24	126.81	13.61	147.46	147.10	141.75	33.02	141.67	134.87	47.12	33.65	145.28	103.36	58.20	71.68	25.77
g877	0.00	0.00	0.00	0.00	0.00	0.00	0.00	0.00	0.00	0.00	0.00	0.00	0.00	0.00	0.00	0.00	0.00	0.00	0.00	0.00	0.00	0.00	0.00	0.00	0.00	0.00	0.00	0.00	0.00	0.00	0.00	0.00	0.00	0.00	0.00	0.00	0.00	0.00	0.00	0.00	0.00	0.00	0.00	0.00	0.00	0.00	0.00	0.00	0.00
g768	0.00	0.00	0.00	0.00	0.00	0.00	0.00	0.00	0.00	0.00	0.00	0.00	0.00	0.00	0.00	3.04	0.00	0.00	0.00	0.00	0.00	0.00	0.00	0.00	0.00	0.00	0.00	0.00	0.00	0.00	0.21	0.00	0.00	0.00	0.00	0.00	0.00	0.00	0.13	5.02	0.00	0.16	0.00	0.00	0.00	0.00	0.00	0.00	0.00
g940	0.00	0.00	0.00	0.00	0.00	0.00	0.00	0.00	0.00	0.00	0.00	0.00	0.00	0.00	0.00	0.00	0.00	0.00	0.00	0.00	0.00	0.00	0.00	0.00	0.00	0.00	0.00	0.00	0.00	0.00	0.00	0.00	0.00	0.00	0.00	0.00	0.00	0.00	0.00	0.00	0.00	0.00	0.00	0.00	0.00	0.00	0.00	0.00	0.00
g941	0.00	0.00	0.00	0.00	0.00	0.00	0.04	1.73	0.00	0.00	0.00	0.25	0.00	0.00	0.00	0.00	0.00	0.00	0.00	0.00	0.00	0.00	0.00	0.00	0.00	0.00	0.00	0.00	0.00	4.37	0.00	0.00	0.00	0.00	0.00	0.00	0.00	0.00	0.00	0.00	0.00	0.00	0.00	0.00	0.00	0.00	0.00	0.00	0.00
g970	0.00	0.00	0.00	0.00	0.00	0.00	0.00	0.00	0.00	0.00	0.00	0.00	0.00	0.00	0.00	0.00	0.00	0.00	0.00	0.00	0.00	0.00	0.00	0.00	0.00	0.00	0.00	0.00	0.00	0.00	0.00	0.00	0.00	0.00	0.00	0.00	0.00	0.00	0.00	0.00	0.00	0.00	0.00	10.03	0.00	0.00	0.00	0.00	0.00
g942	1.13	0.00	0.46	0.00	0.00	0.00	0.00	0.00	0.00	0.00	0.00	0.00	59.79	18.25	29.96	0.00	13.78	41.37	0.00	0.00	13.46	14.76	14.31	0.00	158.96	50.60	0.00	5.88	0.00	0.00	0.00	1.53	0.00	0.00	0.63	0.00	0.00	6.37	0.50	0.00	13.15	0.71	0.00	0.00	0.84	0.00	0.00	0.00	0.00
g791	0.00	0.00	0.21	0.00	0.00	0.00	0.00	0.00	0.00	0.00	0.00	0.00	20.03	25.46	0.00	18.05	10.33	19.97	0.00	65.66	9.98	8.50	47.61	7.63	52.04	9.13	0.00	7.02	0.00	4.87	0.17	0.51	4.90	0.00	0.00	0.00	1.00	0.00	0.00	0.00	0.00	0.00	5.37	0.00	0.00	19.24	4.94	0.00	6.82
g943	0.00	0.00	0.00	0.00	0.00	0.00	0.00	0.00	0.00	0.00	0.00	0.00	0.00	0.00	0.00	0.00	0.00	0.00	0.00	0.00	0.00	0.00	0.00	0.00	0.00	0.00	0.00	0.00	0.00	0.00	0.00	0.00	0.00	0.00	0.00	0.00	0.58	0.00	0.00	0.00	0.00	0.00	0.00	0.00	0.00	0.00	0.00	0.00	0.00
g870	0.00	0.00	0.00	0.00	0.00	0.00	0.00	0.00	0.00	0.00	0.00	0.00	0.00	6.96	0.00	0.00	0.00	0.00	0.00	0.00	0.00	0.00	7.98	19.89	0.00	0.00	0.15	0.00	0.00	1.40	0.00	0.68	0.00	7.06	0.00	0.00	0.00	3.42	0.17	0.00	0.00	0.00	0.00	0.00	0.00	0.00	0.00	0.00	0.00
g908	0.00	0.00	0.00	0.00	0.00	0.00	0.00	0.00	0.00	0.00	0.00	0.00	0.00	0.00	0.00	0.00	0.00	0.00	0.00	0.00	0.00	0.00	0.00	0.00	0.00	0.00	1.78	17.71	0.00	0.00	0.00	0.00	0.00	0.00	0.00	0.00	0.00	0.00	0.00	0.00	0.00	2.10	0.00	0.00	0.00	0.00	0.00	0.00	0.00
g625	0.21	0.16	0.40	1.86	0.00	0.00	0.00	0.00	0.00	0.00	0.00	1.19	0.00	11.98	0.00	0.00	0.00	0.00	0.00	0.00	0.00	0.00	0.00	0.00	0.00	0.00	2.40	0.00	0.41	0.00	0.13	0.18	0.00	0.00	2.35	0.00	1.57	2.24	1.36	0.00	0.00	3.27	0.00	5.83	1.11	0.00	0.00	0.00	0.00
g624	0.00	0.00	0.00	0.00	99.42	0.00	14.03	475.44	0.00	0.00	607.00	2.64	431.58	1364.03	102.32	1234.01	0.00	536.50	0.00	799.02	538.21	795.14	1099.92	0.00	468.45	707.13	0.00	119.75	0.00	10.34	41.29	85.48	267.92	86.77	0.00	0.00	0.00	105.07	0.00	100.68	86.09	0.00	602.36	0.00	0.00	0.00	379.74	0.00	223.21
g627	1.72	2.48	12.42	8.68	253.37	478.50	367.81	693.98	426.82	40.13	229.39	4.79	315.75	511.81	528.33	470.47	259.33	395.68	156.38	481.86	220.01	302.94	612.20	308.76	548.14	403.30	12.48	212.19	25.87	242.82	5.01	15.27	139.24	235.64	11.69	287.48	15.60	199.26	25.14	230.67	51.25	10.54	394.13	252.39	22.86	382.38	337.33	281.26	557.90
g626	951.79	862.36	1408.44	989.67	471.26	392.38	757.01	474.30	412.18	310.70	571.22	1053.90	1600.15	267.82	806.27	272.25	658.17	197.17	252.01	273.68	1540.93	1205.22	249.30	595.81	139.36	213.92	1217.54	1508.56	1321.95	1803.80	1273.24	1797.46	1917.60	468.22	937.40	321.87	1400.70	1614.08	1257.51	292.00	1703.78	1274.29	654.08	573.96	1311.27	704.28	624.47	470.89	305.29
g621	0.01	0.00	0.00	0.00	0.00	0.00	0.00	0.00	0.00	0.00	0.50	0.00	0.00	0.52	0.00	0.00	0.08	0.00	0.00	0.00	0.00	0.00	0.00	28.96	0.00	0.00	0.00	5.49	0.01	0.01	0.00	0.00	0.90	0.00	0.02	0.00	0.00	0.00	0.00	0.00	0.01	0.02	0.20	0.00	0.14	0.00	0.00	0.00	0.00
g620	7.50	32.65	37.41	26.87	0.00	32.35	30.29	0.00	0.00	0.00	34.08	39.34	32.97	16.88	7.51	0.00	0.00	15.18	51.46	0.00	60.56	21.23	0.00	0.00	16.64	0.00	29.30	45.85	42.62	50.67	31.02	23.23	57.39	51.18	34.71	26.42	28.91	44.17	39.12	0.00	26.59	18.15	37.10	65.35	14.20	17.55	26.83	37.50	16.78
g623	575.98	2750.72	1941.31	1436.39	1626.75	1087.59	1496.73	1401.68	658.97	969.88	1045.72	2331.17	1305.07	162.10	780.55	0.00	792.99	348.10	330.11	107.29	1476.88	1434.60	88.53	875.93	0.00	334.96	2045.23	1631.76	3044.31	1694.60	2130.03	1961.78	1874.72	400.58	1757.58	1080.73	1579.18	1449.67	1779.20	813.84	1337.50	1553.08	729.05	566.31	1409.17	1123.58	1648.43	1277.86	107.37
g622	0.00	0.00	0.00	0.00	0.00	0.00	0.00	0.00	0.00	0.00	0.00	0.00	0.00	0.00	0.00	0.00	0.00	0.00	0.00	0.00	0.00	0.00	0.00	0.00	0.00	0.00	0.00	0.00	0.00	0.00	0.00	0.00	0.00	0.00	0.00	0.00	0.00	0.00	0.00	0.00	0.00	0.00	0.00	0.00	0.00	0.00	0.00	0.00	0.00
g786	4.55	2.59	11.76	6.56	118.73	163.38	129.66	161.07	167.08	67.25	61.70	3.73	269.86	426.29	348.28	499.51	135.98	348.02	70.03	414.49	186.27	236.98	484.71	102.69	533.32	508.36	6.16	151.89	9.82	208.33	5.38	8.94	85.63	16.53	2.71	83.98	10.14	160.41	12.03	71.00	48.16	6.18	278.84	202.23	7.61	158.82	189.18	107.08	510.85
g787	0.00	0.00	0.00	0.09	0.00	0.00	0.00	0.00	0.00	0.00	0.00	0.00	0.00	0.00	0.00	0.00	0.00	0.00	0.00	0.00	0.00	0.00	0.00	0.00	0.00	0.00	0.00	0.00	0.00	0.00	0.00	0.00	0.00	0.00	0.00	0.00	0.00	0.00	0.00	0.00	0.00	0.00	0.00	0.00	0.00	0.00	0.00	0.00	0.00
g784	0.00	0.00	0.00	0.00	0.00	0.00	0.00	0.00	0.00	0.00	0.00	0.00	0.00	0.00	0.00	0.00	0.00	0.00	0.00	0.00	0.00	0.00	0.00	0.00	0.00	0.00	0.00	0.00	0.00	0.00	0.00	0.00	0.00	0.00	0.00	0.00	0.00	0.00	0.00	0.00	0.00	0.00	0.00	0.00	0.00	0.00	0.00	0.00	0.00
g729	0.00	0.75	1.84	0.00	0.00	0.00	53.91	0.00	46.96	0.00	0.00	0.00	29.22	63.70	93.22	161.08	22.84	28.19	0.00	67.14	32.41	55.29	27.11	0.00	0.00	0.00	0.00	73.56	0.92	22.97	2.68	0.00	0.00	50.21	0.00	0.00	0.00	33.74	1.55	30.78	1.58	0.00	70.39	0.00	0.00	0.00	0.00	0.00	57.48
g629	0.00	0.35	0.00	0.00	6.43	0.00	0.00	0.00	0.00	0.00	0.00	0.00	0.00	0.00	0.00	0.00	0.00	0.00	0.00	16.90	0.00	4.98	0.00	0.00	0.00	16.15	0.00	0.00	0.00	9.10	0.00	0.56	0.00	0.00	0.00	0.00	0.00	3.15	0.00	0.00	0.00	0.00	0.00	0.00	0.00	5.81	6.19	0.00	0.00
g628	0.00	0.00	0.00	0.00	0.00	0.00	0.00	0.00	0.00	0.00	0.00	0.00	0.00	0.00	0.00	0.00	0.00	0.00	0.00	0.00	0.00	0.00	0.00	0.00	0.00	0.00	0.00	0.00	0.00	0.00	0.00	0.00	0.00	0.00	0.00	0.00	0.00	0.00	0.00	0.00	0.00	0.00	0.00	0.00	0.00	0.00	0.00	0.00	0.00
g780	7.62	30.57	25.70	19.78	0.00	0.00	0.00	18.63	62.35	0.00	0.00	39.29	19.81	0.00	0.00	25.06	0.00	18.30	0.00	20.16	29.12	59.71	0.00	18.13	0.00	0.00	26.44	20.64	24.53	23.41	23.57	42.24	18.35	0.00	15.80	0.00	38.52	15.18	29.22	0.00	18.70	22.64	14.91	39.25	19.25	21.11	0.00	45.18	0.00
g781	0.05	0.00	0.70	0.00	0.00	0.00	0.00	0.00	0.00	0.00	36.51	1.56	0.00	0.00	16.67	0.00	0.00	0.00	0.00	73.13	12.04	0.00	0.00	0.00	2.02	0.00	0.00	6.03	0.00	2.46	0.61	0.57	0.00	0.00	0.06	0.00	3.59	0.00	0.00	0.00	2.56	1.00	31.41	109.51	0.00	3.19	0.00	25.02	18.29
g97	0.00	0.00	0.00	0.00	0.00	0.00	0.00	0.00	0.00	0.00	0.00	0.00	0.00	19.00	0.00	0.00	0.00	33.29	0.00	0.00	11.18	0.00	9.86	0.00	190.27	0.00	0.00	3.69	0.00	0.00	0.00	0.00	0.00	0.00	0.00	0.00	0.00	0.00	0.00	8.78	0.00	0.00	0.00	0.00	0.00	0.00	8.87	0.00	0.00
g96	0.00	0.00	0.00	0.00	0.00	0.00	0.00	0.00	0.00	0.00	0.00	0.00	0.00	0.00	0.00	0.00	0.00	0.00	0.00	0.00	0.00	0.00	0.00	0.00	0.00	0.00	0.00	0.00	0.00	0.00	0.00	0.00	0.00	0.00	0.00	0.00	0.00	0.00	0.00	0.00	0.00	0.00	0.00	0.00	0.00	0.00	0.00	0.68	0.00
g95	11.04	0.00	6.60	8.34	79.28	125.12	815.19	78.45	93.11	0.00	0.00	8.90	243.12	898.51	107.98	307.43	37.38	477.41	0.00	103.17	139.49	63.52	164.76	0.00	260.30	0.00	9.61	114.66	14.19	172.69	33.01	83.13	67.18	0.00	20.56	0.00	29.37	81.20	20.00	46.95	141.75	6.32	64.84	0.00	8.52	0.00	34.84	48.82	1317.76
g94	0.81	0.47	0.51	0.49	0.00	0.00	8.88	10.47	12.27	0.00	13.28	0.34	82.82	9.50	12.34	93.19	71.03	722.23	0.00	46.83	64.29	5.84	15.32	0.00	8.19	10.16	0.00	5.98	0.27	63.40	0.00	0.00	21.91	0.00	0.26	0.00	2.15	64.06	0.40	0.00	2.43	0.15	12.23	0.00	0.28	0.00	13.18	0.00	19.98
g148	15.54	14.01	66.58	26.83	448.88	625.46	571.14	879.60	873.82	180.47	544.78	20.91	746.62	1991.55	1208.24	1887.77	813.49	1230.32	479.08	1903.60	655.35	867.68	2049.07	504.41	2024.06	2074.58	44.47	612.01	55.35	775.59	28.82	47.87	458.99	448.14	25.41	528.64	63.90	537.09	55.20	352.48	160.38	23.27	1081.63	769.46	54.27	650.38	686.01	294.72	1692.15
g149	17.60	3.49	6.68	7.29	0.00	74.50	46.45	23.67	79.47	78.20	0.00	1.67	100.95	181.44	147.13	191.91	71.86	145.29	0.00	103.15	46.38	32.77	137.59	0.00	25.61	107.81	10.38	88.45	13.88	41.95	2.97	14.13	81.47	0.00	8.22	323.08	9.62	38.73	12.63	0.00	40.21	9.73	152.77	24.98	12.23	80.83	20.65	0.00	133.61
g91	11.26	3.35	17.73	18.43	361.38	345.99	337.79	403.38	400.16	70.81	274.68	7.33	489.26	821.47	765.20	925.15	508.01	900.67	58.00	1093.95	374.19	563.21	978.31	337.26	977.53	867.78	27.20	404.61	48.61	372.87	12.65	39.26	233.54	153.25	12.08	262.23	42.32	372.58	59.79	162.28	185.89	23.12	720.05	450.56	41.24	782.86	517.68	193.92	1263.10
g90	0.00	0.45	4.46	1.48	1.63	0.00	0.39	2.70	0.00	0.00	0.01	3.77	104.29	0.00	11.92	19.76	122.87	600.99	10.95	25.92	380.57	351.12	25.88	16.99	0.00	522.24	1.86	330.47	2.38	59.86	0.41	0.05	35.50	1.15	0.35	0.72	0.13	347.59	0.41	0.00	0.00	0.24	4.80	0.00	0.19	12.63	100.58	0.00	14.97
g144	0.00	0.00	0.00	0.00	4.34	0.00	0.00	5.26	0.00	0.00	0.00	0.00	0.00	0.00	0.00	0.00	0.00	0.00	0.00	171.87	0.00	0.00	0.00	0.00	0.00	0.00	0.00	0.00	0.00	0.00	0.00	0.00	0.85	0.00	0.00	0.00	0.00	0.00	0.00	0.00	0.00	0.00	0.00	0.00	0.00	4.98	0.00	0.00	0.01
g145	193.18	790.67	949.56	671.18	491.32	469.15	523.92	568.36	304.53	157.95	399.04	820.68	682.95	104.20	374.38	90.03	431.46	195.92	254.03	113.78	793.82	643.89	84.60	528.87	61.49	141.40	956.77	823.95	952.00	919.15	832.22	858.51	1041.43	317.13	592.66	294.41	796.46	786.94	731.54	408.68	467.75	662.38	380.10	434.81	689.73	660.81	562.12	427.21	144.97
g146	9652.63	15280.13	11535.93	9919.93	11420.91	9911.98	10849.13	9332.89	8143.89	14152.19	8873.03	13031.05	12242.54	2756.94	9392.78	1745.66	10492.30	1647.44	15274.39	1978.21	10880.92	13713.70	1644.62	11419.60	1240.96	1938.88	10505.65	10362.27	10808.70	9370.44	9114.01	6266.94	11008.07	6760.61	11747.04	7825.19	5630.98	13269.43	10138.14	10212.97	6194.53	12277.75	9160.32	8543.00	12657.31	6763.83	9266.12	8453.90	2380.75
g147	0.00	0.00	0.00	0.00	0.00	0.00	0.00	0.00	0.00	0.00	0.00	0.00	13.26	3.12	0.00	0.00	0.00	0.00	0.00	0.00	8.32	5.70	0.00	0.00	0.00	0.00	0.00	0.00	0.00	2.17	0.00	0.00	2.78	0.00	0.00	0.00	0.00	57.74	0.00	0.00	0.00	0.00	0.00	0.00	0.00	0.00	6.60	0.00	100.30
g140	0.00	0.00	0.00	0.00	0.00	0.00	0.00	0.00	0.00	0.00	0.00	0.00	0.00	0.00	0.00	0.00	0.00	0.00	0.00	0.00	0.00	0.00	0.00	0.00	0.00	0.00	0.00	0.00	0.00	0.00	0.00	0.00	0.00	0.00	0.00	0.00	0.00	0.00	0.00	0.00	0.00	0.00	0.00	0.00	0.00	0.00	0.00	0.00	0.00
g141	0.00	0.00	0.00	8.51	0.00	0.00	0.00	0.00	73.33	0.00	0.00	0.00	0.00	0.00	0.00	0.00	0.00	0.00	0.00	0.00	0.00	0.00	0.00	0.00	0.00	0.00	4.82	0.00	9.43	0.00	0.00	0.00	0.00	0.00	1.67	0.00	10.62	0.00	0.00	0.00	5.08	0.00	0.00	0.00	3.43	0.00	0.00	0.00	0.00
g142	0.00	0.00	0.00	0.00	0.00	0.00	0.00	0.00	0.00	0.00	0.00	0.00	3.96	0.00	0.00	0.00	14.49	0.00	0.00	24.10	0.00	0.00	0.00	0.00	0.00	0.00	0.00	0.00	0.00	0.00	0.00	0.00	0.00	0.00	0.00	0.00	0.60	0.00	0.00	0.00	0.00	0.16	0.00	0.00	0.00	0.00	6.42	0.00	0.00
g143	0.00	0.00	0.00	0.00	0.00	0.00	0.00	0.00	0.00	0.00	0.00	0.00	0.00	11.18	0.00	0.00	0.00	0.00	0.00	0.00	0.00	0.00	0.00	0.00	0.00	0.00	0.00	0.00	0.00	0.00	0.00	0.00	0.00	0.00	0.00	0.00	0.00	0.00	0.00	0.00	0.00	0.00	0.00	0.00	0.00	0.00	0.00	12.40	11.11
g816	4123.69	14287.01	13685.10	8418.44	4347.53	3603.85	3501.90	3460.67	1776.44	7448.23	3451.32	12599.04	5373.68	1376.92	2987.26	784.27	2604.63	925.40	11889.08	1209.25	4851.72	4963.88	910.86	2908.53	369.25	930.34	7680.71	8458.78	7168.35	4852.54	8395.63	5977.38	6582.33	7935.34	9210.96	3912.65	4753.70	4203.94	8568.38	6211.86	5161.24	9725.89	2499.38	2927.76	10349.30	2422.61	2677.80	4411.61	1683.69
g817	339.12	263.61	254.46	297.47	329.35	86.61	80.81	162.70	0.00	203.28	321.46	218.95	153.16	90.38	101.68	0.00	194.24	41.35	68.98	89.71	225.19	154.09	36.95	121.81	44.90	93.54	345.74	211.07	413.48	195.88	272.00	269.83	288.49	67.34	262.75	279.14	258.19	168.59	309.84	146.19	277.98	173.22	67.40	216.02	218.15	46.98	144.78	304.35	0.00
g814	0.00	0.00	0.00	0.00	0.00	0.00	0.00	0.00	16.60	0.00	0.00	0.00	12.50	0.00	0.00	0.00	0.00	0.00	0.00	0.00	0.00	7.69	0.00	15.74	0.00	0.00	0.00	0.00	0.00	0.00	0.00	0.00	0.00	0.00	0.00	0.00	0.00	0.00	0.00	0.00	0.00	0.00	0.00	0.00	0.00	0.00	0.00	12.90	0.00
g815	0.00	0.17	0.00	0.00	0.00	0.00	0.00	0.00	0.00	0.00	0.00	0.00	7.65	0.00	0.00	0.00	0.00	12.22	0.00	0.00	11.24	0.00	0.00	0.00	0.00	0.00	0.00	0.00	0.00	0.00	0.00	0.00	3.55	0.00	0.00	0.00	1.75	2.30	0.00	0.00	0.92	0.37	0.00	0.00	0.00	0.00	0.00	0.00	0.00
g812	0.78	4.34	4.01	3.11	0.00	0.00	13.11	0.00	64.85	17.19	0.00	5.91	98.79	455.83	152.35	224.86	16.79	459.95	0.00	759.01	81.40	92.68	284.54	0.00	244.70	62.40	1.55	40.14	0.97	62.69	0.28	1.96	20.84	0.00	0.91	0.00	1.96	42.64	1.93	0.00	5.34	1.96	206.12	11.01	3.08	0.00	9.44	12.93	175.99
g813	5.06	1.83	5.59	6.43	82.35	43.50	50.95	52.43	87.29	86.01	114.42	4.19	410.75	465.40	453.34	672.53	38.39	538.98	34.59	304.24	407.81	341.44	811.19	20.22	1128.00	663.40	9.47	440.81	5.76	572.70	5.89	22.91	328.64	86.32	9.29	320.58	6.35	190.97	4.50	173.09	23.54	5.10	464.04	55.06	12.92	165.22	117.10	75.50	372.25
g810	5.14	10.58	24.17	8.46	403.10	446.10	515.68	364.90	583.72	86.49	374.10	18.86	470.01	1632.73	697.74	1660.03	450.28	1200.69	207.61	1583.18	429.84	461.21	1481.80	330.90	1108.90	1648.05	12.93	479.40	12.76	434.06	11.93	16.04	291.59	510.74	11.10	258.49	17.58	448.74	17.71	262.09	33.72	8.43	823.85	378.83	13.07	487.16	406.01	260.99	1184.75
g811	103.65	328.93	204.38	489.36	156.30	41.12	115.11	38.69	0.00	515.05	0.00	293.77	124.72	42.90	38.58	52.94	368.44	0.00	196.45	0.00	106.98	91.32	0.00	77.06	0.00	0.00	520.29	129.01	637.30	58.79	496.33	315.38	151.48	0.00	472.71	464.28	329.21	128.08	397.45	138.89	207.44	394.52	0.00	82.12	298.17	178.41	0.00	336.85	42.63
g911	0.00	0.00	0.00	0.00	0.00	0.00	0.00	0.00	0.00	0.00	0.00	0.00	0.00	0.00	0.00	0.00	0.00	0.00	0.00	0.00	0.00	0.00	0.00	0.00	0.00	0.00	0.00	0.00	0.00	0.00	0.00	0.00	0.00	0.00	0.00	0.00	0.00	0.00	0.00	0.00	0.00	0.00	0.00	0.00	0.00	0.00	0.00	0.00	0.00
g818	0.35	0.00	0.00	0.12	2.31	0.00	0.00	0.00	0.00	0.00	0.00	0.00	0.00	0.00	0.00	9.90	0.00	0.00	3.68	0.00	0.00	0.00	0.00	0.00	0.00	0.00	0.08	10.77	0.00	2.03	0.04	0.00	0.00	17.94	0.16	0.00	0.00	0.00	0.18	0.00	0.42	0.10	0.00	0.00	0.00	0.28	0.00	0.53	0.00
g727	0.00	0.00	0.00	0.00	0.00	0.00	0.00	0.00	0.00	0.00	0.00	0.00	0.00	0.00	0.00	0.00	0.00	0.00	0.00	0.00	0.00	0.00	0.00	0.00	0.00	0.00	0.00	0.00	0.00	0.00	0.00	0.00	0.00	0.00	0.00	0.00	0.00	0.00	0.00	0.00	0.00	0.00	0.00	0.00	0.00	0.00	0.00	0.00	0.00
g799	231.05	1273.14	1316.52	860.40	603.46	316.82	1173.08	0.00	976.50	0.00	0.00	1621.60	0.00	0.00	0.00	0.00	299.15	0.00	0.00	0.00	2319.26	140.45	0.00	621.78	0.00	0.00	1315.20	1153.52	1441.75	742.81	1138.80	1197.84	1843.68	0.00	1079.87	2484.09	1219.55	1128.00	1080.61	0.00	1631.96	767.01	256.73	307.41	1127.74	0.00	0.00	0.00	0.00
g798	1.20	2.59	4.27	0.24	5.46	6.96	17.08	6.60	0.00	0.00	25.66	5.16	69.79	140.65	143.36	204.59	20.72	164.26	16.28	293.72	96.36	114.37	196.61	31.86	168.05	210.16	0.27	49.87	1.11	105.88	1.56	0.80	49.36	32.63	0.72	0.00	3.56	47.12	1.19	0.00	5.82	0.60	171.88	16.66	1.31	0.00	45.30	0.00	192.60
g876	513.38	2573.17	781.20	930.39	2319.18	0.00	93.26	2.30	2081.38	360.93	3146.41	2271.61	1215.60	586.80	302.37	412.79	3317.80	0.00	122.59	2.45	1469.41	0.00	507.22	189.96	0.00	328.36	279.68	1840.76	259.00	2329.75	680.06	689.16	920.87	215.33	1006.33	347.04	233.90	1541.19	991.00	0.00	531.92	1082.07	1307.99	0.00	1070.12	3203.68	2677.77	2800.10	3.90
g247	0.00	0.00	0.00	0.00	0.00	0.00	2.97	0.00	10.89	0.00	0.00	0.19	11.61	116.42	31.70	49.91	5.79	9.25	0.00	24.06	0.00	20.38	0.00	0.00	6.70	0.00	0.00	27.17	0.00	19.34	0.00	0.00	0.00	0.00	0.00	0.00	0.00	0.00	0.00	0.00	0.08	0.36	0.00	0.00	0.00	0.00	0.00	0.00	8.08
g246	0.18	0.48	0.00	0.00	1.70	0.00	0.84	0.00	0.00	0.00	0.01	0.00	0.00	0.00	45.03	23.68	0.04	0.28	11.47	0.04	0.00	0.00	45.88	22.86	60.46	0.48	0.00	0.09	0.00	18.85	0.00	0.06	0.01	1.50	0.42	0.77	0.19	0.00	0.54	0.00	0.00	0.28	5.58	0.00	0.21	14.68	0.00	0.00	15.80
g245	0.11	0.00	0.00	0.00	0.00	0.00	0.00	0.00	0.00	0.00	0.00	0.00	0.00	0.00	0.00	0.00	0.00	0.00	0.00	0.00	0.00	0.00	0.00	0.00	0.00	0.00	0.00	0.00	0.00	0.00	0.00	0.00	0.00	0.00	0.00	0.00	0.00	0.00	0.00	0.00	0.00	0.00	0.00	0.00	0.00	0.00	0.00	0.00	0.00
g244	0.00	1.48	0.97	0.14	23.58	17.75	71.33	0.00	29.00	0.00	0.00	1.55	200.97	273.42	415.87	303.88	39.53	277.29	0.00	384.15	199.29	215.03	333.85	20.39	368.71	151.69	0.57	101.08	0.89	170.98	1.60	2.24	135.41	0.00	1.44	0.00	0.37	96.12	0.88	11.82	2.18	0.60	245.22	35.09	0.00	14.53	47.81	0.00	273.44
g243	0.00	0.52	0.00	0.19	0.00	6.88	0.00	0.00	0.00	10.90	9.98	0.64	128.83	82.32	30.67	242.01	26.80	1120.40	0.00	112.37	187.53	136.89	160.92	0.00	129.18	325.97	0.00	69.47	0.00	31.54	0.46	0.30	32.26	0.00	0.37	0.00	1.78	57.64	1.47	0.00	0.00	0.00	104.04	20.42	0.27	0.00	30.91	0.00	62.77
g242	0.00	0.00	0.00	0.00	0.00	0.00	0.27	0.00	0.00	0.00	0.01	0.00	0.00	0.00	0.00	0.00	0.00	11.19	0.00	0.00	3.79	0.00	0.00	0.00	0.00	0.00	0.00	0.00	0.00	0.00	0.00	0.00	0.00	1.01	0.00	0.70	0.00	0.00	0.00	0.00	0.00	0.00	0.00	0.00	0.00	0.00	0.00	0.00	0.00
g241	0.00	7.00	17.66	62.07	0.00	170.80	0.00	0.00	0.00	0.00	0.00	2.61	0.00	0.00	81.05	0.00	0.00	0.00	360.08	0.00	93.58	0.00	0.00	80.89	0.00	0.00	193.00	0.00	12.75	0.00	23.98	15.89	18.81	0.00	15.20	0.00	59.41	32.90	29.34	95.23	27.24	78.94	67.84	0.00	12.10	0.00	0.00	0.00	0.00
g240	4614.24	1440.53	1326.00	1235.08	799.33	1106.21	990.67	1412.03	704.89	553.71	1173.33	1391.69	1564.47	138.51	561.20	113.94	555.95	126.83	563.84	91.66	1955.19	1102.69	302.10	663.96	0.00	143.34	1181.73	1585.66	1525.01	1263.49	1413.60	1245.61	1573.92	1031.42	1341.53	641.44	1063.37	1532.87	1251.56	1294.14	1323.60	902.36	861.30	441.26	1252.25	431.99	961.80	777.71	275.23
g360	6.37	1.04	1.41	0.95	0.00	0.00	18.30	0.00	33.45	0.00	8.50	1.46	43.73	108.20	34.37	28.55	45.41	232.20	0.00	155.36	87.13	133.10	45.31	38.23	55.15	134.96	2.71	82.38	2.40	52.85	4.02	5.01	16.25	0.00	2.70	0.00	2.29	57.51	1.60	0.00	1.90	1.44	50.60	0.00	2.95	0.00	35.30	11.48	81.86
g361	36.22	29.45	68.31	45.43	889.27	1022.58	1223.99	716.93	1653.00	305.86	1169.72	41.28	1835.96	3646.06	3233.80	4473.69	1546.36	3601.80	270.19	4261.67	1782.98	2332.83	4866.98	1065.90	4556.74	4008.08	84.12	1442.27	86.98	1732.04	57.55	110.45	1043.35	380.34	41.27	856.22	121.86	1872.54	80.79	325.39	298.94	53.41	3024.96	1013.71	79.78	1426.80	1833.12	760.77	4378.42
g362	0.00	0.00	0.00	0.00	0.00	0.00	0.00	0.00	0.00	0.00	0.00	0.00	0.00	0.00	0.00	0.00	0.00	0.00	0.00	0.00	0.00	0.00	0.00	0.00	0.00	0.00	0.00	0.00	0.00	0.00	0.00	0.00	0.00	0.00	0.00	0.00	0.00	0.00	0.00	0.00	0.00	0.00	0.00	0.00	0.00	0.00	0.00	0.00	0.00
g363	0.00	0.00	0.00	0.00	0.00	0.00	0.00	0.00	0.00	0.00	0.00	0.00	0.00	0.00	0.00	0.00	0.00	0.00	0.00	0.00	5.81	0.00	0.00	0.00	0.00	0.00	0.00	0.00	0.00	0.00	0.00	0.00	0.00	0.00	0.00	0.00	0.00	0.00	0.00	0.00	0.00	0.00	0.00	0.00	0.00	0.00	0.00	0.00	0.00
g364	0.00	0.00	0.00	0.00	0.00	0.00	0.00	0.00	0.00	0.00	0.00	0.00	0.00	0.00	0.00	0.00	0.00	0.00	0.00	0.00	0.00	0.00	0.00	0.00	0.00	0.00	0.00	0.00	0.00	0.00	0.00	0.00	0.00	0.13	0.00	0.00	0.00	0.00	0.00	0.00	0.00	0.00	0.00	0.00	0.00	0.00	0.00	0.00	0.00
g365	0.00	0.00	0.00	0.00	0.00	0.00	0.00	0.00	0.00	0.00	0.00	0.00	0.00	0.00	0.00	0.00	0.00	0.00	0.00	0.00	0.00	0.00	0.00	0.00	0.00	0.00	0.00	0.00	0.00	0.00	0.00	0.00	0.00	0.00	0.00	0.00	0.00	0.00	0.00	0.00	0.00	0.00	0.00	0.00	0.00	0.00	0.00	0.00	0.00
g366	0.00	0.00	0.00	0.00	0.00	0.00	0.00	0.00	0.00	0.00	0.00	0.00	0.00	0.00	0.00	0.00	0.00	0.00	0.00	0.00	0.00	0.00	0.00	0.00	0.00	0.00	0.00	0.00	0.00	0.00	0.00	0.00	0.00	0.00	0.00	0.00	0.00	0.00	0.00	0.00	0.00	0.00	0.00	0.00	0.00	0.00	0.00	0.00	0.00
g367	0.00	0.00	0.00	0.00	0.00	0.00	0.00	0.00	0.00	0.00	0.00	0.00	0.00	0.00	0.00	0.00	0.00	0.00	0.00	0.00	0.00	0.00	0.00	0.00	0.00	0.00	0.00	0.00	0.00	0.00	0.00	0.00	0.00	0.75	0.00	0.00	0.00	0.00	0.00	0.00	0.00	0.00	0.00	0.00	0.00	0.00	0.00	0.00	0.00
g872	0.00	0.00	0.00	0.00	0.00	0.00	0.00	0.00	0.00	0.00	0.00	0.00	0.00	0.00	0.00	0.00	0.00	0.00	0.00	0.00	0.00	0.00	0.00	0.00	0.00	0.00	0.00	0.00	0.00	0.00	0.00	0.00	0.00	0.00	0.00	0.00	0.00	0.00	0.00	0.00	0.00	0.00	0.00	0.00	0.00	0.00	0.00	0.00	0.00
g769	846.02	3838.77	3190.79	2630.60	533.24	269.42	415.61	541.94	651.04	165.49	405.48	3072.81	1649.36	163.55	506.98	252.13	562.33	371.05	156.77	248.73	1735.54	1326.41	52.61	269.21	0.00	135.52	2476.34	2436.60	2461.28	2060.24	1904.15	1493.42	2840.75	160.04	2925.87	151.89	1509.27	1934.10	2706.67	188.89	1637.48	3510.59	240.01	178.11	2768.41	164.76	247.29	426.37	204.25
g873	0.00	0.04	0.00	0.00	0.00	0.00	0.00	0.00	0.00	0.00	0.00	0.00	13.39	0.00	0.00	0.00	0.00	613.64	0.00	0.00	0.00	0.00	0.00	0.00	0.00	0.00	0.51	0.00	1.49	0.00	0.00	0.00	0.00	0.00	0.00	0.00	0.00	0.15	0.00	0.00	0.00	0.00	0.00	0.00	0.00	0.00	0.00	0.00	0.00
g395	0.00	0.00	0.00	0.00	0.00	0.00	0.00	0.00	0.00	0.00	0.00	0.00	0.00	0.00	0.00	0.00	0.00	192.99	0.00	0.00	0.00	0.02	0.00	0.00	0.00	0.00	0.00	0.00	0.00	0.00	0.00	0.00	0.00	0.00	0.00	0.00	0.00	0.00	0.00	0.00	0.00	0.47	0.00	0.00	0.00	0.00	0.00	0.00	0.00
g394	0.00	0.00	0.00	0.00	0.00	0.00	0.15	0.00	0.00	0.00	0.00	0.00	0.00	0.00	0.00	0.00	0.00	0.00	0.00	0.00	0.00	0.00	0.00	0.00	0.00	0.00	0.00	0.00	0.00	0.00	0.00	0.00	0.00	0.00	0.00	0.00	0.00	0.00	0.00	0.00	0.04	0.00	0.00	0.00	0.00	0.00	0.00	0.00	0.00
g397	5924.68	7688.15	5113.70	6469.30	2822.99	3119.57	2908.36	3915.49	2277.77	7503.47	2336.54	5647.50	4021.48	960.42	2215.46	658.48	2901.00	539.93	5296.78	529.73	4906.52	3220.59	611.86	3170.93	425.23	220.53	4741.77	4924.46	6212.05	3820.78	4219.90	2815.72	5149.59	3561.37	6647.09	3859.33	2632.82	4334.73	5346.27	4248.52	2940.85	6036.64	2638.68	2084.88	5392.29	2218.96	2741.04	3844.69	1378.29
g396	0.00	52.87	55.81	14.65	114.73	102.94	275.25	196.35	342.11	274.35	747.67	81.14	860.06	2213.75	1661.34	2278.56	1065.76	10323.46	211.89	1079.42	3887.81	7122.57	1284.21	1577.97	11257.98	2998.56	10.31	4549.33	15.89	1972.14	23.80	20.15	1882.06	158.96	17.25	700.81	19.90	3239.89	18.12	32.94	71.21	17.60	3945.19	374.62	17.00	667.33	246.73	625.59	270.44
g391	20.06	22.67	58.78	36.65	519.27	509.07	598.39	534.39	925.23	189.47	565.33	31.70	907.29	1942.67	1179.01	2401.91	765.61	2038.31	251.86	2264.92	793.06	908.68	2443.37	661.81	2633.85	2396.85	55.28	734.18	74.80	987.67	43.48	70.54	572.07	468.36	27.06	500.04	96.53	688.00	74.89	238.69	234.46	36.77	1554.94	693.62	54.23	843.26	792.91	374.25	2438.53
g390	0.00	0.51	0.94	0.98	0.00	0.00	0.00	0.00	0.00	0.00	0.00	2.97	13.96	0.00	0.00	11.74	0.00	0.00	0.00	0.00	6.84	0.00	0.00	0.00	0.00	0.00	3.81	3.24	2.26	6.61	3.00	2.78	4.35	0.00	1.02	0.00	0.71	3.56	2.43	0.00	0.52	1.11	0.00	18.47	2.10	0.00	15.09	0.00	0.00
g393	0.00	0.00	0.00	0.00	0.00	0.00	0.00	0.00	0.01	0.00	0.00	0.00	0.00	0.00	0.00	0.00	0.00	282.54	0.00	0.00	0.00	38.44	0.00	0.00	266.59	27.92	2.90	0.00	0.00	0.00	1.88	5.66	0.00	0.00	0.00	0.00	4.08	0.00	0.00	0.00	0.00	0.00	0.00	0.00	3.29	0.00	0.00	0.00	85.57
g392	0.00	0.00	0.00	0.00	0.00	0.00	0.00	0.00	0.00	0.00	0.00	0.00	0.00	0.00	0.00	0.00	0.00	0.00	0.00	0.00	0.00	0.00	0.00	0.00	0.00	0.00	0.00	0.00	0.00	0.00	0.00	0.00	0.00	0.00	0.00	0.00	0.00	0.00	0.00	0.00	0.00	0.00	0.00	0.00	0.00	0.00	0.00	0.00	0.00
g399	0.00	0.00	0.00	0.00	0.00	0.00	0.00	0.00	0.00	0.00	0.00	0.00	0.00	0.00	0.00	0.00	0.00	0.00	0.00	0.00	0.00	0.00	0.00	0.00	0.00	0.00	0.00	0.00	0.00	0.00	0.00	0.00	0.00	0.00	0.00	0.00	0.00	0.00	0.00	0.00	0.00	0.00	0.00	0.00	0.00	0.00	0.00	0.00	0.00
g398	0.00	0.00	0.00	0.00	0.00	0.00	0.00	0.00	0.00	0.00	0.00	0.00	0.00	0.00	0.00	0.00	0.00	0.00	0.00	0.00	0.00	0.00	0.00	0.00	0.00	0.00	0.00	0.00	0.00	0.00	0.00	0.00	0.00	0.00	0.00	0.00	0.00	0.00	0.00	0.00	0.00	0.00	0.00	0.00	0.00	0.00	0.00	0.00	0.00
g878	0.00	0.00	0.00	0.00	0.00	0.00	0.00	0.00	0.00	0.00	0.00	0.00	0.00	0.00	0.00	0.00	0.00	0.00	0.00	0.00	0.00	0.00	0.00	0.00	0.00	0.00	0.00	0.00	0.00	0.00	0.00	0.00	0.00	0.00	0.00	0.00	0.00	0.00	0.00	0.00	0.00	0.00	0.00	0.00	0.00	0.00	0.00	0.00	0.00
g879	0.00	0.00	0.00	0.00	0.00	0.00	0.00	0.00	0.00	0.00	0.00	0.00	0.00	0.00	0.00	0.00	0.00	0.00	0.00	0.00	0.00	0.00	0.00	0.00	0.00	0.00	0.00	0.00	0.00	0.00	0.00	0.00	0.00	0.00	0.00	0.00	0.00	0.00	0.00	0.00	0.00	0.00	0.00	0.00	0.00	0.00	0.00	0.00	0.00
g566	0.00	0.00	0.00	0.00	0.00	0.00	0.00	0.00	0.00	0.00	0.00	0.00	0.00	0.00	0.00	0.00	0.00	0.00	0.00	0.00	0.00	0.00	0.00	0.00	0.00	0.00	0.00	1.42	0.00	0.00	0.00	0.00	0.00	0.00	0.00	7.67	0.00	0.00	0.00	0.00	0.00	0.00	0.00	0.00	0.00	0.00	0.00	0.00	0.00
g567	1.51	0.41	1.79	2.74	114.42	129.50	126.59	121.06	238.36	11.12	109.46	2.02	229.02	502.97	340.46	540.22	169.13	415.68	33.49	310.10	200.68	307.40	391.93	86.33	465.77	206.52	3.82	196.10	3.69	229.82	4.87	8.39	93.57	52.18	3.40	46.07	6.40	214.85	6.71	15.98	2.51	1.41	359.85	223.02	4.76	60.94	188.32	56.77	448.34
g564	4.14	2.32	0.52	0.22	0.00	0.00	0.00	0.00	0.00	0.00	4.09	1.84	26.58	54.44	58.31	38.46	0.00	123.61	0.00	0.00	27.04	27.30	122.83	0.00	70.77	77.15	0.71	17.30	1.66	32.52	1.18	1.64	13.74	6.22	0.60	25.62	1.42	13.60	1.25	0.00	5.41	0.54	33.27	0.00	0.92	0.00	0.00	0.00	78.28
g565	44.86	15.73	84.97	37.57	982.96	785.45	746.96	766.47	1539.01	491.42	510.98	23.80	1052.10	2967.70	1085.56	2271.48	514.93	1387.54	104.10	2292.65	578.58	693.14	2296.70	497.06	2335.90	1815.13	47.94	661.16	69.44	774.51	18.85	51.70	456.88	1034.65	55.02	574.09	104.70	565.03	69.39	528.84	177.38	35.63	1002.10	945.80	44.31	512.60	861.14	509.56	2128.76
g562	46.76	4.42	5.94	768.84	49.73	34.99	147.43	67.12	84.13	524.69	331.90	5.71	0.00	0.00	0.00	0.00	123.94	0.00	389.73	0.00	13.10	0.00	0.00	65.18	0.00	0.00	295.00	0.00	116.64	0.00	97.48	184.51	0.00	414.87	316.26	628.31	484.60	6.83	412.12	119.10	97.08	238.53	0.00	264.94	297.49	227.83	72.60	1826.66	0.00
g563	0.00	0.30	0.00	0.76	0.00	0.00	0.00	0.00	0.00	0.00	0.00	0.00	0.00	0.00	0.00	0.00	0.00	0.00	0.00	0.00	0.00	0.54	0.00	0.00	0.00	0.00	0.00	0.00	0.00	1.38	0.00	0.00	0.00	0.00	0.00	0.00	0.35	0.00	0.00	0.00	0.00	0.00	0.00	0.00	0.00	0.00	0.00	0.00	0.00
g560	762.10	368.70	254.53	509.72	103.55	137.16	14.66	58.82	118.52	95.03	49.93	311.92	70.40	0.00	38.26	0.00	0.00	0.00	114.90	28.98	115.49	52.36	14.30	52.51	0.00	17.33	520.00	121.24	558.82	97.83	438.60	341.53	179.09	152.49	517.04	32.22	377.99	101.43	392.19	58.45	512.72	314.63	17.55	85.03	256.25	88.76	14.79	0.00	0.00
g561	276.41	1014.32	1348.32	1254.21	830.10	653.92	860.18	1244.68	870.47	813.51	879.02	1007.53	808.82	87.14	425.91	161.33	516.50	130.36	885.33	100.91	797.62	686.88	47.21	479.00	71.51	121.16	1469.90	794.93	1642.18	745.17	1059.70	1062.61	1148.31	881.80	935.72	1319.61	1016.97	564.58	1198.73	1027.19	521.61	786.03	233.70	492.41	1148.63	573.74	542.14	1321.65	129.89
g568	445.41	2773.29	3370.49	1559.88	3036.44	2495.16	3825.80	3153.20	2044.14	3014.60	2841.68	2389.53	1800.28	567.52	1480.28	288.37	1512.40	363.87	2240.83	364.50	1716.97	1724.04	272.32	2631.72	165.29	831.65	1996.60	2524.21	2156.80	1668.76	2121.20	1519.99	1852.19	3005.94	1465.99	2021.61	1508.76	1907.49	1385.00	3142.75	1244.33	1393.80	2026.54	1603.90	1327.67	3158.33	2932.10	3283.55	663.41
g569	0.52	2.99	7.22	1.57	0.00	0.00	0.00	0.00	0.00	0.00	0.00	1.58	0.00	0.00	6.73	0.00	0.00	4.54	0.00	5.17	1.82	0.00	8.23	0.00	8.68	0.00	2.03	0.00	6.27	6.29	1.25	3.41	0.00	0.00	1.81	0.00	1.90	0.00	2.16	0.00	2.85	0.75	0.00	0.00	3.37	0.00	0.00	0.00	0.00
g764	10.76	13.07	27.83	19.78	182.30	117.61	261.96	245.39	520.65	18.66	124.37	10.48	248.77	514.90	401.86	523.74	165.44	515.98	60.81	409.37	252.13	292.56	447.01	275.71	372.82	790.41	26.63	208.69	35.72	274.53	13.78	28.64	139.95	74.29	12.48	38.86	29.93	201.40	35.55	107.20	60.73	12.96	385.26	261.69	21.78	129.72	282.03	132.34	529.75
g765	14.07	12.20	17.22	27.85	83.17	210.32	178.74	47.87	395.85	0.00	503.39	18.44	275.09	1173.20	808.10	1335.43	322.07	1178.57	206.79	1071.60	809.73	648.63	1585.07	327.49	1937.66	1136.73	29.22	469.04	54.88	583.71	16.65	45.56	349.25	707.61	22.26	0.00	52.64	415.15	52.96	118.83	222.07	26.44	972.19	131.90	32.11	72.08	487.88	142.96	1049.81
g766	0.00	0.00	0.00	0.00	0.00	0.00	0.00	0.00	0.00	0.00	0.00	0.00	0.00	0.00	0.00	0.00	0.00	0.00	0.00	0.00	0.00	0.00	0.00	0.00	0.00	0.00	0.00	0.00	0.00	0.00	0.00	0.00	0.00	0.00	0.00	0.00	0.00	0.00	0.00	0.00	0.00	0.00	0.00	0.00	0.00	0.00	0.00	0.00	0.00
g767	1190.75	5862.96	5292.24	3121.19	2758.57	2527.21	2998.39	3255.98	2146.72	1333.88	2609.41	6534.86	4918.26	767.94	2972.42	471.18	1866.84	464.99	1346.86	645.43	4234.57	3426.82	476.66	2362.41	209.83	592.58	3618.14	3801.09	5110.99	4353.88	4529.90	4534.40	5023.01	2077.80	3631.99	2409.32	3778.82	4614.15	3421.80	2607.17	3688.30	2095.51	2528.81	2131.48	2438.64	2897.80	2173.26	2530.00	534.60
g409	8.98	0.88	1.07	140.86	0.00	0.00	0.00	30.23	25.23	24.85	0.00	0.47	0.00	0.00	0.00	0.00	0.00	0.00	100.13	0.00	0.00	0.00	0.00	14.65	0.00	0.00	103.04	0.00	0.00	0.00	1.86	2.40	0.00	24.90	81.52	0.00	9.17	0.00	18.57	0.00	2.68	132.26	0.00	0.00	243.90	0.00	13.05	18.24	0.00
g408	83.36	87.68	183.05	127.73	3069.22	3678.79	3687.21	4128.81	5090.09	1166.49	3171.60	122.43	4481.65	10717.63	6187.23	10746.06	2924.05	10334.31	1313.24	11655.74	3830.22	4824.80	11811.07	2712.06	10529.96	10782.40	200.86	3519.34	237.13	4385.42	151.59	284.67	2719.82	3577.92	102.26	4323.84	287.35	3641.33	253.14	1677.86	642.06	145.61	7047.06	4685.26	199.14	3328.45	3687.82	1968.52	10383.91
g762	321.59	323.45	215.66	402.14	94.02	148.21	92.13	46.19	0.00	77.15	0.00	242.91	174.41	0.00	46.50	63.61	44.45	94.73	0.00	0.00	439.49	176.37	0.00	46.39	0.00	213.13	304.99	205.58	457.30	246.28	262.70	217.10	304.44	0.00	441.65	79.39	292.03	172.93	352.42	277.45	318.23	353.16	77.17	147.48	322.91	0.00	124.07	231.99	0.00
g763	0.00	0.00	1.69	0.00	0.00	0.00	0.00	0.00	0.00	0.00	0.00	0.00	8.42	0.00	7.67	0.00	0.00	0.00	0.00	0.00	0.00	0.00	0.00	0.00	0.00	0.00	0.00	5.86	0.00	0.00	1.17	1.01	11.73	0.00	0.00	0.00	0.00	0.00	0.00	0.00	0.00	0.00	0.00	0.00	0.00	0.00	0.00	0.00	0.00
g405	38.77	37.59	55.70	50.40	0.00	9.01	0.00	8.70	0.00	0.00	9.47	40.26	55.21	9.40	29.19	11.61	15.88	25.24	0.00	56.01	33.80	27.47	7.63	8.37	9.51	10.10	58.36	41.69	59.92	67.52	47.44	50.60	51.55	28.64	48.56	29.54	48.10	42.19	49.89	15.99	54.48	48.46	20.57	0.00	52.92	0.00	0.00	41.66	9.34
g404	32.90	28.67	82.94	73.80	729.75	835.83	801.68	859.59	1050.64	399.20	695.01	43.99	909.65	1761.18	1439.55	1730.93	1012.98	1608.51	381.90	1618.23	709.42	863.09	1713.93	838.39	1896.43	1777.81	89.50	960.91	122.06	799.46	66.29	133.77	520.19	576.61	56.37	449.62	142.56	738.36	137.89	363.35	341.66	64.75	1287.34	971.53	106.40	1227.93	1276.19	585.87	2565.81
g407	19.17	7.57	24.22	25.08	257.31	123.53	127.57	164.88	253.42	0.00	132.02	13.67	237.56	752.80	349.95	671.34	53.56	825.13	81.20	850.73	275.18	295.11	782.21	134.01	802.69	889.69	55.93	336.01	62.24	325.99	43.10	94.87	200.44	242.03	28.79	192.30	85.66	246.92	65.97	131.19	183.16	40.79	531.00	130.20	55.05	247.67	196.64	135.07	721.46
g406	526.01	1724.97	3132.82	1690.42	2034.72	1362.02	1575.62	1016.09	1059.15	1801.24	1500.25	1601.33	700.71	244.36	497.77	137.10	1126.76	358.18	1540.19	176.42	610.60	830.50	135.30	1117.86	87.42	255.04	2780.37	999.05	4035.65	1059.23	3240.00	2187.94	1177.74	1436.14	1769.98	1429.23	2403.86	726.72	2194.75	2564.96	1679.27	1786.08	705.32	991.40	1864.65	981.56	1269.18	1341.95	132.46
g401	1.09	0.00	0.00	0.00	0.00	0.00	0.00	17.76	0.00	0.00	0.00	0.00	0.00	0.00	4.72	0.00	0.00	0.00	4.89	0.00	0.00	0.00	0.00	27.40	0.00	0.00	0.00	0.00	0.00	0.00	0.00	0.00	0.00	1.45	0.00	0.00	0.00	0.00	0.00	0.00	0.00	0.00	0.00	0.00	0.00	5.27	0.00	4.40	0.00
g400	0.00	0.00	0.00	0.00	0.00	0.00	0.00	0.00	0.00	0.00	0.00	0.00	0.00	0.00	0.00	0.00	0.00	0.00	0.00	0.00	0.00	0.00	0.00	0.00	0.00	0.00	0.00	0.00	0.00	0.00	0.00	0.00	0.00	21.35	0.00	0.00	0.00	0.00	0.00	0.00	0.00	0.00	0.00	0.00	0.00	0.00	0.00	0.00	0.00
g403	1.01	1.09	19.14	3.15	9.26	0.00	0.00	0.00	0.22	0.00	0.00	4.47	172.51	2519.24	59.30	223.06	213.65	1382.18	9.34	5429.24	127.40	238.19	202.76	127.84	1429.68	307.84	0.74	1202.52	0.77	670.58	3.48	2.73	106.96	25.89	4.26	0.00	4.94	117.18	0.85	0.00	0.64	0.12	205.28	0.00	0.00	25.89	138.17	0.00	2268.49
g402	0.24	0.00	0.00	0.00	0.00	0.00	0.00	0.00	0.00	10.28	0.00	0.00	0.00	0.00	0.00	0.00	0.00	0.00	0.00	0.00	0.00	0.00	0.00	0.00	0.00	0.00	0.18	0.00	0.00	0.00	0.00	0.00	0.00	0.64	0.00	0.00	0.00	0.01	0.00	0.00	0.00	0.00	0.00	0.00	0.00	0.00	0.00	0.00	0.00
g907	0.00	0.00	0.00	0.00	0.00	0.00	0.00	0.00	0.00	0.00	0.00	0.00	0.00	0.00	0.00	0.00	0.00	0.00	0.00	0.00	0.00	0.00	0.00	0.00	0.00	0.00	0.00	0.00	0.00	0.00	0.00	0.00	0.00	0.00	0.00	0.00	0.00	0.00	0.30	0.00	0.00	0.00	0.00	0.00	0.00	0.00	0.00	0.00	0.00
g669	0.00	0.61	0.46	0.00	0.00	0.00	0.00	0.00	0.00	0.00	0.00	0.00	3.60	60.47	24.12	0.00	32.09	145.66	0.00	35.56	16.98	27.75	25.48	0.00	68.85	83.48	0.00	17.22	0.00	12.01	0.09	0.43	7.09	0.00	0.00	21.33	0.00	16.17	0.24	0.00	0.00	0.23	30.02	0.00	0.00	7.60	17.32	0.00	27.36
g82	0.00	0.00	0.47	0.28	0.00	0.00	0.00	0.00	0.00	0.00	22.03	0.00	0.00	0.00	6.58	0.00	0.00	14.46	0.00	82.79	0.00	7.61	0.00	0.00	5.33	27.48	0.00	0.00	0.00	0.00	0.00	1.05	5.05	0.00	0.00	0.00	0.00	0.00	0.00	0.00	0.26	0.00	0.00	43.50	0.00	0.00	0.00	2.75	0.00
g668	0.00	0.00	0.00	0.00	0.00	0.00	0.00	0.00	0.00	0.00	0.00	0.00	0.00	0.00	0.00	0.00	0.00	0.00	0.00	0.00	0.00	0.00	0.00	0.00	0.00	0.00	0.00	0.00	0.00	0.00	0.00	0.00	0.00	0.00	0.00	0.00	0.00	0.00	0.00	0.00	0.00	0.00	0.00	0.00	0.00	0.00	0.00	0.79	0.00
g919	0.00	0.00	0.00	0.00	0.00	0.00	0.00	0.00	0.00	0.00	0.00	0.00	0.00	0.00	0.00	0.00	0.00	0.00	0.00	0.00	0.00	0.00	0.00	0.00	0.00	0.00	0.00	0.00	0.00	0.00	0.00	0.00	0.00	0.00	0.00	0.00	0.00	0.00	0.00	0.00	0.00	0.00	0.00	0.00	0.00	0.00	0.00	0.00	0.00
g83	0.97	0.38	0.46	0.73	0.00	0.00	0.00	39.01	0.00	0.00	0.00	0.00	0.00	14.11	0.00	0.00	0.00	0.00	0.00	0.00	0.00	0.00	11.46	0.00	0.00	0.00	0.00	4.80	0.48	3.26	0.96	0.83	0.00	0.00	1.00	0.00	2.10	0.00	1.20	0.00	0.00	0.55	0.00	0.00	0.52	0.00	0.00	0.00	0.00
g849	400.11	476.66	405.48	760.94	227.27	295.20	189.99	194.49	59.12	232.89	213.93	423.88	206.68	115.54	214.35	427.81	147.11	10.06	205.49	38.23	428.05	120.57	156.64	309.37	0.02	170.77	658.92	274.17	638.34	404.22	588.22	419.24	365.73	58.29	629.75	150.51	498.58	374.23	506.11	230.18	479.07	408.63	211.93	186.17	430.12	160.16	229.73	256.92	4.28
g848	1.85	0.25	1.71	1.89	58.08	38.27	50.32	0.00	100.11	0.00	11.38	1.16	147.42	281.15	174.12	251.82	55.30	265.99	10.19	265.50	102.93	136.73	329.25	67.41	332.73	201.38	2.84	97.30	1.79	142.92	2.96	3.19	69.84	54.77	0.74	27.03	6.11	90.62	3.07	0.00	1.63	1.13	218.07	46.28	0.71	0.00	141.30	1.06	286.63
g931	0.00	0.00	0.00	0.00	0.00	0.00	0.00	0.00	0.00	0.00	0.00	0.00	0.00	0.00	0.00	0.00	0.00	0.00	0.00	0.00	3.72	0.00	0.00	0.00	0.00	0.00	0.00	0.00	0.00	0.00	0.00	0.00	2.36	0.00	0.00	0.00	0.00	0.00	0.00	0.00	0.57	0.00	0.00	0.00	0.00	0.00	9.39	0.00	0.00
g930	0.00	0.00	0.00	0.00	0.00	0.00	0.00	0.00	0.00	0.00	0.00	0.00	0.00	0.00	0.00	0.00	0.00	0.00	0.00	0.00	0.00	0.00	0.00	0.00	0.00	0.00	0.00	0.00	0.00	0.00	0.00	0.00	0.00	0.00	0.00	0.00	0.00	0.00	0.00	0.00	0.00	0.00	0.00	0.00	0.00	0.00	0.00	0.00	0.00
g88	15.68	14.51	46.31	32.12	256.25	423.34	393.98	368.43	641.58	177.43	403.14	19.37	407.01	842.09	585.12	949.41	649.90	827.70	103.68	971.79	384.35	449.99	830.28	360.55	968.25	881.37	43.50	375.35	47.22	362.22	26.97	51.36	257.75	329.04	28.60	303.68	71.17	306.29	56.52	200.73	179.21	25.93	595.91	416.58	46.45	715.04	567.43	329.01	1169.57
g933	0.00	0.00	0.00	0.00	0.00	0.00	10.40	0.00	0.00	0.00	0.00	0.00	0.00	0.00	0.00	0.00	0.00	0.00	0.00	0.00	0.00	0.00	15.45	0.00	0.00	0.00	0.00	3.95	0.00	2.68	0.00	0.00	0.00	0.00	0.00	0.00	0.00	0.00	0.00	0.00	0.00	0.00	0.00	0.00	0.00	0.00	0.00	0.00	0.00
g89	0.00	0.00	0.00	0.00	0.00	0.00	0.00	0.00	0.00	0.00	0.00	0.00	8.58	0.00	0.00	0.00	0.00	20.18	0.00	0.00	28.14	0.00	45.61	0.00	0.00	197.10	0.00	0.00	0.00	0.00	0.00	0.00	0.00	0.00	0.00	0.00	0.00	314.18	0.00	0.00	0.00	0.00	0.00	0.00	0.00	0.00	0.00	0.00	453.34
g661	325.41	1055.95	1603.87	757.43	62859.77	73154.35	78666.72	64281.39	108890.86	11793.49	69606.37	1252.92	52951.81	87017.81	62855.74	110271.67	64847.08	74270.23	15324.23	92131.47	43842.18	51255.09	88151.26	64862.41	87061.08	83277.82	1438.89	35850.05	1340.59	35390.93	1237.98	1629.00	22962.15	16716.67	897.22	48577.92	1668.41	46519.27	1318.67	41484.03	999.59	859.74	73315.16	59050.60	1366.31	51512.10	90163.73	46239.88	79147.81
g932	220.78	59.80	152.07	279.20	1291.54	1965.04	1430.39	2920.96	2431.27	770.66	2319.27	90.10	1840.45	4470.37	2469.31	4945.22	2751.87	4162.51	597.43	3921.09	1750.42	2022.10	4256.35	1766.12	4740.81	3842.12	275.67	1680.70	356.02	1826.56	163.53	433.12	1273.30	974.61	191.84	1725.93	343.60	1420.02	421.86	1292.01	1603.36	212.73	3262.81	2649.05	328.63	6152.39	2985.49	1454.15	4474.69
g660	0.00	0.00	0.00	0.00	0.00	0.00	0.00	0.00	0.00	0.00	0.00	0.00	26.67	0.00	0.00	0.00	0.00	0.00	61.97	0.00	0.00	0.00	49.35	0.00	0.00	0.00	0.00	0.00	3.11	26.17	0.00	2.04	0.00	0.00	0.00	0.00	0.00	0.00	0.00	0.00	18.57	0.00	0.00	0.00	0.00	42.21	0.00	0.00	0.00
g935	0.00	0.00	0.00	0.00	0.00	0.00	0.00	0.00	0.00	0.00	0.00	0.00	0.00	0.00	0.00	0.00	0.00	0.00	0.00	0.00	0.00	0.00	0.00	0.00	0.00	0.00	0.00	0.00	0.00	1.09	0.00	0.00	0.00	0.00	0.00	0.00	0.00	0.00	0.00	0.00	0.00	0.00	0.00	0.00	0.00	0.00	0.00	0.00	0.00
g847	0.00	0.00	0.00	0.00	0.00	0.00	0.00	0.00	0.00	0.05	0.00	0.00	0.00	64.99	0.00	51.99	0.00	9.96	0.00	13.60	3.25	9.83	0.00	0.00	0.00	0.00	0.00	6.34	0.00	0.17	0.00	0.00	0.00	0.00	0.00	0.00	0.00	0.00	0.00	0.00	0.00	0.00	7.13	0.00	0.37	0.00	0.00	27.21	0.00
g934	0.00	0.00	0.00	0.00	0.00	0.00	0.00	0.00	0.00	0.00	0.00	0.00	0.00	0.00	0.00	0.00	0.00	0.00	0.00	0.00	0.00	0.00	0.00	0.00	0.00	0.00	0.00	0.00	0.00	0.00	0.00	0.00	0.00	0.00	0.00	0.00	0.00	0.00	0.00	0.00	0.00	0.00	0.00	0.00	0.00	0.00	0.00	0.00	0.00
g100	0.00	0.00	0.29	0.00	0.00	0.00	3.03	0.00	0.00	0.00	0.00	0.00	3.24	63.93	1.85	0.00	0.05	5.32	0.00	0.00	16.69	11.28	0.00	0.00	11.58	48.73	0.00	7.35	0.29	2.11	0.10	0.00	5.74	0.00	0.12	0.00	0.14	6.93	0.00	0.00	0.00	0.00	27.50	0.00	0.40	7.04	0.00	3.47	16.10
g101	0.00	0.00	0.53	5.39	0.00	0.00	0.00	0.00	0.00	0.00	0.00	0.46	0.00	0.00	7.17	0.00	0.00	0.00	0.00	0.00	5.79	13.52	26.23	0.00	15.90	0.00	0.00	0.00	0.54	7.45	0.37	0.00	0.00	73.41	2.29	50.52	6.61	0.00	0.46	0.00	0.00	0.95	0.00	0.00	39.55	0.00	0.00	0.00	0.00
g102	6306.99	12566.10	14554.44	10878.60	3472.20	1965.07	1696.54	3283.30	1499.17	5197.30	1555.61	11747.46	4226.41	455.57	2240.36	562.67	2248.71	920.97	4647.84	754.82	3822.52	3441.71	374.67	2474.55	380.80	703.81	8455.96	7633.47	9266.77	4918.83	8539.03	6487.30	5726.34	4343.24	9147.44	3129.09	5639.62	5208.61	9095.06	4959.53	5786.74	8312.88	1783.27	2657.16	9535.10	2054.02	3061.83	3100.40	377.17
g103	1910.13	3739.08	3991.34	3691.31	1360.49	1260.82	950.93	1209.24	898.20	1603.07	1421.04	3345.50	1230.90	255.89	870.40	135.35	1147.48	197.35	2089.63	181.44	1632.10	1119.45	222.96	1141.65	108.12	418.95	3141.03	2200.89	3071.50	2324.02	3134.71	4212.03	2655.77	2961.94	3362.04	2543.97	4664.44	1537.01	2756.68	1410.55	3247.11	2547.15	629.88	1891.51	2819.18	1596.21	1366.07	1767.30	417.75
g104	4.93	8.16	4.99	0.00	9.30	19.64	0.00	37.79	18.50	11.08	68.34	9.63	416.11	211.80	140.08	171.53	67.53	4043.72	4.79	418.47	370.02	925.83	1956.11	6.02	588.32	478.83	3.57	105.38	5.16	571.74	4.44	2.17	394.18	5.74	0.00	0.00	0.93	902.46	3.58	0.00	11.55	3.71	94.07	0.09	2.98	137.57	127.74	39.71	335.57
g105	2.32	2.56	9.35	3.31	68.22	148.61	158.25	158.71	138.29	14.45	60.32	4.01	175.21	196.72	173.53	337.58	82.53	178.84	58.77	224.39	82.47	140.81	219.57	98.81	182.91	395.00	2.08	92.35	17.76	136.96	3.39	11.69	66.75	69.90	3.17	64.18	5.53	126.21	13.95	51.07	33.41	4.55	181.70	65.36	12.96	56.55	95.13	28.74	233.62
g106	3.00	4.35	15.16	14.94	80.48	97.47	39.13	80.48	85.93	0.00	44.07	8.03	82.02	138.51	103.36	125.56	49.68	144.17	22.15	101.74	104.45	60.95	317.83	77.73	161.04	230.72	13.96	76.54	17.39	71.57	14.92	22.60	50.09	0.00	8.28	0.00	25.79	40.54	32.97	15.81	88.67	20.97	76.26	100.05	22.48	30.22	46.17	32.26	131.15
g107	0.00	0.00	0.00	0.00	0.00	0.00	0.67	0.00	0.00	0.00	0.00	0.00	23.66	0.00	0.00	0.00	5.74	11.14	0.00	0.00	12.82	3.63	5.52	0.00	6.69	0.00	0.55	29.34	0.23	2.57	0.00	0.00	8.93	20.76	0.12	0.00	0.00	8.17	0.50	0.00	0.06	0.13	0.00	0.00	0.00	0.00	0.00	0.00	0.00
g108	0.45	0.17	0.00	13.80	0.00	6.25	5.86	0.00	10.04	0.00	0.00	0.00	0.00	0.00	0.00	0.00	11.00	0.00	0.00	0.00	0.00	0.00	0.00	17.40	0.00	0.00	4.57	0.00	0.44	0.00	1.76	7.81	0.00	0.00	3.96	61.53	7.80	0.00	5.74	0.00	2.14	5.60	0.00	0.00	4.33	6.78	0.00	7.22	0.00
g109	4.71	0.68	2.64	3.96	20.68	10.99	71.64	42.13	0.00	0.00	22.98	2.46	44.60	31.03	27.49	42.58	57.34	57.20	0.00	96.25	26.79	24.16	153.58	0.00	147.85	157.97	6.59	10.99	11.82	11.76	4.40	5.02	38.13	0.00	1.64	17.89	8.35	11.39	7.71	12.42	25.90	3.00	0.00	38.55	3.15	151.46	117.57	37.91	25.70
g663	0.00	0.00	0.10	0.00	0.00	0.00	0.00	0.00	0.00	0.00	3.56	0.00	0.00	0.00	0.00	0.00	0.00	0.00	0.00	3.69	0.00	0.00	0.00	0.00	0.00	0.00	0.00	0.00	0.11	0.03	0.00	0.24	0.00	0.00	0.00	0.00	0.00	1.30	0.00	0.00	0.00	0.00	0.07	0.00	0.13	0.00	0.00	0.00	0.00
g662	19.65	24.59	55.18	49.26	423.88	975.53	548.58	574.14	1413.49	0.00	423.21	32.67	712.51	1895.73	936.87	2304.07	284.84	1668.00	88.22	1569.32	724.66	588.79	2044.66	867.65	1801.15	1520.12	76.42	640.33	67.67	732.14	37.14	57.89	395.36	648.73	43.56	645.24	72.67	446.57	78.52	211.92	267.39	54.64	1026.65	713.86	53.12	580.69	654.60	204.38	1828.76
g665	0.00	0.00	0.00	0.00	4.32	0.00	0.00	0.00	0.00	0.00	4.80	0.00	0.00	0.00	8.46	0.00	0.00	12.78	0.00	0.00	7.61	0.00	0.00	0.00	0.00	0.00	0.16	9.79	0.00	9.22	0.11	0.00	2.19	0.00	0.17	0.00	0.00	3.57	0.38	0.00	0.00	0.25	0.00	0.00	0.00	0.00	0.00	0.00	4.74
g559	1182.11	415.11	336.56	577.08	227.36	133.46	258.56	146.11	57.16	253.52	177.80	460.58	318.12	9.29	94.71	34.39	180.42	58.17	84.91	55.32	363.92	201.52	37.70	90.95	9.13	38.79	615.13	326.30	613.04	378.66	494.01	571.47	426.51	268.74	523.04	350.09	527.48	357.70	554.69	141.72	659.03	524.50	162.51	135.27	541.23	347.63	154.69	329.21	110.76
g667	0.00	0.00	0.00	0.00	0.00	0.00	0.00	11.42	34.14	0.00	18.59	0.26	15.32	54.41	22.45	57.46	15.46	78.83	0.00	45.09	12.81	35.35	68.97	38.22	44.24	78.71	0.00	2.25	0.49	45.55	0.81	1.52	10.98	0.00	0.98	29.04	2.51	3.11	0.76	6.71	0.40	0.15	43.40	14.96	0.63	0.00	31.42	6.81	65.56
g664	0.00	0.00	0.00	0.00	0.00	0.00	0.00	0.00	0.00	0.00	0.00	0.00	0.00	0.00	0.00	0.00	0.00	0.00	0.00	0.00	0.00	0.00	0.00	0.00	0.00	0.00	0.00	0.00	0.00	0.00	0.00	0.00	0.00	0.00	0.00	0.56	0.00	0.00	0.00	0.00	0.00	0.00	0.00	0.00	0.00	0.00	0.00	0.00	0.00
g939	0.00	0.00	0.00	0.00	0.00	0.00	0.00	0.00	0.00	0.00	0.00	0.00	0.00	0.00	0.00	0.00	0.00	0.00	0.00	0.00	0.00	0.00	0.00	0.00	0.00	0.00	0.00	0.00	0.00	0.00	0.00	0.00	0.00	0.00	0.00	0.00	0.00	0.00	0.00	5.27	0.00	0.00	0.00	0.00	0.00	0.00	0.00	0.00	0.00
g558	0.00	0.00	0.00	0.00	0.00	0.00	0.00	0.00	0.00	0.00	0.00	0.00	0.00	0.00	0.00	0.00	0.00	0.00	0.00	0.00	0.00	0.00	0.00	0.00	0.00	0.00	0.00	0.00	0.00	0.00	0.00	0.00	0.00	0.00	0.17	0.00	0.00	0.00	0.00	0.00	0.00	0.00	0.00	0.00	0.18	0.00	0.00	0.00	0.00
g843	380.21	187.72	65.27	124.15	217.24	0.00	198.57	0.00	205.82	0.86	0.00	81.52	0.00	0.00	350.02	0.00	244.46	0.00	0.01	1.09	5640.28	66.37	0.00	0.00	0.00	0.00	100.38	6368.98	75.42	4542.25	24.09	48.59	9182.60	0.00	57.68	0.01	63.29	2372.35	201.20	185.99	49.09	87.98	0.00	0.00	104.94	0.00	0.00	2.11	0.00
g666	417.12	164.14	156.60	216.40	43.07	118.31	76.78	87.89	14.62	86.43	76.58	137.38	171.98	66.50	54.76	58.63	88.27	34.01	130.27	28.29	153.67	126.86	38.56	143.78	28.03	79.35	329.33	162.00	302.35	123.22	182.30	196.42	180.11	144.65	244.96	44.76	228.42	188.26	231.77	31.06	160.96	198.99	55.42	230.58	201.62	79.01	90.42	136.81	56.65
g845	2.11	0.00	0.00	2.78	0.00	0.00	0.00	0.00	0.00	0.00	0.00	0.00	0.00	0.00	0.00	0.00	0.00	0.00	0.00	0.00	11.08	6.47	25.10	0.00	0.00	0.00	1.55	0.00	3.12	0.00	1.05	1.81	0.00	0.00	2.04	0.00	6.33	0.00	3.49	0.00	10.01	0.00	0.00	0.00	2.80	0.00	0.00	0.00	0.00
g844	0.00	0.00	0.00	0.00	0.00	0.00	0.00	0.00	0.00	0.00	0.00	0.00	0.00	0.00	2.20	0.00	0.00	0.00	0.00	0.00	0.00	0.00	0.00	0.00	0.00	0.00	0.00	0.00	0.00	0.00	0.00	0.00	0.00	0.00	0.00	0.00	0.00	0.00	0.00	0.00	0.00	0.00	0.00	0.00	0.00	0.00	0.00	0.00	0.00
g551	0.00	0.00	0.00	0.00	0.00	14.67	0.00	0.00	7.86	0.00	0.00	0.14	0.00	0.00	2.26	6.30	0.00	4.56	0.00	0.00	0.00	4.25	0.00	0.00	15.27	0.00	0.00	0.00	0.00	0.00	0.00	0.30	1.17	0.00	0.00	0.00	0.19	0.00	0.15	0.00	0.00	0.00	3.71	0.00	0.00	0.00	4.04	0.00	15.22
g550	0.00	0.00	0.00	0.55	0.00	0.00	0.00	0.00	0.00	0.00	0.00	0.00	0.00	0.00	9.57	0.00	0.00	0.00	0.00	0.00	0.00	0.00	0.00	0.00	0.00	0.00	0.72	0.00	0.72	4.95	0.00	0.63	0.00	0.00	0.00	0.00	0.00	0.00	0.00	0.00	0.00	0.00	0.00	0.00	0.00	0.00	0.00	0.00	0.00
g209	0.00	0.00	0.00	0.00	0.00	0.00	0.00	0.00	0.00	0.00	0.00	0.00	0.00	0.00	0.00	0.00	0.00	0.00	0.00	0.00	0.00	0.00	0.00	0.00	0.00	0.00	0.00	0.00	0.00	0.00	0.00	0.00	0.00	0.00	0.00	0.00	0.00	0.00	0.00	0.00	0.00	0.00	0.00	0.00	0.00	0.00	0.00	0.00	0.00
g208	13.85	27.32	44.29	23.86	654.88	791.95	657.95	655.46	1235.98	310.20	661.00	29.27	656.12	1385.22	681.93	1446.83	507.60	1371.08	525.70	1142.77	558.64	681.81	1392.72	541.03	1272.25	1685.60	30.77	467.72	44.26	482.38	22.44	30.87	318.44	893.17	32.67	1284.05	42.61	436.43	52.11	579.01	110.51	28.43	780.77	691.22	30.32	758.64	621.91	473.01	1328.90
g618	0.00	0.00	0.00	0.00	0.00	0.00	0.00	0.00	0.00	0.00	0.00	0.00	0.00	0.00	0.00	0.00	0.00	0.00	0.00	0.00	0.00	0.00	0.00	0.00	0.00	0.00	0.00	0.00	0.00	0.00	0.00	0.00	0.00	0.00	0.00	0.00	0.00	0.00	0.00	0.00	0.00	0.00	0.00	0.00	0.00	0.00	0.00	0.00	0.00
g619	0.00	1.42	1.72	0.00	0.00	0.00	0.00	0.00	0.00	10.39	31.92	0.91	67.59	83.77	76.48	37.61	24.81	329.81	0.00	119.50	129.97	186.94	68.01	31.35	229.20	91.09	1.19	105.71	0.75	60.30	1.75	1.77	46.32	0.00	0.00	14.71	2.50	129.55	1.06	0.00	4.51	0.42	88.81	26.33	1.06	17.06	6.18	7.46	84.48
g741	0.00	0.00	0.00	0.00	0.00	0.00	0.00	0.00	0.00	0.00	0.00	0.00	4.73	0.00	0.00	0.00	0.00	0.00	0.00	0.00	1.74	1.99	0.00	0.00	0.00	0.00	0.00	0.00	0.00	0.00	0.00	0.00	0.00	0.00	0.00	0.00	0.00	0.00	0.00	0.00	0.00	0.00	0.00	0.00	0.00	0.00	0.00	0.00	0.00
g203	0.47	0.36	0.45	0.18	0.00	0.00	0.00	0.00	10.46	0.00	0.00	0.38	33.28	0.00	10.54	8.39	0.00	144.69	0.00	22.35	7.41	11.32	45.04	0.00	34.04	35.61	0.49	9.70	0.24	16.71	0.15	0.00	0.00	0.00	0.24	0.00	0.54	8.09	0.19	0.00	0.74	0.13	21.26	0.00	1.50	0.00	0.00	0.00	6.97
g202	143.96	517.11	550.73	506.36	383.83	302.02	234.59	291.80	374.22	191.25	190.58	583.79	520.13	108.09	223.63	155.66	357.52	112.82	233.32	62.59	563.46	341.98	131.61	304.69	70.85	141.10	681.02	749.80	618.23	542.58	509.00	481.24	615.51	288.11	471.74	113.19	439.31	478.27	510.43	235.63	340.83	505.84	302.04	376.13	436.86	374.60	214.31	389.08	44.76
g201	0.00	0.00	0.51	0.00	0.00	0.00	0.00	0.00	0.00	0.00	0.00	0.00	0.00	0.00	6.99	0.00	0.00	0.00	0.00	0.00	0.00	0.00	0.00	0.00	0.00	16.40	0.00	0.88	0.00	3.63	0.00	0.00	0.00	0.00	0.00	0.00	0.00	0.00	0.00	0.00	0.86	0.36	0.00	0.00	0.00	0.00	28.15	0.00	0.00
g200	65.39	123.44	218.53	133.51	170.09	119.49	167.52	113.45	190.98	234.76	63.15	137.93	60.62	0.00	55.80	38.47	79.86	28.28	190.22	30.94	66.85	39.54	0.00	83.73	61.70	0.00	206.11	73.44	241.28	178.88	225.20	200.35	83.55	46.85	169.72	290.74	174.38	58.22	152.23	168.78	92.00	67.22	69.14	209.89	134.12	97.23	74.63	34.82	0.00
g207	0.70	1.27	0.00	0.00	0.00	0.00	0.00	0.00	0.00	0.00	0.00	0.00	0.00	0.00	3.22	12.53	0.00	77.83	0.00	35.39	0.00	14.44	8.57	0.00	52.55	0.00	0.00	0.00	0.00	4.61	0.00	0.00	0.00	0.00	0.00	0.00	0.00	11.32	0.00	10.77	0.00	0.00	0.00	9.60	0.00	0.00	8.21	0.00	20.27
g206	208.84	162.89	366.79	343.43	5399.50	6206.02	5748.23	6897.30	7383.63	807.21	5495.73	251.40	8865.66	21306.73	14883.64	22429.56	5317.64	21215.06	1168.89	20310.60	7949.72	9246.73	24384.14	4901.33	27794.52	21997.05	463.49	7862.85	518.93	9048.89	358.25	589.27	5040.89	4850.77	298.01	4458.24	804.02	7446.59	545.23	2152.58	1850.22	283.66	14961.11	6973.75	408.96	5171.14	6102.91	3331.77	21102.36
g205	0.00	0.52	0.00	0.51	2.39	45.49	0.00	18.22	78.52	13.42	0.00	2.20	0.00	441.61	0.00	0.00	47.24	155.97	11.64	38.07	16.34	18.23	111.74	133.36	113.78	0.00	0.00	23.15	6.89	13.77	7.67	1.64	19.97	14.52	1.34	24.05	1.74	37.20	4.98	12.33	5.56	0.49	69.30	44.07	0.00	20.37	101.70	107.78	38.15
g204	14.52	2.36	3.31	6.06	0.00	0.00	0.00	0.00	0.00	0.00	0.00	2.48	280.67	509.22	8.10	713.49	0.00	176.80	0.00	266.71	103.16	82.39	0.00	0.00	288.22	83.35	6.79	250.50	0.00	103.14	2.59	0.00	43.25	128.89	0.00	0.00	17.41	130.72	7.11	0.00	39.09	9.85	227.28	0.00	2.88	0.00	128.01	0.00	693.95
g199	0.70	2.10	2.17	0.81	30.68	13.03	0.00	0.00	82.61	57.70	74.92	5.17	803.21	466.01	312.55	244.08	255.30	1613.64	12.15	712.41	383.21	387.43	399.45	7.85	482.90	677.39	6.61	558.79	6.36	309.37	5.58	4.85	123.77	82.14	3.48	0.00	3.79	489.41	3.76	0.00	9.69	3.83	281.10	63.36	3.00	96.67	115.27	0.00	672.68
g198	1604.66	2687.84	2560.53	3501.37	1256.79	1655.97	1754.64	1811.41	750.31	520.96	1078.80	2605.99	910.83	259.24	553.69	142.19	1105.45	495.67	1186.15	285.92	1586.27	1203.80	140.85	1288.63	170.91	389.12	3420.79	1756.97	3308.04	1720.55	3081.32	2740.16	2063.49	1690.49	3704.38	1075.72	3708.90	1613.96	3108.42	2184.73	3228.72	1560.46	829.21	1552.99	2310.85	1736.86	895.82	1542.70	257.59
g193	0.00	0.00	0.00	0.00	0.00	0.00	0.00	0.00	0.00	0.00	0.00	0.00	0.00	0.00	0.00	0.00	0.00	0.00	0.00	0.00	0.00	0.00	0.00	0.00	0.00	0.00	0.00	0.88	0.00	0.00	0.00	0.00	0.00	0.00	0.00	0.00	0.00	0.00	0.00	0.00	0.00	0.00	0.00	0.00	0.00	0.00	0.00	0.00	0.00
g192	0.00	0.00	0.00	0.00	0.00	0.00	0.00	0.00	0.00	0.00	0.00	0.00	0.00	0.00	0.00	0.00	0.00	0.00	0.00	0.00	0.00	0.00	0.00	0.00	0.00	0.00	0.00	0.00	0.00	4.11	0.00	0.00	4.03	0.00	0.00	0.00	0.00	0.00	0.00	0.00	0.00	0.00	0.00	0.00	0.00	0.00	0.00	0.00	0.00
g191	0.00	0.00	0.00	0.00	0.00	0.00	0.00	0.00	0.00	0.00	0.00	0.00	0.00	189.82	0.00	0.00	0.00	0.00	0.00	19.99	0.00	0.00	0.00	32.86	0.00	0.00	0.00	0.00	0.00	0.00	0.00	0.00	0.00	0.00	0.00	0.00	0.00	0.00	0.00	0.00	3.79	0.00	0.00	0.00	0.00	0.00	0.00	0.00	0.00
g190	159.14	334.14	371.39	266.38	511.82	392.53	803.12	701.82	157.04	927.11	543.86	283.81	773.02	76.81	548.67	94.80	719.46	46.29	390.45	50.83	788.12	528.62	187.68	480.70	101.19	26.63	441.92	700.30	463.34	642.05	261.27	249.24	828.15	270.24	271.66	558.64	327.89	994.87	337.93	666.48	318.84	261.21	396.09	493.71	455.57	425.91	571.20	542.17	152.66
g197	3.80	2.91	11.02	6.83	51.58	58.25	86.18	27.07	193.63	42.72	57.58	6.10	106.66	219.51	189.80	290.64	78.87	163.47	38.96	245.49	93.77	110.68	277.54	86.58	192.31	136.27	8.02	78.60	19.28	70.41	7.51	15.08	61.34	24.49	4.52	132.79	19.04	80.63	8.06	63.81	44.31	7.04	201.98	71.01	12.64	59.03	56.03	33.77	290.79
g196	34.95	34.06	104.94	80.14	979.57	1091.75	746.19	516.21	1256.90	177.72	671.10	48.93	798.44	2496.39	1021.80	2684.44	795.94	2342.94	356.55	3108.26	812.23	793.90	2414.67	724.10	2577.64	2661.28	82.85	894.44	106.66	828.48	57.85	88.29	506.64	547.24	67.59	783.42	119.61	501.45	97.80	703.78	300.90	54.24	1459.47	828.75	58.70	400.41	821.48	360.14	2133.87
g195	0.00	0.64	0.00	0.00	0.00	0.00	0.00	0.00	0.00	18.18	5.57	0.00	6.95	39.33	0.00	11.95	0.00	79.61	0.00	0.00	5.69	36.33	10.61	0.00	54.33	0.00	0.13	4.57	1.19	2.92	0.00	0.00	2.57	0.00	0.20	0.00	0.41	28.36	1.83	0.00	3.30	0.00	17.35	0.00	0.00	6.64	0.00	0.00	23.41
g194	10.67	9.82	29.80	21.82	206.05	409.22	506.90	180.75	823.17	130.58	399.51	13.50	651.14	1365.95	1120.38	1588.10	559.21	1544.91	244.87	1377.51	725.16	849.26	2041.87	189.48	1978.68	1901.69	47.34	640.32	47.58	787.72	37.13	59.77	462.31	397.86	8.62	296.84	49.39	646.91	50.48	38.91	203.02	30.40	1161.62	553.25	35.03	337.89	392.98	182.79	1104.66
g290	10.09	15.06	35.59	14.73	524.48	460.99	649.76	910.14	937.35	244.44	530.41	16.97	1354.39	2448.81	1506.23	3151.29	680.18	2445.55	197.84	2720.38	566.76	1086.55	3006.50	518.58	2688.01	2618.30	25.39	585.13	29.91	697.84	14.49	30.12	511.13	549.99	18.43	338.98	36.41	621.25	29.75	297.01	79.03	15.45	795.20	803.52	27.70	577.94	738.87	291.14	2430.31
g291	0.00	0.00	0.00	0.00	0.00	0.00	0.01	0.00	0.00	0.00	0.00	0.00	0.00	0.00	0.10	0.00	0.00	0.00	0.00	0.00	3.19	0.00	11.00	0.00	13.32	0.00	0.00	6.64	0.00	0.00	0.00	0.00	0.00	0.00	0.04	0.00	0.00	0.00	0.00	0.00	0.01	0.00	0.00	0.00	0.00	0.00	14.24	0.00	0.00
g292	136.58	130.44	237.61	219.55	4273.10	5574.28	5542.76	6531.77	7591.21	1265.07	4596.43	171.15	5339.77	12751.31	8183.07	13237.95	4028.46	12524.06	1676.04	18467.00	4811.86	6546.59	16296.48	3641.36	13300.99	15228.65	291.78	4631.79	354.67	5857.18	265.30	401.92	3348.49	4961.56	231.45	3672.33	478.61	4362.56	332.50	2246.57	1168.91	213.49	9576.48	5370.34	273.21	4077.97	4807.75	2902.06	16300.29
g293	0.00	0.00	0.37	0.00	0.00	0.00	8.92	0.00	0.00	0.00	0.00	0.00	9.62	81.80	4.49	0.00	223.99	7.28	0.00	0.00	45.00	17.29	0.00	0.00	18.91	71.43	0.00	20.36	0.35	2.37	0.32	0.00	6.99	0.00	0.15	0.00	0.23	8.34	0.00	0.00	0.00	0.00	34.04	0.00	0.46	8.67	0.00	4.18	17.58
g294	2.31	27.19	24.87	16.22	18.66	29.59	32.38	28.68	15.86	7.82	31.09	29.45	55.49	10.30	22.79	6.35	30.37	4.59	7.84	5.11	33.35	34.29	4.18	18.31	0.00	5.38	23.19	31.69	20.85	41.81	22.05	19.26	25.99	0.00	18.75	8.10	17.13	19.25	20.78	0.00	8.47	25.20	18.72	20.03	13.11	16.06	53.02	22.77	10.23
g295	0.37	0.00	0.00	0.00	12.77	0.00	0.00	0.00	55.24	0.00	0.00	0.67	0.00	0.00	0.00	0.00	0.00	31.98	5.49	0.00	27.20	0.00	0.00	0.00	0.00	62.50	0.00	0.00	2.43	5.34	0.00	0.36	0.00	0.00	0.00	0.00	0.00	0.00	1.16	0.00	0.00	0.00	0.00	0.00	0.00	0.00	0.00	0.00	0.00
g296	0.00	0.00	0.00	0.00	0.00	0.00	0.00	0.00	0.00	0.00	0.00	0.00	0.00	0.00	0.00	0.00	0.00	0.00	0.00	0.00	0.00	0.00	0.00	0.00	0.00	0.00	0.00	0.00	0.00	0.00	0.00	0.00	0.00	0.00	0.00	0.00	0.00	0.00	0.00	0.00	0.00	0.00	0.00	0.00	0.00	0.00	0.00	0.00	0.00
g297	0.00	0.00	0.00	0.00	0.00	0.00	0.02	0.00	0.00	0.00	0.00	0.00	0.00	0.00	0.00	0.00	0.00	14.85	0.00	0.00	0.00	3.44	0.00	0.00	0.00	0.00	0.00	0.00	0.00	0.00	0.00	0.00	1.81	0.00	0.00	0.00	0.00	9.12	0.00	0.00	0.00	0.00	0.00	22.36	0.00	0.00	0.00	0.00	0.00
g298	2991.73	13800.04	17148.66	10832.27	9462.39	7889.49	8728.07	8757.35	6314.58	11181.53	7712.93	13090.04	7765.98	1314.37	6900.59	947.20	9277.39	1235.92	11262.33	995.55	6653.23	9481.91	850.79	9160.38	455.49	1436.50	11199.51	8521.72	10249.64	8437.73	10617.13	9924.22	8094.33	10794.20	9209.50	11249.34	9016.14	7897.89	10465.27	10935.44	5218.23	15185.21	5483.30	7027.86	10644.89	8870.40	8239.18	11765.73	1147.66
g299	0.00	0.00	0.66	0.00	0.00	0.00	0.00	0.00	0.00	0.00	0.00	0.27	8.50	0.00	0.00	0.00	0.00	187.85	0.00	0.00	0.00	0.00	0.00	0.00	0.00	0.00	0.00	0.00	0.00	0.00	0.00	0.00	0.00	0.00	0.00	0.00	0.00	0.00	0.00	0.00	0.00	0.12	0.00	0.00	0.00	0.00	0.00	0.00	0.00
g846	0.00	0.00	0.00	0.00	0.00	0.00	0.00	0.00	0.00	0.00	0.00	0.00	0.00	0.00	0.00	0.00	0.00	0.00	0.00	0.00	0.00	0.00	0.00	0.00	0.00	0.00	0.00	0.00	0.00	0.00	0.00	0.00	0.00	0.00	0.00	0.00	0.00	0.00	0.00	0.00	0.00	0.00	0.00	0.00	0.00	0.00	0.00	0.00	0.00
g928	0.00	0.00	0.00	0.00	0.00	0.00	0.00	0.00	0.00	0.00	0.00	0.00	0.00	0.00	0.00	0.00	0.00	0.00	0.00	0.00	0.00	0.00	0.00	0.00	0.00	0.00	0.00	0.00	0.00	0.00	0.00	0.00	0.00	0.00	0.00	0.00	0.00	0.00	0.00	0.00	0.00	0.00	0.00	0.00	0.00	0.00	0.00	0.00	0.00
g929	0.00	0.00	0.00	0.00	0.00	0.00	0.00	0.00	0.00	0.00	0.00	0.00	0.00	0.00	0.00	0.00	0.00	0.00	0.00	0.00	0.00	0.00	0.00	0.00	0.00	0.00	0.00	0.00	0.00	0.00	0.00	0.00	0.00	0.00	0.00	0.00	0.00	0.00	0.00	0.00	0.00	0.00	0.00	19.91	0.00	0.00	0.00	0.00	0.00
g7	17.98	19.94	35.53	43.50	501.80	323.00	486.00	154.59	557.97	0.00	346.18	45.22	943.01	11685.75	1480.83	1955.08	157.57	1268.14	120.78	3048.34	1008.38	774.47	1453.31	305.92	1892.89	2056.63	51.98	597.92	67.36	926.81	43.14	50.51	209.25	0.00	18.35	0.00	100.73	782.47	82.78	0.00	220.27	59.59	1201.79	158.99	49.96	0.00	272.11	96.79	1991.70
g740	6619.70	2163.93	2488.37	1016.43	365.78	447.62	417.20	651.05	405.91	198.94	272.72	2206.87	1541.25	0.00	272.01	0.00	173.72	185.69	612.01	198.82	2970.20	1349.77	164.35	542.40	66.73	206.35	1642.56	2548.48	1962.56	1959.43	2052.04	2232.93	3076.88	196.54	1891.78	714.99	1831.15	2306.08	1857.93	357.79	1956.65	1492.07	604.02	63.28	2489.03	693.86	375.98	603.60	397.70
g337	0.00	0.23	0.00	0.00	0.00	0.00	0.00	14.62	8.83	0.00	0.00	0.00	0.00	0.00	0.00	0.00	0.00	0.00	0.00	0.00	0.00	0.00	0.00	0.00	0.00	0.00	0.00	4.40	0.00	0.00	0.00	0.00	0.00	16.56	0.00	0.01	0.00	0.00	0.16	0.00	0.00	0.17	0.00	0.00	0.00	0.00	0.00	0.00	0.00
g336	0.52	0.00	0.00	0.00	0.00	0.00	0.00	0.00	0.00	0.00	0.00	0.00	7.21	0.00	0.00	0.00	0.00	11.63	0.00	0.00	0.00	0.00	79.43	0.00	0.00	0.00	0.25	4.44	0.00	0.00	2.19	1.69	0.00	2.50	0.00	0.00	0.00	4.28	1.50	0.00	0.00	0.74	0.00	0.00	0.00	0.00	0.00	0.00	0.00
g335	0.30	0.61	0.23	0.53	0.00	0.00	0.00	0.00	7.22	0.00	7.14	0.34	49.02	15.41	7.82	12.63	28.58	164.80	0.00	41.84	16.79	37.36	0.00	6.63	52.47	57.56	0.34	41.49	0.00	12.83	0.21	0.00	5.59	0.00	0.53	0.00	0.36	23.44	0.00	0.00	1.48	0.00	19.11	7.23	0.00	0.00	30.33	0.00	12.57
g334	0.10	0.10	4.15	0.00	0.00	0.00	0.01	1.38	0.39	0.00	0.00	0.00	68.63	29.59	24.99	103.55	26.50	277.20	0.00	16.19	68.41	0.00	0.00	25.79	20.89	186.81	0.00	181.68	0.17	53.89	0.00	0.00	0.00	0.35	0.00	0.55	0.11	185.59	0.24	0.00	0.00	0.00	1.79	0.00	0.10	21.31	31.41	0.00	0.00
g333	0.00	0.00	0.00	0.36	0.00	0.00	0.00	0.00	0.00	0.00	9.39	0.00	23.84	55.54	48.54	49.17	0.00	239.53	0.00	43.52	51.74	15.65	37.42	14.06	42.28	84.16	1.33	27.01	0.00	42.18	0.00	0.00	28.35	42.94	0.00	18.80	0.00	44.46	0.00	0.00	0.52	0.00	39.86	0.00	0.00	0.00	21.38	0.00	0.21
g332	0.00	1.07	1.97	1.02	18.15	10.02	6.05	36.51	20.88	24.34	28.45	1.03	36.35	68.68	36.44	74.40	17.35	31.05	0.00	91.19	35.68	24.53	155.30	30.51	123.08	85.92	1.57	23.68	2.81	31.10	1.97	2.47	8.05	20.29	1.40	0.00	2.40	41.11	2.59	28.28	7.27	1.28	20.28	20.14	0.98	21.05	15.51	14.71	95.28
g331	0.36	1.23	2.19	0.71	21.02	4.43	11.53	25.60	7.10	7.13	32.69	0.93	27.13	83.11	75.14	85.50	11.63	33.08	0.00	64.74	21.55	40.16	55.93	48.91	81.06	65.83	2.16	20.57	4.64	35.43	1.34	2.64	7.38	7.28	0.33	13.39	3.27	19.65	3.62	5.03	9.55	1.22	60.38	22.30	2.22	19.11	51.31	10.14	100.60
g330	5.74	13.05	32.02	23.56	116.49	157.03	91.30	116.62	111.81	34.52	95.98	13.84	235.11	376.17	254.72	378.57	127.30	332.94	59.89	421.15	212.41	244.59	423.70	135.94	397.70	437.67	14.18	178.96	28.50	191.67	12.01	17.79	130.33	137.91	18.08	153.50	17.68	153.18	20.18	42.03	82.91	8.73	380.41	99.55	20.38	206.23	150.40	51.85	351.77
g449	0.00	0.00	0.00	0.00	0.00	0.00	0.00	0.00	0.00	0.00	0.00	0.00	0.00	0.00	0.00	0.00	0.00	0.00	0.00	0.00	0.00	0.00	8.53	0.00	0.00	0.00	0.00	0.00	0.00	0.00	0.00	0.00	0.00	0.00	0.00	0.00	0.00	0.00	0.00	0.00	0.00	0.00	0.00	0.00	0.00	0.00	0.00	0.00	0.00
g448	0.00	0.00	0.40	0.00	0.00	0.00	2.97	0.00	0.00	0.00	0.00	0.00	27.60	9.10	0.00	9.14	0.00	25.51	0.00	8.08	0.00	0.00	5.84	0.00	3.89	0.00	0.00	11.94	0.00	6.85	0.00	0.22	8.19	0.00	0.00	0.00	0.00	2.83	0.00	0.00	0.00	0.00	5.93	0.00	0.00	0.00	0.00	0.00	8.96
g339	3.62	1.64	7.28	3.68	153.34	148.68	223.54	257.77	164.94	88.12	176.85	3.23	129.20	388.12	253.99	337.86	99.61	300.90	49.62	453.30	138.31	165.16	403.21	147.01	322.44	407.97	6.86	137.21	9.71	152.77	4.70	9.71	95.04	152.74	4.60	227.56	6.43	132.67	10.68	140.43	20.78	6.95	263.77	216.44	8.74	175.67	209.32	80.08	367.02
g338	5312.24	3376.56	2802.83	1784.07	597.02	686.45	485.54	525.52	292.15	841.23	590.07	2947.60	1935.93	146.23	688.78	216.58	582.01	118.14	735.44	362.89	2199.33	1413.93	189.91	599.63	28.80	198.23	1788.93	2112.75	2244.74	2064.94	1871.74	1589.96	2700.91	865.63	1836.99	572.69	1377.61	1825.68	2021.62	572.81	1741.00	2172.95	780.87	694.09	2060.63	532.09	557.51	892.62	290.63
g687	2.06	4.29	8.93	3.18	145.07	40.20	123.99	126.23	141.90	0.00	44.28	1.73	295.04	566.76	617.71	711.17	51.69	641.66	30.26	489.21	226.41	260.23	417.77	47.35	858.95	281.68	3.88	194.59	2.83	165.66	20.80	19.65	111.53	94.05	9.14	0.00	24.01	277.07	2.57	107.17	21.15	2.05	449.27	53.10	6.43	89.25	64.34	115.33	631.23
g686	7.62	0.00	7.61	2.74	0.00	0.00	48.53	0.00	0.00	0.00	0.00	0.00	157.68	504.42	99.14	201.79	0.00	150.24	0.00	0.00	98.26	62.72	223.19	0.00	164.47	231.34	0.51	94.76	5.31	101.92	1.31	4.86	18.80	665.56	0.00	523.12	4.37	43.26	3.04	0.00	35.91	5.00	41.90	129.50	0.00	56.76	0.00	0.00	165.77
g685	0.00	0.00	0.00	0.00	0.00	0.00	0.00	0.00	0.00	0.00	0.00	0.00	0.00	35.50	0.00	0.00	0.00	0.00	0.00	0.00	0.00	0.00	0.00	0.00	0.00	18.11	0.00	0.00	0.00	0.00	0.00	0.00	0.00	0.00	0.00	0.00	0.00	0.00	0.00	0.00	0.00	0.00	0.00	0.00	0.00	0.00	0.00	0.00	0.00
g684	0.00	1.54	4.53	3.85	0.00	0.00	10.32	0.00	0.00	0.00	0.00	2.93	16.86	45.97	10.20	0.00	9.72	10.30	35.03	0.00	8.26	4.80	18.67	0.00	0.00	11.99	6.14	19.57	4.28	5.32	3.89	4.37	5.24	0.00	2.45	18.03	1.72	8.59	3.58	0.00	0.63	4.04	0.00	0.00	8.02	0.00	18.24	0.00	0.00
g683	0.00	0.00	0.00	0.00	0.00	0.00	0.00	0.00	0.00	0.00	0.00	0.00	0.00	0.00	0.00	0.00	0.00	0.00	0.00	0.00	0.00	0.00	0.00	0.00	0.00	0.00	0.00	0.00	0.00	0.00	0.00	0.00	0.00	0.00	0.00	0.00	0.00	0.00	0.00	0.00	0.00	0.00	0.00	0.00	0.00	0.00	0.00	0.00	0.00
g682	32.15	43.89	104.71	98.04	1829.14	1694.97	1534.58	2161.23	2273.25	548.98	1029.52	67.22	2720.09	4627.64	4131.08	4636.47	1189.12	3982.15	286.56	4246.56	2038.62	2720.54	4689.95	1567.76	4062.37	4103.96	101.22	2065.69	148.78	2094.23	84.64	137.23	1389.64	1418.92	80.24	1167.88	200.34	2517.01	179.13	652.02	499.88	70.78	3975.21	1920.24	92.91	1983.10	1932.70	922.61	4414.74
g681	39.87	0.00	10.47	82.50	159.16	0.00	0.00	76.30	1186.44	1.70	1161.12	0.00	0.00	0.00	0.00	0.00	0.00	0.00	799.35	0.00	0.00	0.00	0.00	0.00	0.00	0.00	73.18	0.00	140.86	0.00	31.90	12.95	0.00	253.88	17.81	0.00	63.56	0.00	93.17	0.00	260.02	55.46	0.00	0.00	39.38	0.00	70.23	296.83	0.00
g680	3.05	2.26	11.00	4.92	83.79	119.14	93.86	131.92	282.00	24.38	89.78	3.64	168.34	385.24	221.26	284.80	110.65	321.35	49.23	408.71	146.37	161.74	302.48	78.63	370.81	356.06	8.74	104.96	14.31	155.01	5.85	12.55	86.20	26.27	4.75	25.27	10.82	117.35	12.83	43.96	42.80	6.04	216.22	155.53	6.38	96.24	127.50	106.66	366.57
g720	0.00	0.00	0.00	0.00	0.00	0.00	0.00	0.00	0.00	0.00	0.00	0.00	0.00	0.00	0.00	0.00	0.00	0.00	0.00	0.00	0.00	0.00	0.00	0.00	0.00	0.00	0.00	0.00	0.00	0.00	0.00	0.00	0.00	0.00	0.00	0.00	0.00	0.00	0.00	0.00	0.00	0.00	0.00	0.00	0.00	0.00	0.00	0.00	0.00
g721	0.00	0.00	0.00	0.18	6.31	6.67	12.52	0.00	10.73	10.58	14.02	0.00	5.12	3.48	9.24	17.20	2.93	6.21	0.00	6.91	1.25	1.45	14.12	0.00	6.84	25.49	0.12	5.96	0.24	0.00	0.16	0.20	0.00	10.64	0.12	21.94	0.26	0.00	0.10	0.00	6.31	0.07	0.00	0.00	0.00	3.62	0.00	0.00	3.46
g722	0.00	0.00	0.19	0.00	0.00	0.00	0.00	0.00	0.00	0.00	0.00	0.00	56.96	0.00	3.10	0.00	0.00	0.00	8.86	0.00	19.23	0.00	0.00	0.00	0.00	0.00	0.19	17.12	0.00	0.00	0.00	0.34	5.33	0.00	0.00	0.00	1.52	4.20	0.00	0.00	11.48	0.20	3.10	0.00	0.21	0.00	9.21	0.00	0.00
g723	6.75	2.23	6.50	6.34	71.87	174.79	236.34	144.72	74.74	22.08	89.30	4.08	123.05	273.83	175.97	436.55	75.55	265.74	44.45	255.26	127.38	200.46	221.36	36.78	278.19	521.66	9.22	102.24	20.01	127.79	5.95	19.77	70.18	158.90	8.31	0.00	26.22	75.64	10.65	15.87	61.64	6.45	194.01	91.20	11.75	45.67	35.54	57.82	260.05
g724	0.74	1.95	8.29	4.72	4.71	10.40	4.47	26.40	18.17	3.99	0.00	3.79	23.71	110.09	0.00	0.00	3.70	0.00	0.00	0.00	0.00	0.00	114.63	117.81	228.82	105.96	0.77	0.00	0.00	0.01	8.08	17.99	1.54	0.00	6.62	0.00	0.00	0.00	4.88	2.94	21.46	2.79	92.77	12.70	3.51	14.51	0.00	0.00	60.43
g725	0.00	0.76	0.00	0.00	0.00	0.00	0.00	0.00	0.00	0.00	0.00	0.00	0.00	0.00	0.00	0.00	0.00	0.00	0.00	0.00	0.00	0.00	0.00	0.00	0.00	0.00	0.00	0.00	0.00	0.00	0.00	0.00	0.00	0.00	0.00	0.00	0.00	0.00	0.79	0.00	0.00	0.00	0.00	0.00	0.00	0.00	0.00	0.00	0.00
g689	0.00	0.00	0.00	0.00	0.00	0.00	0.00	0.00	0.00	0.00	0.00	0.00	0.00	0.00	0.00	0.00	0.00	0.00	0.00	0.00	0.00	0.00	0.00	6.09	0.00	0.00	0.00	0.00	0.00	0.00	0.00	0.00	0.00	0.00	0.00	0.00	0.00	0.00	0.00	0.00	0.00	0.00	0.00	0.00	0.00	0.00	0.00	0.00	0.00
g688	20.14	14.84	54.08	29.44	322.50	476.79	233.26	308.98	664.27	125.63	403.55	22.40	564.31	1665.80	904.70	1880.06	333.40	1625.52	66.56	1574.14	593.67	618.72	1804.08	267.53	1967.96	1831.62	46.89	682.77	72.39	651.91	30.78	65.08	443.98	314.05	27.42	189.63	71.56	511.79	69.55	133.40	224.16	31.56	926.89	422.83	47.61	295.05	378.64	208.28	1579.75
g75	318.70	199.65	211.85	346.01	290.97	66.34	331.64	164.89	77.16	56.84	315.16	120.25	73.09	24.15	44.53	59.60	226.00	21.81	24.10	0.00	60.36	102.75	23.40	192.91	23.85	7.40	263.59	118.02	271.57	51.25	156.57	115.05	93.04	463.03	414.84	372.49	261.35	50.51	184.87	405.80	242.85	159.06	62.69	163.04	206.72	231.62	174.68	401.30	44.00
g74	22.80	31.95	57.64	50.18	1092.41	1448.67	551.32	610.42	1166.75	607.46	801.43	28.37	1239.39	2787.11	1039.56	2995.07	321.74	1753.33	548.69	2462.10	807.52	1220.77	2864.74	697.17	3023.54	2963.29	44.51	1117.23	74.62	784.03	19.41	36.72	583.47	1330.97	46.70	682.90	100.76	847.33	82.09	561.49	159.94	48.95	1745.64	1227.74	46.17	564.46	703.77	950.57	1753.42
g77	167.04	166.85	210.65	198.19	395.25	301.58	516.47	352.99	255.84	39.97	409.44	199.25	585.08	588.35	301.26	480.20	191.25	502.95	40.22	509.31	561.25	392.77	764.80	156.98	689.43	649.02	291.57	499.70	265.09	524.61	245.77	271.31	501.36	253.77	274.18	257.42	312.41	390.50	259.26	215.45	353.98	142.04	423.31	427.76	175.83	450.72	433.30	336.63	751.49
g76	5.96	5.36	7.37	3.17	18.53	122.95	0.00	79.20	0.00	0.00	105.73	5.29	100.82	101.77	74.54	79.98	17.94	18.57	109.72	103.34	44.68	74.76	135.24	70.01	82.49	84.59	7.29	28.06	11.91	72.45	3.26	5.54	66.87	31.16	4.19	0.00	12.51	107.80	13.45	44.76	23.50	5.52	75.70	120.49	7.52	65.41	62.79	46.11	206.35
g71	7.99	9.67	29.27	11.80	116.10	62.10	119.10	165.77	207.51	0.00	45.71	6.72	197.21	393.33	442.60	552.29	55.07	495.37	32.53	767.85	283.79	249.37	652.85	151.02	278.33	680.20	37.55	171.04	50.21	219.06	17.41	40.92	135.78	232.52	15.90	365.82	33.62	194.39	30.31	46.25	104.55	12.82	552.55	238.97	16.77	119.62	215.27	143.24	696.97
g70	0.00	0.00	0.00	0.00	0.00	0.00	0.00	0.00	0.00	0.00	0.00	0.00	0.00	0.00	0.00	0.00	0.00	0.00	0.00	0.00	0.00	0.00	0.00	0.00	0.00	0.00	0.00	0.00	0.00	0.00	0.00	0.00	0.00	0.00	0.00	0.00	0.00	0.00	0.00	0.00	0.00	0.00	0.00	0.00	0.00	0.00	0.00	0.00	0.00
g73	77.63	53.49	156.67	124.72	1892.75	2292.03	2342.60	2279.34	3610.66	452.07	2306.47	95.94	3478.81	8298.92	4729.35	8566.64	2622.93	9209.41	441.85	8617.49	3362.19	3965.16	9115.65	1967.61	9547.20	9233.29	225.42	3359.13	239.93	3590.13	166.66	294.18	2195.73	1499.10	99.85	1581.11	373.02	2852.88	286.43	661.64	1033.14	168.05	5955.89	2760.36	184.74	3498.97	3051.24	1325.96	10367.84
g72	99.21	279.87	310.33	317.66	196.80	254.06	346.28	345.04	240.97	255.69	291.68	307.17	235.74	24.11	171.23	89.27	326.24	21.61	183.69	11.97	303.10	226.71	39.16	193.30	11.86	37.73	409.07	233.96	412.89	242.65	349.74	359.01	335.01	73.30	294.88	586.12	321.05	356.02	410.17	196.90	237.98	285.33	220.09	233.80	378.76	313.31	449.69	240.59	35.94
g79	0.00	0.00	0.00	0.00	0.00	0.00	0.00	0.00	0.00	0.00	0.00	0.00	0.00	0.00	0.00	0.00	0.00	0.00	0.00	0.00	0.00	0.00	0.00	0.00	0.00	0.00	0.00	0.00	0.00	0.00	0.00	0.00	0.00	0.00	0.00	0.00	0.00	0.00	0.00	0.00	0.00	0.00	0.00	0.00	0.00	0.00	0.00	0.00	0.00
g748	0.16	0.00	0.00	0.00	0.00	0.00	0.00	0.00	0.00	0.00	0.00	0.00	0.00	0.00	0.00	0.00	0.00	5.84	0.00	0.00	0.00	0.00	0.00	0.00	0.00	0.00	0.00	0.00	0.00	0.00	0.00	0.00	0.00	0.00	0.17	0.00	0.17	0.00	0.00	0.00	0.00	0.00	0.00	0.00	0.00	0.00	0.00	0.00	0.00
g961	0.00	0.49	2.34	0.44	137.05	36.05	0.00	16.20	72.60	12.76	178.09	1.24	66.40	148.61	82.54	155.69	40.87	90.16	11.22	373.47	0.00	48.96	591.62	0.00	0.00	0.00	8.85	23.11	0.00	31.16	0.00	1.37	63.60	11.81	1.17	22.93	1.31	67.01	2.55	49.30	0.00	0.43	78.79	22.16	4.89	18.11	69.64	0.00	16.56
g719	0.00	0.00	0.00	0.00	0.00	0.00	0.00	0.00	0.00	0.00	0.00	0.00	0.00	0.00	0.00	0.00	0.00	0.00	0.00	0.00	0.00	0.00	0.00	0.00	0.00	0.00	0.00	0.00	0.00	0.00	0.00	0.00	0.00	0.00	0.00	0.00	0.00	0.00	0.00	0.00	0.00	0.00	0.00	0.00	0.00	0.00	0.00	0.00	0.00
g749	0.00	0.00	0.00	0.00	0.00	15.94	0.00	0.00	0.00	0.00	0.00	0.00	0.00	0.00	0.00	0.00	14.11	0.00	0.00	0.00	0.00	0.00	13.53	14.84	0.00	17.35	0.00	0.00	0.56	0.00	0.38	0.00	0.00	0.00	0.00	0.00	0.61	0.00	0.00	0.00	0.84	0.17	0.00	0.00	0.00	0.00	13.23	0.00	0.00
g859	130.09	161.82	333.09	716.59	269.70	142.41	230.46	361.45	103.87	143.26	190.81	174.56	99.06	0.00	36.01	16.68	148.69	0.00	267.73	26.83	43.67	28.26	10.98	132.48	66.52	42.29	835.62	73.56	1268.09	118.74	680.48	595.56	116.80	61.58	869.37	63.55	740.61	50.52	791.97	294.19	647.00	351.12	49.39	222.65	434.03	309.10	279.00	179.91	0.00
g966	0.00	0.00	0.00	0.00	0.00	0.00	0.00	0.00	0.00	0.00	0.00	0.00	0.00	0.00	0.00	0.00	0.00	0.00	0.00	0.00	0.00	0.00	0.00	0.00	0.00	0.00	0.00	0.00	0.00	0.00	0.00	0.00	0.00	0.00	0.00	0.00	0.00	0.00	0.00	0.00	0.00	0.00	0.00	0.00	0.00	0.00	0.00	0.00	0.00
g434	0.00	0.00	0.26	0.00	0.00	0.00	0.00	0.00	0.00	0.00	6.66	0.00	0.00	0.00	0.00	0.00	0.00	0.00	0.00	5.68	0.00	0.00	0.00	0.00	0.00	0.00	0.00	0.00	0.24	0.05	0.00	0.81	0.00	0.00	0.00	0.00	0.00	2.54	0.00	0.00	0.00	0.00	0.15	0.00	0.23	0.00	0.00	0.00	0.00
g435	0.00	0.00	0.00	0.00	0.00	0.00	0.00	0.00	0.00	0.00	0.00	0.00	0.00	0.00	0.00	0.00	0.00	0.00	0.00	0.00	0.00	0.00	0.00	0.00	0.00	0.00	0.00	0.00	0.00	0.00	0.00	0.00	0.00	0.00	0.00	1.26	0.00	0.00	0.00	0.00	0.00	0.00	0.00	0.00	0.00	0.00	0.00	0.00	0.00
g436	28449.15	5887.04	5187.44	22882.11	1060.51	1005.93	881.21	1090.42	416.22	640.48	752.12	4272.75	1347.61	355.64	369.10	167.22	890.17	228.37	619.51	168.11	1877.24	1178.35	110.15	694.86	66.76	229.45	13216.23	2081.13	13323.67	2228.79	14667.11	24849.36	3581.01	1514.47	34335.13	1590.05	45415.26	2088.80	21340.99	2265.00	38762.42	7631.41	570.70	1966.61	19410.54	1743.04	794.14	1429.70	370.24
g437	0.33	0.00	0.59	0.70	7.16	0.00	0.00	25.22	47.50	0.04	35.97	0.19	65.38	49.93	47.74	52.71	52.02	106.66	0.00	22.44	44.87	37.64	104.92	42.64	33.60	21.71	1.01	59.78	0.70	20.87	0.24	0.40	6.97	0.00	0.24	0.00	1.04	29.36	1.35	7.42	5.96	1.10	54.78	7.40	2.65	21.21	28.04	0.00	48.76
g430	18.43	82.04	47.22	58.73	16.90	17.83	33.39	34.20	0.00	0.00	0.00	57.69	54.50	0.00	0.00	0.00	15.79	0.00	0.00	0.00	73.42	31.24	0.00	0.00	0.00	0.00	105.00	303.01	99.46	90.19	70.64	50.16	109.50	0.00	120.61	0.00	33.25	27.83	66.23	0.00	56.53	59.33	13.65	0.00	67.97	0.00	44.41	20.69	0.00
g431	0.00	0.00	0.80	0.35	0.00	0.00	0.00	0.00	0.00	0.00	0.00	0.00	0.00	0.00	4.09	9.24	0.00	19.91	0.00	436.50	2.51	0.00	0.00	0.00	0.00	14.12	0.00	0.00	0.00	0.00	0.00	0.21	29.58	0.00	0.00	0.00	0.00	0.00	0.00	0.00	0.37	0.00	4.99	0.00	0.00	0.00	0.00	0.00	0.00
g432	0.00	0.00	0.00	0.00	0.00	15.11	0.00	0.00	0.00	0.00	0.00	0.00	0.00	0.00	6.99	0.00	0.00	0.00	0.00	15.66	11.35	0.00	12.80	0.00	0.00	0.00	0.00	2.69	0.00	3.30	0.35	0.00	0.00	0.00	0.00	4.44	0.00	0.00	0.00	0.00	0.00	0.15	0.00	0.00	0.00	0.00	0.00	0.00	0.00
g433	3.45	0.96	1.88	9.22	2046.17	1736.93	1622.81	1335.77	1440.19	935.31	1169.08	1.02	17.55	64.50	47.81	247.69	997.65	51.25	753.31	21.34	77.33	17.93	57.99	1256.05	70.43	97.36	18.65	14.69	13.18	29.97	8.07	12.69	22.97	1813.90	8.98	1104.10	9.64	24.60	11.22	867.48	7.46	12.01	72.66	907.97	18.43	1348.53	559.37	1419.78	99.75
g535	0.00	0.00	0.00	0.00	0.00	0.00	0.00	0.00	0.00	0.00	0.00	0.00	0.00	0.00	0.00	0.00	0.00	0.00	0.00	0.00	0.00	0.00	0.00	0.00	0.00	0.00	0.00	0.00	0.00	0.00	0.00	0.00	0.00	0.00	0.00	0.00	0.00	0.00	0.00	0.00	0.00	0.00	0.00	0.00	0.00	0.00	0.00	0.00	0.00
g534	0.00	0.00	0.00	0.00	0.00	0.00	0.00	0.00	0.00	0.00	0.00	0.00	0.00	0.00	0.00	0.00	0.00	0.00	0.00	0.00	0.00	0.00	0.00	0.00	0.00	0.00	0.00	0.00	0.00	0.00	0.00	0.00	0.00	0.00	0.00	0.00	0.00	0.00	0.00	0.00	0.00	0.00	0.00	0.00	0.00	0.00	0.00	0.00	0.00
g537	0.74	0.00	0.00	0.22	11.04	10.40	4.47	0.00	18.17	0.00	81.34	0.00	0.00	0.00	89.08	38.78	3.70	144.41	0.00	70.59	58.50	49.17	143.40	0.00	1.43	17.85	0.77	62.86	3.89	132.95	0.00	0.00	73.11	0.00	0.00	0.00	5.07	133.28	0.00	2.94	0.00	0.00	0.00	0.00	3.47	14.51	0.00	0.00	92.78
g536	5.09	2.73	13.03	8.12	108.20	127.13	156.17	104.14	215.31	70.45	89.11	5.16	278.60	441.72	337.05	614.29	163.86	321.91	42.72	443.84	231.13	264.05	634.13	121.98	502.67	581.45	14.31	219.24	18.26	239.52	8.71	15.68	116.80	42.81	7.47	89.47	20.16	232.54	20.45	41.45	57.17	8.85	470.95	224.02	17.54	148.61	230.74	90.02	521.20
g438	2.31	3.25	1.76	62.70	24.44	0.00	36.27	12.42	0.00	61.20	13.59	3.06	0.00	0.00	0.00	0.00	34.20	0.00	123.18	0.00	0.00	16.90	0.00	48.02	0.00	0.00	45.85	0.00	8.64	0.00	13.40	7.49	0.00	0.00	43.07	0.00	19.08	5.04	56.83	14.66	3.67	288.43	0.00	13.06	196.58	14.01	10.70	134.50	0.00
g439	236.72	52.53	75.79	64.30	0.00	51.08	95.66	16.34	0.00	0.00	35.89	72.24	78.07	0.00	94.90	0.00	0.00	0.00	54.18	35.28	89.24	59.63	14.45	79.28	0.00	55.56	56.35	144.72	66.35	86.14	98.86	121.26	88.54	0.00	98.85	0.00	115.77	139.49	67.78	77.28	98.38	42.04	104.21	34.39	87.02	73.91	56.52	59.24	17.66
g533	0.00	0.00	0.00	0.00	0.00	0.00	0.00	0.00	0.00	0.00	0.00	0.00	0.00	0.00	0.00	0.00	0.00	0.00	0.00	0.00	0.00	0.00	0.00	0.00	0.00	0.00	0.00	0.00	0.00	0.00	0.00	0.00	0.00	0.00	0.00	0.00	0.00	0.00	0.00	0.00	0.00	0.00	0.00	0.00	0.00	0.00	0.00	14.60	0.00
g532	0.00	3.88	14.57	10.50	68.44	244.14	47.66	159.58	197.05	78.72	77.20	6.41	49.75	393.91	267.27	520.78	64.46	248.09	0.00	74.09	124.52	180.93	330.28	105.66	279.56	197.18	16.56	105.60	24.15	153.74	14.65	15.16	102.87	229.54	4.48	0.00	20.24	164.93	8.59	27.24	81.36	9.40	196.06	48.75	13.35	155.50	129.60	31.70	276.51
g853	28.70	38.97	26.96	44.53	0.00	0.00	0.00	0.00	0.00	202.86	0.00	50.42	0.00	0.00	0.00	0.00	38.76	0.00	0.00	0.00	0.00	0.00	0.00	0.00	0.00	0.00	55.74	0.00	44.37	10.29	81.00	42.44	0.00	0.00	89.50	0.00	41.56	0.00	38.96	0.00	38.26	63.82	0.00	0.00	43.54	0.00	36.12	0.00	0.00
g841	0.00	0.00	0.00	0.00	0.00	0.00	0.00	0.00	0.00	0.00	0.00	0.00	0.00	0.00	0.00	0.00	0.00	0.00	0.00	0.00	0.00	0.00	0.00	0.00	0.00	0.00	0.00	0.00	0.00	0.00	0.00	0.00	0.00	0.00	0.00	0.00	0.00	0.00	0.00	0.00	0.00	0.00	0.00	0.00	0.00	0.00	0.00	0.00	0.00
g495	0.56	0.44	0.54	5.48	0.00	0.00	0.00	0.00	0.00	0.00	0.00	0.00	0.00	0.00	0.00	0.00	0.00	0.00	0.00	0.00	0.00	0.00	0.00	0.00	0.00	0.00	10.95	0.00	0.55	0.00	0.00	0.96	0.00	0.00	4.65	0.00	0.00	0.00	3.25	0.00	0.00	34.00	0.00	15.88	10.81	0.00	0.00	0.00	0.00
g788	0.00	0.00	0.00	0.00	0.00	0.00	0.00	0.00	0.00	0.00	0.00	0.00	0.00	0.00	0.00	0.00	0.00	0.00	0.00	0.00	0.00	0.00	0.00	0.00	0.00	0.00	0.00	0.00	0.00	0.00	0.00	0.00	0.00	0.00	0.00	0.00	0.00	0.00	0.00	0.00	0.00	0.00	0.00	0.00	0.00	0.00	0.00	0.00	0.00
g78	29.67	23.75	46.87	56.40	450.78	659.42	435.24	582.11	663.07	150.95	477.80	30.19	673.29	1860.38	897.93	2310.05	404.78	2021.15	117.30	1656.37	522.14	713.04	1743.14	517.94	1876.72	2509.81	75.99	752.60	93.52	759.72	54.42	102.75	529.75	804.14	50.12	665.02	152.55	296.10	116.45	136.07	442.15	61.94	1136.65	659.48	66.19	539.30	596.82	250.71	1654.44
g759	0.00	0.00	0.00	0.00	0.00	0.00	0.00	0.00	0.00	0.00	0.00	0.00	0.00	0.00	0.00	0.00	0.00	0.00	0.00	1.68	0.00	0.00	0.00	0.00	0.00	0.00	0.00	0.00	0.00	0.00	0.00	0.00	0.00	0.00	0.00	0.00	0.00	0.00	0.21	0.00	0.00	0.00	0.00	0.00	0.00	0.00	0.00	0.00	0.00
g898	40579.32	21389.04	15045.37	13844.00	19874.00	21377.27	18856.77	22172.06	13350.11	43703.39	13858.16	19061.95	20442.51	4922.04	19981.30	3134.70	23517.46	3366.38	38402.91	3427.74	20690.51	22397.66	2788.22	22118.07	2559.67	3167.65	14354.97	18549.55	16979.54	17374.10	12559.54	8907.05	20905.51	32460.69	17714.10	22676.20	8221.05	21839.92	15619.49	32625.63	8261.59	18529.97	17111.14	18144.49	17460.44	15763.66	22255.44	20455.67	4416.99
g899	3.36	9.31	5.58	6.32	0.00	0.00	0.00	0.00	0.00	0.00	0.00	16.89	0.00	0.00	11.03	0.00	0.00	0.00	0.00	0.00	0.00	10.41	0.00	0.00	0.00	0.00	6.60	0.00	5.78	5.69	0.56	4.35	0.00	0.00	13.94	0.00	1.83	9.23	2.09	0.00	1.33	2.90	0.00	0.00	2.69	0.00	0.00	0.00	0.00
g896	0.00	0.00	0.00	0.00	0.00	0.00	0.00	0.00	0.00	0.00	0.00	0.00	0.00	0.00	0.00	0.00	0.00	0.00	0.00	0.00	0.00	0.00	0.00	0.00	0.00	0.00	0.00	0.00	0.00	0.00	0.00	0.00	0.00	0.00	0.00	0.00	0.00	0.00	0.00	0.00	0.00	0.00	0.00	0.00	0.00	0.00	0.00	0.00	0.00
g897	0.00	0.00	0.00	0.00	0.00	0.00	0.00	0.00	0.00	0.00	0.00	0.00	0.00	0.00	0.00	0.00	6.74	43.50	0.00	0.00	0.00	0.00	0.00	0.00	0.00	0.00	0.53	0.00	0.00	0.00	0.00	0.00	0.00	0.00	0.00	0.96	0.00	0.00	0.00	0.00	0.00	0.00	0.00	0.00	0.00	0.00	0.00	0.00	0.00
g894	6.13	6.43	47.31	9.27	312.32	559.98	478.30	348.83	1260.00	75.98	694.00	5.43	1028.74	993.37	865.39	2219.36	268.16	834.11	0.00	700.96	160.42	385.89	1256.34	172.37	728.40	930.17	9.40	509.82	24.40	742.99	2.23	12.20	288.82	295.25	4.80	296.00	21.97	398.89	28.88	346.93	48.83	8.54	390.81	414.22	17.09	151.74	854.99	0.00	1721.41
g895	6.24	10.51	28.19	19.61	792.10	696.47	663.71	569.58	879.19	327.89	365.36	12.07	609.92	1569.18	742.93	2058.52	290.11	1260.67	112.20	1603.27	379.77	735.41	1470.23	699.05	1604.36	1170.55	20.26	431.48	27.13	487.43	11.89	19.78	312.00	474.86	19.74	550.35	35.49	432.50	39.86	328.11	71.01	17.24	672.18	534.25	35.97	367.79	508.83	397.30	985.71
g892	0.00	0.00	0.00	0.00	0.00	0.00	0.00	0.00	0.00	0.00	0.00	0.00	0.00	0.00	0.00	0.00	0.00	0.00	0.00	0.00	0.00	0.00	0.00	0.00	0.00	0.00	0.00	0.00	0.00	0.00	0.00	0.00	0.00	0.00	0.00	0.00	0.00	0.00	0.00	0.00	0.00	0.00	0.00	0.00	0.00	0.00	0.00	8.27	0.00
g270	42856.52	22121.54	16926.80	18892.69	9683.68	7908.19	8607.18	7736.62	6144.74	18856.69	9902.25	18832.82	12991.70	1909.53	7940.43	2356.39	9899.07	2056.48	17181.15	1638.40	15181.83	10679.65	2058.85	10202.87	1089.35	1646.55	20619.21	12863.85	14824.49	12220.58	14212.99	10454.08	18531.22	11615.32	20335.14	8145.05	10138.46	15012.65	17589.57	8862.98	9683.36	27193.61	6632.53	8493.72	21294.74	7671.66	8344.59	10016.47	3215.82
g890	837.62	1553.61	1210.88	1431.96	393.39	385.18	313.51	342.34	325.50	288.70	341.24	1506.88	672.78	190.46	248.77	91.42	339.81	132.65	274.08	84.03	859.30	614.15	60.14	461.70	52.04	77.31	1531.50	620.25	1348.13	1055.79	1199.73	981.06	1047.70	515.20	1221.59	631.09	1089.11	763.50	1223.39	184.44	1128.37	2033.44	262.49	266.96	1283.18	473.02	319.00	422.12	105.15
g891	0.00	0.00	0.00	0.00	0.00	0.00	0.00	0.00	0.00	0.00	0.00	0.00	0.00	0.00	0.00	0.00	0.00	0.00	0.00	0.00	0.00	0.00	0.00	0.00	0.00	0.00	0.00	0.00	0.00	0.00	0.00	0.00	0.00	0.00	0.00	0.00	0.00	0.00	0.00	0.00	0.00	0.00	0.00	0.00	0.00	0.00	0.00	0.00	0.00
g271	0.00	2.43	4.39	0.78	164.43	499.69	149.07	403.42	113.40	91.44	106.66	4.28	132.78	415.50	231.66	442.10	153.50	175.23	92.07	385.31	80.82	189.58	87.55	551.95	354.20	1043.68	4.03	56.46	1.53	96.62	9.23	7.50	92.13	22.92	2.68	304.47	4.50	61.65	6.40	82.15	1.64	2.66	253.71	277.90	10.51	94.20	311.92	16.76	367.17
g278	0.00	0.23	0.29	0.46	0.00	7.97	0.00	0.00	0.00	0.00	0.00	0.64	21.83	26.13	16.98	11.62	0.00	23.33	0.00	12.79	6.49	0.00	9.55	0.00	10.07	25.57	0.00	0.00	1.02	7.45	1.32	0.78	0.00	0.00	0.98	0.00	1.16	0.00	0.72	0.00	2.60	0.64	0.00	23.37	0.00	0.00	0.00	0.00	0.38
g893	0.00	0.00	0.00	0.00	0.00	0.00	0.00	0.00	0.00	0.00	0.00	0.00	0.00	0.00	0.00	0.00	0.00	0.00	0.00	0.00	0.00	0.00	0.00	0.00	0.00	0.00	0.00	0.00	0.00	0.00	0.00	0.00	0.00	0.00	0.00	0.00	0.00	0.00	0.00	0.00	0.00	0.00	0.00	0.00	0.00	0.00	0.00	0.00	0.00
g650	0.00	0.00	0.55	0.56	0.00	0.00	0.00	15.41	0.00	0.00	0.00	1.21	0.00	0.00	0.00	20.67	14.20	0.00	0.00	0.00	2.41	9.58	0.00	0.00	0.00	17.46	2.93	17.06	3.30	16.75	5.30	8.36	11.03	0.00	2.31	0.00	11.23	6.26	4.33	0.00	13.86	2.58	0.00	25.06	0.80	0.00	0.00	0.00	36.14
g651	0.00	0.00	0.00	45.77	0.00	0.00	0.00	0.00	0.00	0.00	0.00	0.00	0.00	0.00	39.70	0.00	0.00	163.98	0.00	0.00	0.00	0.00	71.92	0.00	0.00	89.83	49.97	56.78	24.96	19.53	14.95	7.80	18.46	0.00	17.88	265.64	25.53	32.26	59.96	186.66	130.51	50.47	66.43	0.00	24.33	0.00	0.00	0.00	0.00
g652	0.00	0.00	0.00	0.00	6.62	0.00	0.00	0.00	0.00	0.00	0.00	0.00	0.00	78.53	0.00	3.01	26.44	0.00	11.71	1.34	0.00	0.00	0.00	0.00	0.00	9.56	0.00	7.29	0.53	0.00	0.00	0.00	0.00	0.00	0.00	0.00	0.00	0.00	0.00	0.00	0.85	0.00	0.00	0.00	0.00	15.11	12.48	15.27	47.24
g653	0.00	0.00	0.00	0.00	0.00	0.00	0.00	0.00	0.00	0.00	0.00	0.00	0.00	0.00	0.00	0.00	0.00	0.00	0.00	0.00	0.00	0.00	0.00	0.00	0.00	0.00	0.00	0.00	0.00	0.00	0.00	0.00	0.00	0.00	0.00	0.00	0.00	0.00	0.00	0.00	0.00	0.00	0.00	0.00	0.00	0.00	0.00	0.00	0.00
g654	66.81	57.42	110.63	103.51	821.88	1105.56	755.65	696.85	1281.63	88.99	850.88	75.20	1399.04	3556.12	2451.52	3582.42	886.62	4346.02	347.14	3296.38	1521.84	1747.48	4116.32	704.88	4497.23	3872.90	157.35	1563.88	161.92	1818.45	129.42	244.21	1181.93	556.62	108.32	1756.54	239.62	1393.40	193.43	478.11	758.30	123.12	2892.55	905.21	134.98	691.15	1349.58	248.49	3636.25
g655	53.44	45.06	109.24	87.11	1017.14	1026.90	1122.33	1492.28	1715.74	715.63	1197.68	57.78	1158.35	2097.25	1559.35	2486.26	1223.95	2335.34	475.53	2441.16	1036.10	1225.04	2465.62	1317.21	2355.76	2340.12	118.96	929.21	136.65	1009.27	68.87	133.34	647.04	1081.06	80.45	1373.99	164.84	870.63	141.48	572.52	439.86	83.49	1687.26	1465.82	126.58	1685.65	1355.90	883.30	2623.17
g656	0.00	0.00	0.00	0.00	0.00	0.00	0.00	0.00	0.00	0.00	0.00	0.00	48.26	0.00	0.00	0.00	0.00	0.00	0.00	0.00	0.00	0.00	0.00	0.00	0.00	0.00	0.00	0.00	0.00	0.00	0.00	0.00	0.00	0.00	0.00	0.00	0.00	0.00	0.00	0.00	13.95	0.00	0.00	0.00	0.00	0.00	0.00	0.00	0.00
g657	1.11	0.73	0.78	1.25	0.00	7.94	0.00	0.00	11.32	0.00	0.00	0.65	24.49	86.04	33.94	47.14	0.00	215.32	0.00	86.98	38.41	37.93	54.11	0.00	58.52	91.03	0.00	58.51	0.59	37.50	0.66	0.44	7.20	0.00	0.80	0.00	1.25	27.00	0.27	0.00	1.13	0.80	49.01	7.30	0.56	0.00	0.00	16.09	122.71
g658	457.58	700.02	418.31	983.15	404.66	167.30	675.76	471.00	272.78	457.73	547.73	762.14	385.66	19.64	350.28	119.96	456.13	167.38	248.93	24.55	501.52	365.90	51.45	507.78	0.00	79.11	1089.89	489.38	1209.68	569.91	969.97	1101.02	658.40	227.34	1170.09	228.04	1153.28	364.45	1245.35	154.24	1279.63	1144.69	287.11	287.61	899.54	434.11	372.12	608.23	132.08
g659	0.00	0.00	0.39	0.00	0.00	0.00	0.07	0.00	0.00	0.00	0.00	0.00	0.00	0.00	0.62	0.00	0.00	20.03	0.00	0.00	0.00	0.66	2.65	0.00	0.00	0.00	0.00	0.00	0.00	0.00	0.00	0.00	2.02	0.00	0.00	0.00	0.00	0.00	0.00	0.00	0.00	0.00	0.00	0.00	0.00	0.00	14.33	0.00	0.00
g793	285.97	166.82	198.38	173.27	87.37	63.92	46.62	54.97	45.65	0.00	7.47	184.25	177.86	37.07	95.26	18.30	56.31	19.88	0.00	14.72	221.32	139.06	24.06	32.99	7.29	38.73	173.15	311.42	204.70	300.79	211.99	241.03	392.06	45.21	200.95	69.93	311.38	182.98	175.39	16.17	277.27	110.67	102.58	64.84	124.02	15.42	70.53	32.83	58.95
g792	0.00	0.14	0.00	0.54	4.77	0.00	0.00	0.00	0.00	0.00	0.00	0.15	0.00	0.00	4.66	0.00	0.00	0.00	0.00	5.23	0.00	0.00	0.00	0.00	0.00	0.00	0.00	0.00	0.18	1.22	0.00	0.15	1.21	0.00	0.00	0.00	0.00	0.00	0.00	0.00	2.02	0.12	0.00	5.12	0.00	0.00	0.00	0.00	0.00
g795	108.39	517.13	466.30	396.24	409.75	503.63	604.64	512.11	368.97	125.88	455.34	441.41	482.90	156.80	445.73	68.31	521.91	74.27	238.90	73.25	537.12	481.05	119.79	517.26	81.62	28.89	519.14	758.20	640.70	519.18	564.48	541.32	581.62	98.32	418.56	478.04	444.96	586.27	486.99	392.04	382.20	280.85	450.51	537.33	331.52	661.65	629.08	398.42	82.49
g794	832.40	782.92	1080.90	2225.39	865.50	776.74	1115.08	958.48	489.42	949.10	724.02	809.50	486.98	164.21	286.80	63.34	1075.40	82.70	1767.14	61.13	464.74	402.79	75.00	1005.28	70.66	96.43	2866.27	496.80	1656.02	617.87	1444.91	1688.82	705.06	1124.64	2054.70	531.69	2044.91	295.47	1830.07	615.03	2436.84	3475.92	329.43	816.80	2390.40	1088.38	683.94	807.44	122.39
g797	0.00	0.86	2.36	0.95	15.21	0.00	11.33	25.81	0.00	0.00	36.97	1.69	0.00	14.24	8.39	46.89	9.42	0.00	0.00	0.00	9.96	0.00	0.00	27.27	16.84	0.00	0.28	0.00	0.94	0.00	1.34	3.27	0.00	0.00	0.62	36.84	2.12	6.46	1.07	11.54	4.84	0.80	0.00	33.10	2.12	25.98	0.00	21.79	0.00
g796	0.00	0.00	0.00	0.00	0.00	0.00	0.00	0.00	0.00	0.00	0.00	0.00	0.00	0.00	8.33	0.00	0.00	0.00	0.00	0.00	0.00	0.00	0.00	0.00	0.00	0.00	0.62	0.00	0.00	0.00	0.00	0.00	0.00	0.00	0.00	0.00	0.00	0.00	2.23	0.00	0.00	0.82	0.00	0.00	2.73	0.00	0.00	0.00	0.00
g84	446.88	293.28	221.92	2331.19	454.80	654.05	542.07	696.88	747.59	3447.35	1266.48	291.89	113.27	71.36	32.56	0.00	531.60	0.00	2029.56	58.14	113.80	60.63	28.22	1816.80	24.41	23.69	2287.83	171.78	509.90	162.60	656.77	622.18	165.99	1213.30	2112.22	1213.52	892.04	70.88	2030.08	538.01	455.88	4316.11	22.38	960.70	6493.96	443.28	611.28	1061.53	44.89
g85	327.21	508.67	435.55	779.70	642.46	495.10	775.93	711.60	397.75	604.96	498.18	512.79	444.61	66.45	264.94	118.48	498.40	72.58	528.67	65.96	645.27	470.82	53.92	479.57	29.02	92.56	1084.07	514.35	1058.14	592.23	692.20	464.29	608.47	585.34	832.33	464.26	698.51	681.94	729.66	491.13	471.38	863.54	279.57	430.48	838.68	468.24	596.96	645.61	110.06
g86	0.00	0.00	0.00	0.00	0.00	0.00	0.00	0.00	0.00	0.00	3.93	0.00	0.00	0.00	0.00	0.00	0.00	0.00	0.00	0.00	0.00	1.63	0.00	0.00	0.00	0.00	0.00	0.00	0.00	0.91	0.00	0.00	0.00	0.00	0.00	0.00	0.00	1.46	0.00	0.00	0.00	0.00	0.00	0.00	0.00	0.00	3.09	0.00	0.00
g87	215.53	661.28	686.78	458.92	55.95	235.86	27.56	84.00	141.38	185.38	124.64	621.70	269.27	30.77	68.83	0.00	52.53	27.90	0.00	122.16	307.92	195.06	50.17	110.18	30.45	31.96	489.02	217.48	463.14	317.83	445.75	350.31	378.08	323.73	442.12	95.67	304.36	206.86	453.40	133.28	193.21	584.38	0.00	59.20	516.29	95.96	98.20	103.07	91.72
g80	10.88	54.32	46.89	56.05	22.37	23.59	0.00	0.00	0.00	0.00	0.00	51.90	59.97	0.00	10.99	0.00	0.00	0.00	75.09	0.00	8.82	0.00	0.00	0.00	0.00	0.00	41.10	24.96	34.56	34.00	36.02	32.48	16.61	0.00	48.64	0.00	34.74	0.00	39.52	0.00	23.91	27.48	54.38	71.25	37.58	0.00	19.61	0.00	24.47
g81	8.78	1.57	5.09	1.51	6.64	7.02	13.17	20.38	27.79	0.00	7.38	4.22	102.69	238.08	174.82	325.72	29.83	209.61	0.00	254.67	104.00	140.52	226.43	58.69	252.55	238.66	3.42	96.61	5.04	82.36	7.23	5.70	57.14	11.18	4.18	0.00	3.56	64.47	3.20	0.00	9.63	2.38	144.10	63.46	2.60	38.10	98.72	24.34	167.54
g159	0.00	0.00	0.00	0.00	0.00	0.00	0.00	0.00	0.00	0.00	0.00	0.00	0.00	0.00	0.00	0.00	0.00	0.00	0.00	0.00	0.00	2.87	2.65	0.00	0.00	0.00	0.00	0.00	0.00	0.00	0.00	0.00	0.00	0.00	0.00	0.00	0.00	0.00	0.00	0.00	0.00	0.00	0.00	0.00	0.00	0.00	0.00	0.00	0.00
g158	271.01	114.56	252.12	348.62	3173.10	4535.47	3947.73	5523.85	6457.28	1618.19	3655.23	118.92	4022.51	10644.13	5889.60	11560.20	3567.90	8686.45	2723.52	8974.19	3690.10	4442.95	11056.72	4250.53	10105.03	10986.84	416.16	3079.59	733.68	3928.10	205.82	516.06	2645.23	4977.68	246.34	5182.77	468.71	3673.65	632.79	1942.23	2215.58	298.49	6847.59	3173.33	496.63	2629.64	3921.72	3172.53	9651.27
g157	837.72	1223.19	1299.80	2083.90	1170.53	1236.46	1375.97	1394.48	708.88	1624.05	789.95	1155.46	839.60	92.19	276.16	142.24	760.01	144.55	1106.29	148.71	1051.56	601.85	93.59	1467.84	45.36	108.24	2192.14	800.73	2030.68	842.73	2070.60	1907.06	1184.59	1612.29	1931.36	1681.40	1944.59	973.68	1705.71	1054.28	1778.71	1279.79	311.29	1162.53	1788.35	1234.02	1060.85	1277.51	68.71
g156	0.00	0.00	0.00	0.00	0.00	0.00	0.00	0.57	0.00	0.00	0.00	0.00	0.00	0.00	0.00	0.00	0.00	0.00	0.00	0.00	10.42	6.47	0.00	0.00	0.00	0.00	0.31	0.00	0.00	0.00	0.00	0.00	0.00	0.07	0.00	0.38	0.00	0.00	0.00	0.00	0.00	0.00	0.00	0.00	0.00	0.00	0.00	0.00	0.00
g155	3.52	5.63	27.09	6.22	253.19	178.45	399.37	659.61	602.56	0.00	303.67	8.13	535.66	1067.23	603.79	864.51	283.10	729.89	0.00	760.33	337.76	550.80	869.11	347.52	951.63	732.60	17.68	318.59	18.15	528.48	13.67	30.09	188.24	221.31	18.39	174.17	34.02	226.84	18.33	178.87	49.35	13.36	559.68	334.53	14.40	388.73	427.04	235.82	447.25
g154	0.00	0.00	0.00	0.00	0.00	0.00	0.00	0.00	0.00	0.00	0.00	0.00	0.00	0.00	0.00	0.00	0.00	0.00	0.00	0.00	0.00	0.00	0.00	0.00	0.00	0.00	0.00	0.00	0.00	0.00	0.00	0.00	0.00	0.00	0.00	0.00	0.00	0.00	0.00	0.00	0.00	0.00	0.01	0.00	0.00	0.00	0.00	0.91	0.00
g153	2870.41	11424.44	10681.71	7227.12	8668.75	8003.77	8712.94	7360.85	4480.60	5398.64	7172.31	11454.08	9197.50	2083.99	5822.61	1319.61	6671.79	1581.44	5414.20	1223.23	9462.34	9410.36	1311.56	6742.57	714.60	1491.60	8795.77	10665.57	9802.41	8974.71	8942.46	7594.58	10513.51	6724.70	8977.22	5895.08	7064.40	8974.01	9585.10	6441.26	5307.98	5563.69	5553.45	5258.34	7542.99	6386.80	9105.78	8116.03	1890.84
g152	176.93	136.09	420.45	303.81	1330.55	1905.71	877.10	1145.77	2497.06	647.55	1697.74	179.98	1991.32	3990.44	2314.20	5822.01	1811.98	5431.98	627.74	5247.38	1533.13	1812.97	4290.25	1421.86	5384.90	4585.48	336.77	2253.38	389.54	2310.02	246.54	420.75	1698.13	1314.29	259.42	1999.62	554.01	1748.25	463.28	479.76	1044.58	243.84	2406.42	1750.97	384.23	2593.16	1909.35	1827.04	5481.16
g151	20.59	1.64	2.09	2.63	13.44	0.00	0.00	0.00	20.92	0.00	15.04	1.73	115.35	338.77	161.14	223.53	74.53	801.95	0.00	314.97	220.05	260.04	253.65	79.77	420.72	198.88	2.81	312.30	5.31	155.96	8.97	5.57	91.83	10.37	5.07	10.69	2.63	238.19	5.41	0.00	8.56	2.01	103.13	29.72	2.94	35.33	62.96	17.27	196.75
g150	8325.67	55354.49	35730.27	21518.18	8178.53	5577.17	4728.28	5219.83	4209.57	6322.22	5019.65	49010.75	12507.01	1372.89	3729.08	1187.23	6748.74	2129.94	9078.00	1229.02	14341.99	8749.96	1226.13	5371.67	872.99	2366.24	19169.86	13584.53	18363.31	20093.21	25977.38	21645.27	24131.89	6251.85	21778.11	5291.60	10278.28	14781.85	28463.98	4804.74	16631.14	38986.13	5317.92	4155.70	34118.84	7520.01	6398.49	8048.08	2082.93
g370	0.76	0.00	0.00	0.00	0.00	0.00	0.00	0.00	0.00	3.08	4.08	0.53	21.37	14.76	28.38	15.93	33.12	185.72	0.00	29.75	18.27	10.56	31.09	0.00	83.25	46.26	0.10	19.23	0.66	8.81	0.30	0.42	16.83	3.63	2.51	0.00	2.95	24.34	1.13	0.00	2.59	0.00	12.59	0.00	0.55	0.00	9.78	0.00	0.00
g801	0.00	0.00	0.00	0.00	0.00	0.00	0.00	0.00	0.00	0.00	0.00	0.00	0.00	0.00	0.00	0.00	0.00	0.00	0.00	0.00	0.00	0.00	0.00	0.00	0.00	0.00	0.00	0.00	0.00	0.00	0.00	0.00	0.00	0.00	0.00	0.00	0.00	0.00	0.00	0.00	0.00	0.00	0.00	0.00	0.00	0.00	0.00	0.00	0.00
g800	0.00	0.98	1.83	0.47	16.48	164.57	0.00	33.36	31.04	0.00	0.00	0.53	0.00	135.91	60.14	275.17	15.40	17.61	0.00	95.46	33.13	15.37	57.08	129.67	39.15	221.50	0.61	6.16	0.00	25.79	1.65	1.61	8.69	0.00	0.00	32.01	0.68	14.10	0.52	0.00	0.00	0.00	40.48	0.00	0.66	18.87	0.00	0.00	103.56
g803	289.73	174.73	146.36	184.66	47.12	58.09	93.35	48.12	39.99	26.28	52.36	183.67	67.83	8.66	49.91	64.15	73.14	7.75	52.79	17.20	174.40	68.65	28.12	61.68	17.03	18.09	163.86	183.25	236.82	118.41	196.89	230.23	156.44	79.17	239.52	204.12	205.75	110.12	194.94	56.65	366.69	132.04	37.88	58.89	102.98	36.02	61.82	47.96	43.04
g802	0.00	0.00	0.00	0.00	0.00	0.00	0.00	0.00	0.00	0.00	0.00	0.00	0.00	0.00	0.00	0.00	0.00	0.00	0.00	0.00	0.00	0.00	0.00	0.00	0.00	0.00	0.00	0.00	0.00	0.00	0.00	0.00	0.00	0.00	0.00	0.00	0.00	0.00	0.00	0.00	0.00	0.00	0.00	0.00	0.00	0.00	0.00	0.00	0.00
g805	0.00	0.19	0.70	0.18	6.53	0.00	12.70	0.00	10.88	0.00	7.12	0.00	3.46	35.34	3.14	17.45	0.00	12.63	0.00	7.02	7.63	11.79	22.99	0.00	0.00	7.38	1.18	2.43	3.37	13.12	0.80	1.24	6.47	32.36	0.25	11.11	2.11	2.64	3.38	0.00	10.85	0.97	15.61	0.00	0.78	7.35	0.00	0.00	14.11
g804	4156.46	10424.79	8057.24	7093.81	3429.87	3981.79	3057.92	2553.35	2268.43	4991.43	3786.64	9028.59	5705.38	1231.72	3231.09	1024.16	4084.43	732.45	8288.01	611.20	8124.00	6519.54	759.00	5380.17	154.30	1400.89	8995.50	7152.03	7062.74	6935.18	7143.31	5084.27	7752.08	2183.25	7707.51	2639.27	4241.70	7814.32	7931.86	4088.90	3938.48	12891.62	4028.03	3056.01	10625.67	2661.94	4071.06	3378.16	900.36
g807	6.96	0.87	8.40	4.59	103.13	98.72	108.43	97.41	139.65	73.64	81.49	1.84	90.78	259.97	176.19	149.80	95.61	205.41	86.28	196.75	71.51	98.34	168.51	136.80	175.44	261.76	8.10	60.07	10.44	91.64	2.97	11.36	38.84	0.00	8.36	38.14	6.95	61.08	11.71	26.46	36.75	4.42	130.18	132.12	11.32	163.06	76.97	17.91	241.25
g806	0.00	0.00	0.00	0.00	0.00	0.00	0.00	0.00	0.00	0.00	0.00	0.00	0.00	0.00	0.00	0.00	0.00	0.00	0.00	0.00	0.00	0.00	0.00	0.00	0.00	0.00	0.00	0.00	0.00	0.00	0.00	0.00	3.29	0.00	0.00	0.00	0.00	0.00	0.00	0.00	0.00	0.00	0.00	0.00	0.00	0.00	0.00	0.00	0.00
g809	0.00	0.20	0.27	0.00	0.00	0.12	0.00	0.00	0.00	0.00	0.00	0.57	24.10	26.34	7.52	51.82	7.05	70.22	0.00	63.66	24.09	7.95	107.89	0.47	58.01	29.61	0.26	8.00	0.00	24.55	0.00	0.63	15.49	0.00	0.17	0.00	0.35	10.47	0.63	0.00	0.33	0.00	58.55	0.00	0.00	0.00	34.41	0.00	39.60
g808	9.20	51.27	52.74	68.36	38.50	108.41	215.81	117.35	130.45	0.00	142.68	38.16	48.38	56.58	69.13	69.84	71.85	38.08	21.56	56.17	76.17	41.43	91.95	25.22	69.64	0.00	146.33	86.58	152.75	39.24	111.69	54.64	28.94	42.95	66.30	0.00	71.17	37.01	67.66	76.97	34.65	44.49	82.75	0.00	53.39	44.12	123.57	31.39	42.17
g842	0.00	0.00	0.00	0.00	0.00	0.00	0.00	0.00	0.00	0.00	0.00	0.00	0.00	0.00	0.00	0.00	0.00	0.00	0.00	0.00	0.00	0.00	0.00	0.00	0.00	0.00	0.00	0.00	0.00	0.00	0.00	0.00	0.00	0.00	0.00	0.00	0.00	0.00	0.00	0.00	0.00	0.00	0.00	0.00	0.00	0.00	0.00	0.00	0.00
g485	0.00	0.00	0.00	0.00	0.00	0.00	0.00	0.00	0.00	0.04	0.00	0.00	0.00	139.04	3.64	0.00	0.00	0.00	0.00	0.00	0.00	0.00	0.00	0.00	0.00	0.00	0.00	49.02	0.00	0.11	0.00	0.00	0.00	0.00	0.00	0.00	4.48	0.00	0.00	0.00	0.00	0.00	0.43	0.00	0.31	0.00	0.00	21.30	0.00
g484	0.00	0.00	0.00	0.00	0.00	0.00	0.00	0.00	0.00	0.00	0.00	0.00	0.00	0.00	0.00	0.00	0.00	0.00	0.00	0.00	0.00	0.00	0.00	0.00	0.00	0.00	0.00	0.00	0.00	0.00	0.00	0.00	0.00	0.00	0.00	0.00	0.00	0.00	0.00	0.00	0.00	0.00	0.00	0.00	0.00	0.00	0.00	0.00	0.00
g487	0.00	0.00	0.00	0.00	99.42	0.00	14.03	0.00	0.00	0.00	0.00	2.64	0.00	1.37	0.00	0.00	0.00	0.00	0.00	0.00	0.00	0.00	0.00	0.00	0.00	0.00	0.00	0.00	0.00	10.34	0.00	0.00	0.00	86.77	0.00	0.00	0.00	0.00	0.00	100.68	0.00	0.00	0.00	0.00	0.00	0.00	0.00	0.00	16.43
g486	184.09	300.07	311.96	331.08	130.18	286.67	182.81	222.11	322.52	99.94	331.40	310.40	249.17	29.93	151.05	22.16	232.15	42.75	191.47	41.59	404.83	244.26	19.42	207.61	11.76	18.76	482.59	355.94	427.41	320.70	444.95	333.77	348.52	127.86	321.10	367.17	308.09	264.11	446.99	52.23	186.37	317.10	143.69	110.57	295.16	255.12	161.24	225.12	29.74
g481	1.47	0.70	3.25	1.09	25.24	52.25	35.63	5.58	56.78	7.95	5.35	1.29	43.85	58.57	29.51	65.43	35.29	29.24	0.00	36.75	19.40	24.19	60.37	28.74	57.13	39.69	1.94	22.20	4.50	25.84	1.67	2.08	24.79	0.00	2.67	41.18	3.56	24.45	3.35	12.35	3.82	0.86	46.65	53.02	1.24	23.35	34.68	28.94	85.57
g480	268.57	236.81	426.25	127.05	91.40	49.47	95.54	136.39	0.00	75.47	0.00	154.74	22.19	54.26	21.90	0.00	41.34	0.00	0.00	0.00	30.66	38.53	83.38	0.00	0.00	0.00	245.36	28.60	79.95	62.04	165.74	115.57	29.20	0.00	135.81	0.00	67.93	68.68	171.42	0.00	34.88	312.01	36.89	0.00	139.16	0.00	39.62	407.97	0.00
g483	0.00	0.00	0.00	0.00	0.00	0.00	3.62	0.00	0.00	0.00	0.00	0.00	0.00	0.00	0.00	0.00	1.62	0.00	0.00	0.00	0.00	0.00	11.00	0.00	0.00	0.00	0.00	0.00	0.00	0.00	0.00	0.00	0.47	0.00	0.00	0.00	0.00	0.76	0.00	0.00	0.00	0.00	0.00	0.00	0.00	0.00	0.00	0.00	0.00
g482	0.00	0.00	0.00	0.00	0.00	0.00	0.00	0.00	0.00	0.00	0.00	0.00	0.00	0.00	0.00	0.00	0.00	0.00	0.00	0.00	0.00	0.00	0.00	0.00	0.00	0.00	0.00	0.00	0.00	0.00	0.00	0.00	0.00	0.00	0.00	0.00	0.00	0.00	0.00	0.00	0.00	0.00	0.00	0.00	0.00	0.00	0.00	0.00	0.00
g489	0.00	0.00	0.00	0.00	4.28	0.00	0.00	0.00	0.00	0.00	0.00	0.13	0.00	0.00	6.06	0.00	0.00	0.00	0.00	4.54	1.64	0.00	0.00	0.00	13.36	4.77	0.23	1.58	0.00	2.15	0.31	0.27	1.05	0.00	0.49	0.00	0.17	1.72	0.39	0.00	1.00	0.00	0.00	0.00	0.00	0.00	0.00	0.00	0.00
g488	10.46	1.46	3.22	22.13	0.00	10.42	0.00	0.00	0.00	0.00	10.97	1.23	5.32	0.00	0.00	0.00	0.00	9.74	0.00	0.00	3.91	0.00	0.00	29.07	0.00	11.36	10.16	0.00	8.84	0.00	9.57	11.77	9.93	0.00	5.81	0.00	18.68	0.00	16.96	0.00	4.75	7.65	0.00	10.56	5.60	11.31	0.00	0.00	0.00
g272	63.82	42.82	107.75	85.88	696.03	476.36	429.37	1033.64	738.27	122.58	420.11	51.30	1436.32	1486.61	2075.89	1504.04	354.38	1564.07	89.92	1630.76	765.35	808.18	2200.97	270.91	1817.76	2017.31	132.25	923.46	134.86	1028.85	85.83	225.64	830.58	198.90	90.53	564.01	244.60	718.38	161.37	214.49	453.43	85.62	1055.50	667.77	143.78	710.81	504.68	423.60	1536.61
g273	0.00	0.00	0.94	0.00	26.00	109.80	0.00	0.00	0.00	0.00	0.00	0.41	0.00	143.27	13.00	159.15	48.52	25.72	21.83	71.11	0.00	17.99	69.85	127.70	211.62	194.36	0.00	4.87	1.45	13.76	2.27	0.84	3.32	43.50	0.00	134.68	2.14	21.42	0.41	15.59	6.24	0.56	20.96	97.16	2.62	14.89	45.51	0.00	42.71
g379	0.00	0.00	0.00	0.00	0.00	0.00	0.00	0.00	0.00	0.00	0.00	0.00	0.00	0.00	0.00	0.00	0.00	0.00	0.00	0.00	0.00	0.00	0.00	0.00	0.00	0.00	0.00	0.00	0.00	0.00	0.00	0.00	0.00	0.00	0.00	0.00	0.00	0.00	0.00	0.00	0.00	0.00	0.00	0.00	0.00	0.00	0.00	0.00	0.00
g378	79.02	303.90	271.87	424.69	251.03	429.24	520.44	461.97	465.96	359.27	239.21	255.49	251.18	92.25	152.16	32.53	301.09	23.64	240.99	26.16	288.66	137.78	21.41	199.63	25.95	54.99	746.68	322.85	575.08	234.66	398.85	254.89	371.81	220.22	334.31	309.88	298.74	280.80	338.82	272.56	236.21	253.31	192.62	357.66	324.28	232.91	512.68	306.98	13.10
g276	1.63	0.74	2.56	4.80	36.41	21.45	65.60	74.38	54.05	13.46	22.43	2.11	63.47	144.12	110.05	212.68	19.08	149.63	33.77	173.50	52.95	70.71	108.83	22.95	158.86	180.37	3.10	53.15	4.77	51.78	1.42	2.95	31.28	55.18	1.89	25.88	5.16	58.37	4.25	24.31	25.05	2.39	82.43	26.48	4.20	57.55	38.26	24.56	139.42
g277	6.51	4.15	6.69	7.29	226.49	92.05	183.03	147.32	199.99	24.47	97.99	2.81	179.14	277.45	356.96	344.32	92.71	509.69	24.65	499.77	227.03	209.44	523.39	194.85	389.49	641.89	12.89	231.44	13.47	152.20	4.29	6.40	91.59	136.83	2.99	131.82	12.74	206.85	21.33	35.46	31.50	6.79	221.67	96.69	9.04	101.35	146.08	145.92	353.21
g274	0.00	0.00	0.00	0.00	0.00	0.00	0.00	0.00	0.00	0.00	0.00	0.00	0.00	0.00	0.00	0.00	0.00	0.00	0.00	5.44	0.00	2.23	0.00	0.00	0.00	0.00	0.36	1.88	0.00	0.00	0.13	0.00	0.00	0.00	0.00	0.00	0.00	0.00	0.20	0.00	0.00	0.00	0.00	0.00	0.00	0.00	0.00	0.00	10.66
g275	0.00	0.00	0.00	0.00	0.00	0.00	0.07	0.00	0.00	0.00	0.00	0.00	0.00	0.00	0.00	0.00	0.00	0.26	0.00	7.76	0.00	0.00	0.00	0.00	0.00	0.00	0.00	0.00	0.00	0.00	0.00	0.00	0.00	0.00	0.00	0.00	0.16	0.00	0.00	0.00	0.03	0.00	0.00	0.00	0.33	0.00	0.00	0.00	0.00
g373	0.00	3.05	16.03	2.67	120.23	32.58	0.00	0.00	229.14	98.33	65.32	5.28	598.63	849.25	1456.25	961.08	451.18	1369.01	0.00	1333.06	1211.52	1412.14	57.15	14.54	937.28	1154.61	6.23	63.45	3.94	497.08	7.79	9.67	280.32	0.00	4.34	105.66	0.00	509.24	14.48	0.00	10.34	8.06	138.95	16.03	0.00	23.48	0.00	44.78	1601.69
g372	0.74	0.14	0.89	0.42	4.90	5.18	4.86	15.05	16.64	0.00	5.44	0.00	0.00	5.48	2.40	0.00	4.56	14.58	0.00	10.73	1.96	6.75	4.38	0.00	5.31	16.94	0.36	1.85	0.90	1.25	0.36	0.79	1.24	24.75	1.36	0.00	0.20	0.00	1.23	17.69	1.78	0.00	0.00	0.00	0.45	16.85	0.00	17.93	0.00
g371	0.00	0.00	0.42	0.00	5.11	0.00	10.23	0.00	0.00	0.00	0.00	0.00	0.00	0.00	0.00	0.00	0.00	0.00	0.00	14.37	0.00	13.85	0.00	16.72	0.00	52.58	0.00	6.98	0.00	0.00	0.00	0.00	0.00	0.00	0.00	0.00	0.00	10.40	0.00	0.00	0.00	0.00	0.00	0.00	0.00	0.00	0.00	0.00	0.00
g279	0.00	2.91	2.51	1.10	10.19	10.84	0.00	0.00	27.86	51.44	0.00	1.34	6.68	134.79	108.82	99.77	0.00	243.28	0.00	245.80	36.13	0.00	415.75	10.08	173.00	42.11	0.00	48.09	0.00	37.23	0.93	0.79	30.87	0.00	0.40	0.00	1.16	86.12	0.96	24.65	2.47	0.23	74.34	11.93	0.41	0.00	0.00	0.00	185.02
g377	0.00	0.00	0.00	0.00	0.00	0.00	0.02	0.00	0.00	0.00	0.00	0.30	0.00	0.00	0.00	0.00	0.00	8.23	0.00	7.75	11.36	0.00	0.00	0.00	0.00	0.00	0.31	0.00	0.00	0.00	0.00	0.21	0.00	0.40	0.00	0.57	0.00	3.16	0.00	0.00	0.56	0.00	0.00	0.00	0.32	0.00	0.00	0.00	0.00
g376	1.58	1.22	7.03	4.27	91.70	102.71	89.11	124.88	120.40	43.03	57.57	3.18	113.71	238.83	151.52	254.05	74.94	218.80	37.44	203.22	109.09	104.22	227.61	44.16	261.23	196.75	6.35	80.25	8.56	85.63	3.99	9.18	65.15	59.08	3.70	66.66	6.19	59.36	6.11	43.75	21.60	4.59	163.83	119.18	6.29	60.57	89.78	50.06	232.03
g375	0.00	0.00	0.00	0.00	0.00	0.00	0.00	0.00	0.00	0.00	0.00	0.00	0.00	0.00	0.00	0.00	0.00	0.00	0.00	0.00	0.00	0.00	0.00	0.00	0.00	0.00	0.00	0.00	0.00	0.00	0.00	0.00	0.00	0.00	0.00	0.00	0.00	0.00	0.00	0.00	0.00	0.00	0.00	0.00	0.00	0.00	0.00	0.00	0.00
g374	0.00	0.00	0.00	0.00	0.00	0.00	0.00	0.00	0.00	0.00	0.00	0.00	0.00	0.00	0.00	0.00	0.00	0.00	0.00	3.19	0.00	0.00	0.00	0.00	0.00	0.00	0.00	0.00	0.00	0.00	0.00	0.00	0.00	0.00	0.00	0.00	0.00	0.00	0.00	0.00	0.00	0.00	0.00	0.00	0.00	0.00	0.00	0.00	0.00
g31	18.50	10.47	35.97	23.65	190.19	239.90	285.76	300.84	382.16	158.46	228.03	17.36	333.91	741.38	458.50	967.74	244.34	839.45	56.46	805.02	361.01	410.52	1031.07	154.57	1224.23	947.80	37.42	334.49	51.71	390.27	23.35	47.36	235.84	390.98	26.93	315.25	47.97	253.21	48.39	99.20	207.85	22.47	686.12	239.77	46.49	217.40	242.16	124.73	887.83
g30	0.00	0.00	0.00	0.00	0.00	0.00	0.00	136.33	0.00	0.00	0.00	0.00	0.00	0.00	0.00	0.00	0.00	0.00	0.00	0.00	0.00	0.00	30.74	0.00	37.33	0.00	0.00	0.00	1.24	8.62	0.87	0.00	8.35	0.00	1.32	0.00	1.39	0.00	0.00	0.00	0.00	0.00	0.00	0.00	0.00	0.00	30.10	42.15	0.00
g33	23.18	17.50	48.28	31.25	695.36	711.90	738.70	907.48	1301.03	161.61	698.12	29.03	1103.02	2036.00	1412.77	2299.40	1004.16	1848.08	208.85	2222.85	938.29	1047.36	2333.32	718.11	2200.93	1868.84	51.16	808.82	79.90	956.72	30.84	59.19	532.52	539.14	28.85	553.88	83.70	724.98	74.61	260.90	243.03	32.61	1532.63	1038.47	55.72	1113.50	1054.82	440.71	2139.45
g32	18.96	20.64	49.05	30.80	756.17	647.14	720.96	481.81	1297.71	196.93	893.65	29.39	1277.55	2427.97	1535.42	3357.26	1066.01	3382.42	107.73	3545.86	1155.15	1270.60	2954.10	849.82	3242.44	3312.11	53.49	924.28	76.05	1097.40	41.23	71.52	622.53	345.42	28.05	598.00	90.06	1037.50	76.58	245.47	328.72	41.45	1813.02	927.22	49.42	959.12	1127.28	437.24	2760.91
g35	0.00	0.00	0.00	0.00	0.00	0.00	0.00	0.00	0.00	0.00	0.00	0.00	0.00	0.00	0.00	0.00	0.00	0.00	0.00	0.00	0.00	0.00	0.00	0.00	0.00	0.00	0.00	0.00	0.00	0.00	0.00	0.00	0.00	0.00	0.00	0.00	0.00	0.00	0.00	0.00	0.00	0.00	0.00	0.00	0.00	0.00	0.00	0.00	0.00
g34	0.00	0.00	0.00	0.00	0.00	0.00	0.00	0.00	0.00	0.00	0.00	0.00	0.00	10.06	4.46	0.00	0.00	9.00	0.00	9.99	7.23	8.40	0.00	8.96	0.00	0.00	0.34	10.29	0.00	0.00	0.00	0.00	2.30	0.00	0.00	0.00	0.00	0.00	0.00	0.00	0.00	0.20	0.00	29.29	0.00	0.00	0.00	0.00	10.00
g37	58.15	45.25	122.20	113.71	1381.57	1590.48	1379.47	1891.55	1460.21	402.89	1182.91	77.74	2786.68	5106.18	4387.50	4993.35	1407.76	5013.07	741.40	5121.03	1923.97	2188.36	5528.21	1145.15	5249.73	5794.59	170.92	2152.17	227.08	2315.69	123.41	214.82	1467.80	1400.20	84.59	749.54	289.35	2259.06	253.60	501.49	942.76	142.44	3079.07	1438.97	183.64	1327.49	1679.92	812.25	4630.63
g36	0.32	0.00	0.00	0.00	0.00	0.00	0.00	0.00	0.00	0.00	0.00	0.00	4.54	4.63	4.10	5.72	0.00	0.00	0.00	0.00	0.00	1.93	3.76	0.00	0.00	0.00	0.00	0.00	0.00	0.00	0.00	0.14	0.00	0.00	0.00	0.00	0.00	0.00	0.26	0.00	0.25	0.09	0.00	0.00	0.00	0.00	0.00	0.00	4.60
g39	0.00	0.00	0.83	0.00	0.00	0.00	0.84	3.13	0.00	0.00	0.00	0.60	14.36	1.62	15.59	0.00	0.00	114.18	0.00	0.00	0.00	118.36	24.48	0.00	57.46	89.30	0.00	6.58	0.00	8.51	0.00	0.00	0.00	1.50	0.00	0.77	0.00	14.93	0.00	0.00	0.39	0.00	18.89	87.52	0.00	0.00	10.95	0.00	0.00
g38	21.77	115.19	128.90	87.81	23.29	73.69	137.84	93.69	78.61	38.68	51.86	110.30	12.48	0.00	80.11	0.00	43.66	23.17	117.28	0.00	73.40	32.40	20.88	137.51	0.00	0.00	82.16	86.56	129.24	47.18	147.81	79.67	51.82	115.96	74.09	0.00	54.24	57.47	72.14	194.62	24.87	51.70	18.88	173.01	54.92	26.65	40.85	171.42	0.00
g969	358.52	160.25	239.14	531.84	202.88	133.90	301.06	219.07	279.29	21.16	126.88	188.51	61.47	0.00	31.05	0.00	94.66	0.00	85.20	0.00	75.27	70.18	0.00	112.12	0.00	14.58	564.83	33.27	827.91	71.09	896.99	1244.30	142.99	212.24	555.42	109.51	1233.72	52.25	584.32	60.85	834.80	535.77	0.00	162.52	469.23	159.84	122.10	294.67	13.89
g954	0.00	0.00	0.00	0.00	0.00	0.00	0.00	0.00	0.00	0.00	0.00	0.00	0.00	0.00	0.00	0.00	0.00	0.00	0.00	0.00	0.00	0.00	0.00	0.00	0.00	0.00	0.00	0.00	0.00	0.00	0.00	0.00	0.00	0.00	0.00	0.00	0.00	0.00	0.00	0.00	0.00	0.00	0.00	0.00	0.00	0.00	0.00	0.00	0.00
g64	1.41	8.16	19.74	6.65	15.91	11.21	42.07	10.86	27.04	8.89	11.78	10.28	8.60	0.00	5.18	7.22	4.93	15.68	0.00	5.81	14.74	12.19	0.00	10.41	5.75	0.00	25.97	34.01	32.45	19.01	21.02	11.80	20.13	0.00	4.39	0.00	8.10	17.51	10.65	19.16	1.93	5.37	17.03	5.69	8.20	6.09	23.19	38.85	5.82
g547	114.90	136.47	193.70	164.64	125.88	66.44	15.55	95.65	26.63	131.12	105.00	149.79	228.49	69.35	177.39	64.19	44.10	0.00	0.00	68.84	230.09	138.10	28.19	46.40	0.00	18.07	139.44	158.86	124.82	264.14	152.26	152.29	318.13	78.81	192.28	108.50	205.25	213.83	119.04	0.00	206.12	132.18	38.11	33.55	119.76	36.05	137.81	134.83	17.23
g758	26.95	6.28	16.72	18.88	485.16	415.53	683.31	1046.98	351.01	198.75	771.26	9.84	609.16	1159.03	854.95	901.42	524.01	1449.45	199.63	1426.92	424.80	583.98	1342.76	462.34	1324.10	1559.12	25.32	343.54	32.00	463.06	13.62	22.14	261.33	447.96	19.01	663.14	40.76	412.94	46.15	74.12	160.67	15.08	809.14	788.30	45.50	658.50	455.21	305.76	1240.33
g962	0.00	0.00	0.00	0.00	0.00	0.00	0.00	0.00	0.00	0.00	0.00	0.00	0.00	0.00	0.00	0.00	0.00	0.00	0.00	0.00	0.00	0.00	0.00	0.00	0.00	0.00	0.00	0.00	0.00	0.00	0.00	0.00	0.00	0.00	0.00	0.00	0.00	0.00	0.00	0.00	0.00	0.00	0.00	0.00	0.00	0.00	0.00	0.00	0.00
g963	0.00	0.00	0.00	0.00	0.00	0.00	0.00	0.00	0.00	0.00	0.00	0.00	0.00	0.00	0.00	0.00	0.00	0.00	0.00	0.00	0.00	0.00	0.00	0.00	0.00	0.00	0.00	0.00	0.00	0.00	0.00	0.00	0.00	0.00	0.00	0.00	0.00	0.00	0.00	0.00	0.00	0.00	0.00	0.00	0.00	0.00	0.00	0.00	0.00
g960	0.00	0.00	2.76	0.00	0.00	0.00	0.00	0.00	0.00	0.00	0.00	0.00	263.67	184.24	41.92	0.00	0.00	2776.07	0.00	3302.32	0.00	119.71	151.89	0.00	0.00	0.00	0.00	238.98	0.00	102.79	0.00	0.00	0.00	0.00	0.00	0.00	3.37	237.90	0.00	0.00	0.00	0.00	421.27	0.00	0.00	0.00	0.00	0.00	2104.44
g571	0.00	0.40	0.00	0.00	16.90	22.40	4.44	0.00	18.28	0.00	0.00	0.00	26.26	0.00	20.37	0.00	5.88	78.78	0.00	63.38	14.57	15.41	0.00	0.00	70.28	0.00	0.46	12.11	0.04	9.86	0.54	0.22	5.41	0.00	0.70	0.00	1.61	1.32	0.00	5.89	0.35	0.67	30.55	9.84	0.59	0.00	35.41	9.53	9.88
g570	5.89	5.23	21.71	16.76	58.89	112.28	116.27	178.80	225.14	135.26	216.16	9.62	116.58	315.14	209.73	337.34	271.47	242.19	32.95	239.73	92.44	209.35	416.21	135.33	286.08	232.77	32.44	162.38	26.01	105.22	15.88	23.44	105.96	279.44	7.68	101.24	33.85	104.99	24.29	81.49	85.32	18.37	222.17	83.75	15.81	149.19	138.25	47.05	540.30
g573	28.28	24.54	51.13	41.99	0.00	19.88	93.01	0.00	0.00	0.00	0.00	38.37	50.58	20.75	83.18	25.60	88.11	18.69	0.00	0.00	37.17	69.72	33.76	111.14	20.47	0.00	48.47	105.39	55.66	105.21	47.71	40.72	84.30	0.00	35.94	0.00	33.17	77.52	29.85	0.00	30.32	30.03	45.70	40.09	37.05	0.00	33.01	23.08	61.84
g572	7.23	4.61	22.34	14.41	173.12	215.82	147.33	218.56	367.58	26.95	253.46	6.69	447.56	867.48	336.83	903.14	238.09	641.60	250.85	790.64	448.25	323.85	1148.30	228.99	843.94	732.83	14.48	263.69	22.67	371.54	8.85	14.96	153.05	159.25	9.14	213.74	22.91	267.45	14.99	49.87	60.37	10.21	656.46	275.48	10.56	321.67	266.28	138.13	621.11
g575	2332.34	1637.33	2158.40	4410.13	17022.40	6127.47	15698.20	12078.83	0.00	41196.07	15158.52	891.83	1120.29	0.00	0.00	0.00	2791.19	0.00	0.00	0.00	0.00	1218.63	0.00	12408.77	0.00	0.00	7252.24	757.57	9143.46	0.00	5807.17	5798.43	525.49	27628.94	3410.00	23989.63	6990.05	941.51	5183.48	14816.27	2463.51	3990.33	2526.30	11557.83	2661.11	22921.02	5015.18	4061.60	0.00
g574	249.88	537.23	433.28	464.59	57.24	241.58	169.58	134.87	290.25	412.71	318.45	480.11	215.16	42.03	131.07	77.80	196.36	75.75	192.21	62.57	353.90	167.75	68.39	243.92	20.73	21.88	623.52	419.80	603.80	309.97	536.50	426.01	564.32	63.54	537.07	164.09	370.31	274.83	516.21	410.77	316.13	390.53	169.77	304.48	472.49	327.68	234.08	23.38	20.88
g577	96.81	138.71	244.09	242.36	5187.69	5168.59	5369.40	4149.18	7882.90	1970.92	3141.13	156.15	6833.92	18379.55	12183.37	21627.81	3264.63	18156.53	4719.44	18159.11	7234.97	7891.81	19780.54	4742.22	20041.65	20576.35	333.53	6460.16	420.17	7096.28	272.52	583.48	3802.37	5849.93	235.47	3311.98	673.22	5811.83	455.04	1611.91	1158.92	301.45	13949.39	4842.84	302.16	3938.79	4814.28	4007.44	17989.43
g576	2.86	5.43	14.97	9.65	146.17	311.43	233.46	375.70	491.59	127.78	220.86	8.04	324.61	799.45	394.97	814.73	266.71	625.81	38.17	880.35	267.30	279.16	993.88	178.38	800.31	780.85	10.72	270.05	11.75	256.31	8.57	15.45	161.07	328.36	8.35	258.38	22.25	196.18	13.50	122.57	35.24	7.97	540.02	293.49	11.22	124.01	267.94	130.28	706.63
g579	0.51	0.28	0.30	0.00	0.00	0.00	4.32	0.00	0.00	0.00	0.00	0.00	6.85	0.00	11.12	16.83	0.00	97.48	0.00	6.88	9.78	21.32	6.82	0.00	11.32	0.00	0.00	20.73	0.00	3.42	0.21	0.27	0.00	0.00	0.00	0.00	1.26	2.99	0.23	0.00	0.00	0.00	9.93	0.00	0.31	7.09	0.00	0.00	17.47
g578	0.52	0.00	0.80	0.77	21.68	95.76	13.09	36.14	20.80	0.00	52.41	0.01	49.55	30.91	0.00	181.72	90.85	56.51	14.20	77.18	31.10	0.00	23.04	35.84	0.00	222.61	0.00	24.97	1.06	11.69	1.84	2.89	8.18	7.66	0.00	223.53	1.51	20.09	0.00	0.00	0.00	0.00	15.55	0.00	0.62	35.95	0.00	261.46	0.00
g616	189.64	238.43	478.54	388.33	1694.46	2162.09	1102.08	1388.19	1777.34	517.11	1587.79	332.13	2512.40	6268.76	3094.82	6737.98	907.80	6602.65	388.86	6582.55	2029.49	2225.13	5883.78	1366.89	6736.84	5420.74	495.57	2897.66	508.98	3067.55	357.92	646.32	1840.29	1978.58	337.72	2451.66	820.38	1760.17	691.76	784.02	2574.09	361.48	2877.55	1780.44	398.73	1620.81	1658.69	655.64	6087.43
g967	0.00	0.00	0.00	0.00	0.00	0.00	0.00	0.00	0.00	0.00	0.00	0.00	0.00	0.00	0.00	0.00	0.00	0.00	0.00	0.00	0.00	0.00	0.00	0.00	0.00	0.00	0.00	0.00	0.00	0.00	0.00	0.00	0.00	0.00	0.00	0.00	0.00	0.00	0.00	0.00	0.00	0.00	0.00	0.00	0.00	0.00	0.00	0.00	0.00
g478	0.00	0.00	0.00	0.00	0.00	0.00	0.00	0.00	0.00	0.00	0.00	0.00	0.00	0.00	0.00	0.00	0.00	0.00	0.00	0.00	0.00	0.00	0.00	0.00	0.00	0.00	0.00	3.31	0.00	0.00	0.00	0.00	0.00	0.00	0.00	0.00	0.00	0.00	0.00	0.00	0.00	0.00	0.00	0.00	0.00	0.00	0.00	0.00	0.00
g479	57.92	108.20	117.34	148.34	0.00	0.00	0.00	46.51	39.03	0.00	77.23	82.67	37.18	0.00	34.08	0.00	0.00	23.00	38.81	0.00	81.99	42.89	82.91	68.26	0.00	0.00	198.82	120.33	124.93	117.11	87.33	76.11	51.46	38.38	130.99	0.00	79.36	38.04	131.79	0.00	61.75	363.29	18.75	0.00	231.07	26.46	20.28	0.00	0.00
g775	0.00	0.00	0.00	0.00	0.00	0.00	0.00	0.00	0.00	0.00	0.00	0.00	0.00	0.00	0.00	0.00	0.00	0.00	0.00	0.00	0.00	0.00	0.00	0.00	0.00	0.00	0.00	0.00	0.00	0.00	0.00	0.00	0.00	0.00	0.00	0.00	0.00	0.00	0.00	0.00	0.00	0.00	0.00	0.00	0.00	0.00	0.00	0.00	0.00
g617	303.15	610.24	677.77	643.27	246.94	260.43	354.35	406.65	378.94	223.74	124.94	625.05	240.71	0.00	187.46	0.00	294.43	44.64	414.46	49.06	291.91	270.54	0.00	353.37	0.00	0.00	743.21	325.58	884.30	392.38	815.06	762.75	405.53	372.77	556.87	231.15	680.76	286.19	619.13	428.90	575.87	437.80	163.73	285.98	436.37	128.45	137.77	275.28	73.66
g773	0.00	0.00	0.00	0.00	0.00	0.00	0.00	0.00	0.00	0.00	0.00	0.00	4.73	0.00	0.00	0.00	0.00	0.00	0.00	0.00	0.00	0.00	0.00	0.00	0.00	0.00	0.00	0.00	0.00	0.00	0.00	0.00	0.00	0.00	0.00	0.00	0.00	0.00	0.00	0.00	0.00	0.00	0.00	0.00	0.00	0.00	0.00	0.00	0.00
g772	0.00	0.00	0.00	0.00	0.00	13.60	454.83	0.00	162.29	0.00	0.00	0.00	0.00	99.12	0.00	0.00	0.00	0.00	0.00	0.00	0.00	0.00	0.00	101.03	100.66	0.00	0.00	0.00	0.00	0.00	0.00	0.00	0.00	0.00	0.00	0.00	0.00	0.00	0.00	0.00	0.00	0.00	0.00	0.00	0.00	0.00	29.50	22.85	92.37
g771	5.95	2.52	2.73	2.27	0.00	0.00	0.00	79.67	0.00	0.00	0.00	5.42	86.83	272.88	165.63	337.38	0.00	171.22	0.00	90.57	31.82	39.39	300.00	0.00	106.77	0.00	9.22	59.07	0.00	101.68	4.48	0.00	57.52	132.59	6.23	0.00	6.65	33.57	10.05	0.00	14.22	7.33	69.33	171.45	6.56	0.00	0.00	0.00	92.91
g770	1959.49	27684.13	85544.48	1434.04	41.08	0.00	40.32	0.00	68.86	0.00	91.65	76317.52	6746.65	45.09	527.58	111.28	0.00	660.19	137.66	626.62	1685.42	2094.89	184.36	40.52	44.81	466.74	1101.31	346.04	1024.93	2016.44	1031.92	1533.26	33318.15	0.00	2386.56	0.00	2327.13	2018.75	1029.38	145.88	4971.94	1027.32	2555.53	0.00	2228.65	187.51	0.00	0.00	1119.98
g470	0.00	0.00	0.00	0.00	0.00	0.00	0.00	0.00	0.00	0.00	0.00	0.00	0.00	0.00	0.00	0.00	0.00	0.00	0.00	0.00	0.00	0.00	0.00	0.00	0.00	0.00	0.00	0.00	0.00	0.00	0.00	0.00	0.00	0.00	0.00	0.00	0.00	0.00	0.00	0.00	0.00	0.00	0.00	0.00	0.00	0.00	0.00	0.00	0.00
g471	0.00	0.00	0.13	2.85	0.00	0.00	0.00	0.00	0.00	0.00	0.00	0.00	0.00	0.00	0.00	0.00	3.32	0.00	0.00	0.00	0.00	0.00	0.00	0.00	0.00	0.00	0.00	1.35	0.00	0.00	0.09	0.69	0.00	0.00	1.55	0.00	0.00	0.00	0.00	0.00	0.00	0.00	0.00	0.00	0.44	0.00	0.00	0.00	0.00
g472	5.84	1.66	5.22	2.05	26.67	14.09	26.37	13.59	73.44	0.00	61.89	1.35	143.58	371.10	213.60	259.64	93.06	312.58	11.21	423.47	102.33	162.06	232.67	118.49	266.79	329.36	3.45	179.46	3.77	172.53	3.67	2.90	92.72	0.00	2.57	99.93	2.85	134.95	5.66	56.14	10.19	2.45	218.12	54.48	4.41	48.88	76.94	50.53	255.80
[truncated: 171 more rows]
[truncated: 22 more columns]

[truncated: 1 more sheets: S11]
